# Supplementary material for: Integrated Single-Cell and Bulk Transcriptomics Unveils Immune Profiles in Chick Erythroid Cells upon Avian Pathogenic Escherichia coli Infection
Source: Animals (Basel). 2026 Jan 7;16(2):179. doi: 10.3390/ani16020179 (PMC12837167; doi:10.3390/ani16020179)
Supplement: Supplementary file 1 [file animals-16-00179-s001.zip]

Archive with 10 entries (10 files):
- Content and figures-Supplementary materials.pdf
- Table S1.xlsx
- Table S2.xlsx
- Table S3.xlsx
- Table S4.xlsx
- Table S5.xlsx
- Table S6.xlsx
- Table S7.xlsx
- Table S8.xlsx
- Table S9.xlsx
