# Supplementary material for: Integrated Single-Cell and Bulk Transcriptomics Unveils Immune Profiles in Chick Erythroid Cells upon Avian Pathogenic Escherichia coli Infection
Source: Animals (Basel). 2026 Jan 7;16(2):179. doi: 10.3390/ani16020179 (PMC12837167; doi:10.3390/ani16020179)
Supplement: Supplementary file 1 [file animals-16-00179-s001.zip › Table S1.xlsx]

## Sheet: Sheet1
Gene	Primer Name	Sequence (5'→3')	Size (bp)
18S rRNA	18S rRNA-qF	TTCCGATAACGAACGACAC	139
	18S rRNA-qR	GACATCTAAGGGCATCACAG
AKAP9	AKAP9-qF	CCGCAGCAGCTGTCTCTTTAT	196
	AKAP9-qR	GTTCTAACCCCGGCAGAACT
HS6ST1	HS6ST1-qF	AGGATGTTGGCCGACTTGAG	193
	HS6ST1-qR	AGGGCCGGATGAATTTCAGG
GAB3	GAB3-qF	AGCAGACATGGAAGGCAGTT	189
	GAB3-qR	CTCATGGGGATGTAGCCGTC
