# Supplementary material for: Integrated Single-Cell and Bulk Transcriptomics Unveils Immune Profiles in Chick Erythroid Cells upon Avian Pathogenic Escherichia coli Infection
Source: Animals (Basel). 2026 Jan 7;16(2):179. doi: 10.3390/ani16020179 (PMC12837167; doi:10.3390/ani16020179)
Supplement: Supplementary file 1 [file animals-16-00179-s001.zip › Table S2.xlsx]

## Sheet: Sheet1
Sample	Number of Reads	Valid Barcodes	Number of Cells (before -filter)	Number of Cells (after -filter)	Median UMI Counts per cell(before -filter)	Median UMI Counts per cell(after -filter)	Total Genes Detected	Median Genes per Cell(before -filter)	Median Genes per Cell(after -filter)	Reads Mapped to Genome
CON	356085398	0.963	12971	7159	1076	1507	16250	621	760	0.926
E. coli	322913314	0.964	14716	9130	1169	1515	15934	681	798	0.938
