# Supplementary material for: Integrated Single-Cell and Bulk Transcriptomics Unveils Immune Profiles in Chick Erythroid Cells upon Avian Pathogenic Escherichia coli Infection
Source: Animals (Basel). 2026 Jan 7;16(2):179. doi: 10.3390/ani16020179 (PMC12837167; doi:10.3390/ani16020179)
Supplement: Supplementary file 1 [file animals-16-00179-s001.zip › Table S3.xlsx]

## Sheet: projection（cell_embeddings）
Barcode	TSNE-1	TSNE-2
AAACCCAAGCTTAAGA-1	22.141206334814804	-19.755
AAACCCAAGGAAGTCC-1	23.25601884415201	-26.4752
AAACCCAAGGACTTCT-1	-18.9631	9.068457116858555
AAACCCAAGTCGGGAT-1	-15.1849	2.4572623969546257
AAACCCACAACCAACT-1	27.52373239617521	1.8574204730848969
AAACCCACAATAAGGT-1	26.634911727096988	8.528842643816983
AAACCCACACCCTGAG-1	29.647725728577868	7.564758988152003
AAACCCACACTTGTGA-1	-28.8618	18.606735025390012
AAACCCACAGAACTTC-1	8.297709669132914	-8.9032
AAACCCAGTGGTCAAG-1	-7.38058	-9.85403
AAACCCAGTGGTTTAC-1	-12.1956	-12.7275
AAACCCAGTGTACAGG-1	20.192596580096378	-16.1084
AAACCCATCCGTCACT-1	-4.17634	-4.21267
AAACGAAAGCGCTGCT-1	25.030150867338964	13.65023470915499
AAACGAAAGTCACGCC-1	-15.7488	12.723251754967885
AAACGAACAAATTAGG-1	-8.04689	-30.0602
AAACGAACACCGTCTT-1	29.61031060654482	15.000226750965513
AAACGAACAGTGTATC-1	0.5095237824856789	-22.0316
AAACGAACATTGGCAT-1	22.665856060389803	-14.3296
AAACGAAGTCCGATCG-1	-23.193	6.991431441823535
AAACGAAGTCTACGTA-1	-20.9499	10.097022770728797
AAACGAATCCATTCAT-1	-28.2353	9.401900986768313
AAACGAATCCCAGGCA-1	7.559373728368938	-7.36047
AAACGAATCCCATAAG-1	17.720667214266523	0.03814225258358965
AAACGAATCGTCGCTT-1	21.306192052323443	-12.1659
AAACGCTAGACCGTTT-1	-6.77619	18.30443550878947
AAACGCTAGCCGCACT-1	24.233122727800506	0.29914201552110936
AAACGCTAGCGGGTTA-1	-11.3827	26.909174937696292
AAACGCTAGTGGTTGG-1	14.782048322254028	-19.8718
AAACGCTCACGGTCTG-1	-28.2974	13.519883723882122
AAACGCTCACGTAGAG-1	-16.3909	-9.20476
AAACGCTCAGGTGAGT-1	27.79592679955351	-0.327257
AAACGCTGTAGCTGAG-1	20.607469528716397	-18.0992
AAACGCTGTATCTTCT-1	15.366275399193523	25.76622928706386
AAACGCTGTCGCGGTT-1	-8.50925	-31.5315
AAACGCTGTCTACAAC-1	29.629023395252926	-8.40443
AAACGCTGTGCAGATG-1	-0.752719	-26.1217
AAACGCTGTGTGTACT-1	12.60184141090821	4.302206781522635
AAACGCTGTTACGCCG-1	19.641826184096708	-30.8967
AAACGCTGTTACTCAG-1	-1.68716	1.5508591274124492
AAACGCTTCAACCCGG-1	30.076686724084833	5.559241147010673
AAACGCTTCTAGCCTC-1	32.88289132544387	-13.5019
AAACGCTTCTCTTCAA-1	18.20055426821872	-18.1605
AAACGCTTCTGCTTAT-1	26.03308131956163	9.753550724001693
AAAGAACAGCGCCGTT-1	22.48884303043583	26.820813486573332
AAAGAACAGCTCACTA-1	-24.2087	3.4863717909340024
AAAGAACAGCTTACGT-1	-16.7085	9.61469894708275
AAAGAACGTAAGGCTG-1	-17.2376	-22.0635
AAAGAACGTCTGTAAC-1	26.48572441247988	-5.44886
AAAGAACGTCTTCAAG-1	18.091995088986117	-18.1653
AAAGAACTCGCTCTCA-1	22.743483946015306	-15.2559
AAAGAACTCTGGAGAG-1	-12.5647	-7.98812
AAAGAACTCTGGTCAA-1	-14.4305	-13.1861
AAAGGATAGCAGATAT-1	-32.3678	5.244210608550601
AAAGGATAGTTCCATG-1	30.330523180260165	-1.81454
AAAGGATCAAGTCGTT-1	-3.27672	-15.0017
AAAGGATCACTACCGG-1	24.46601862066474	14.932619131181907
AAAGGATCACTTGAAC-1	15.927583404941625	15.493025789700287
AAAGGATCAGGCGATA-1	-21.4914	16.33496406213504
AAAGGATCATGGAGAC-1	-14.7098	-7.01256
AAAGGATGTGACGCCT-1	16.6457356171315	22.319578085510603
AAAGGATGTGTGTCGC-1	38.51275849676126	-17.6936
AAAGGATTCCAATGCA-1	-17.8737	15.142443720448977
AAAGGATTCCGGTTCT-1	31.475736401357576	-8.20658
AAAGGATTCGGCACTG-1	-12.0791	6.236348719697153
AAAGGATTCTACTGAG-1	0.665365056091014	-28.9356
AAAGGATTCTCCCATG-1	16.218358535142126	27.168765314670924
AAAGGATTCTTCTTCC-1	-31.3566	2.9813880167384363
AAAGGATTCTTGTTAC-1	21.25567009963477	-4.53327
AAAGGGCAGATCACCT-1	-6.62807	4.3093602735806575
AAAGGGCAGCACACAG-1	4.858949806623215	-21.4269
AAAGGGCAGCCGCACT-1	-2.89229	7.3356523773664915
AAAGGGCAGGGTAATT-1	20.02936307725719	25.973029844085755
AAAGGGCAGTTGGACG-1	34.018807031836715	-1.56611
AAAGGGCCACGGAAGT-1	37.004087584447575	-15.4273
AAAGGGCCAGAGACTG-1	26.992360546595766	5.8290893312301035
AAAGGGCCAGTCCGTG-1	-8.00213	-30.1998
AAAGGGCCATCATGAC-1	-37.8544	15.304621870273195
AAAGGGCGTATGCAAA-1	-15.3726	-20.2465
AAAGGGCTCAGCTGAT-1	-40.2594	4.901874335925416
AAAGGGCTCCCGTTCA-1	-16.0347	0.2829903154669551
AAAGGGCTCCTTGGAA-1	26.629579645952013	2.85727830907124
AAAGGGCTCTATACGG-1	-16.911	0.43624965540769034
AAAGGGCTCTTGCAAG-1	-31.4932	13.063655446373991
AAAGGTAAGACCATGG-1	-8.35388	12.970521614798706
AAAGGTAAGGGATCGT-1	-2.06482	1.6957936802135067
AAAGGTAAGTCATACC-1	-17.9208	18.168404383115274
AAAGGTAAGTCGCCCA-1	-39.0595	1.2864208618051618
AAAGGTACAAGATGTA-1	5.837256388670669	-6.31369
AAAGGTACACGTATAC-1	-14.9055	-9.66325
AAAGGTACAGTAGTTC-1	-7.81327	-4.47798
AAAGGTAGTATTCCGA-1	-23.8987	4.880541857244987
AAAGGTAGTCATGACT-1	-12.154	-20.0521
AAAGGTAGTCGTTATG-1	21.65961253927929	-15.3473
AAAGGTAGTTGTGGCC-1	-4.97737	-28.8122
AAAGGTAGTTTCGCTC-1	4.8566184228912235	-5.12138
AAAGGTATCACCGGGT-1	27.21034436210055	7.365888170062781
AAAGGTATCACTGATG-1	27.48218545035804	8.25399066749614
AAAGGTATCAGCTTGA-1	-26.9479	4.498868513594519
AAAGGTATCGTGGAAG-1	-16.4344	-23.1948
AAAGTCCAGACTTAAG-1	26.839863566298444	0.532189039102961
AAAGTCCAGCATCCTA-1	24.32456414075812	15.718252321251814
AAAGTCCAGTTTGGCT-1	-15.903	10.600529430281295
AAAGTCCCACACCGCA-1	9.05512517840219	-7.21258
AAAGTCCCATGATAGA-1	25.8332214214541	9.46919800816084
AAAGTCCGTACACTCA-1	-3.19822	4.896280946202016
AAAGTCCGTACCCACG-1	-4.12175	-4.54509
AAAGTCCGTATGGGAC-1	-12.5415	14.060750854193921
AAAGTCCTCCTTCTGG-1	38.27895253561403	-19.8594
AAAGTCCTCGCACTCT-1	16.42409257817245	-29.7195
AAAGTCCTCTGAGGTT-1	-10.4641	6.685531431078164
AAAGTGAAGACCATGG-1	26.128400636461187	7.605236287059127
AAAGTGAAGCACACCC-1	27.836861561909505	-15.2924
AAAGTGAAGCATAGGC-1	25.342858864460208	3.080560870470676
AAAGTGAAGCTTCTAG-1	29.47553394728665	-20.358
AAAGTGAAGGAGAGTA-1	19.012540075299867	4.9298862141540685
AAAGTGAAGGCATCAG-1	-15.8217	-27.7775
AAAGTGAAGGTACATA-1	-19.3459	4.21157696733024
AAAGTGAAGTAGAGTT-1	25.686275985300735	4.775602572555615
AAAGTGACACGACAGA-1	-9.22098	-8.48969
AAAGTGACAGGGAATC-1	-9.34136	-14.7218
AAAGTGACAGTGGCTC-1	-14.2077	-7.84249
AAAGTGACAGTTAAAG-1	-8.37965	-1.91095
AAAGTGAGTACCTGTA-1	-11.5589	9.76425947417244
AAAGTGAGTATGAGAT-1	-10.3825	-5.10382
AAAGTGAGTCCGGCAT-1	18.87637463447671	22.291318294585064
AAAGTGAGTGACCTGC-1	17.840566303222026	-23.0676
AAAGTGAGTTCCGGTG-1	-10.0488	-27.9368
AAAGTGATCAATCCGA-1	27.884777678754787	0.20452755473149067
AAAGTGATCATTGAGC-1	-14.488	-22.9498
AAAGTGATCCCTATTA-1	-6.0178	-12.6216
AAAGTGATCGTTCTAT-1	-14.8	9.654837570389667
AAATGGAAGCGACTAG-1	24.42423879491073	1.4699762177225484
AAATGGAAGGGAACAA-1	-13.0567	-19.5394
AAATGGAAGTGTTCAC-1	-16.1639	-27.4634
AAATGGACACAAGGTG-1	-10.3158	-19.7976
AAATGGACAGACTGCC-1	-10.6745	-9.95282
AAATGGACATGGGCAA-1	-26.9839	4.141700932454499
AAATGGAGTAGGATAT-1	35.07028369111682	0.6083707509436331
AAATGGAGTCAAACGG-1	21.786086741940828	12.120363924523344
AAATGGAGTCGGAACA-1	20.43937810085247	-18.8502
AAATGGAGTGAGAACC-1	15.509484617859538	-21.6299
AAATGGAGTTGGGCCT-1	-14.4734	-2.43863
AAATGGATCCAGCTCT-1	26.211985826486433	16.11340092555937
AAATGGATCCGCACTT-1	-14.5254	10.02062942387835
AAATGGATCCGTGGTG-1	20.60381078791282	-17.563
AACAAAGAGTAGGCCA-1	-13.4845	7.44295341579736
AACAAAGAGTCGAATA-1	35.884762689485065	-20.8971
AACAAAGAGTCTTCGA-1	-25.4382	9.73634091949167
AACAAAGCATTGTACG-1	7.767904394785326	-8.57617
AACAAAGGTGGTTTAC-1	-10.0995	-21.4359
AACAAAGGTTCCGCTT-1	34.171897620904204	0.9499276774009504
AACAAAGTCAAGTGGG-1	28.328885691778034	4.6100631210567995
AACAAAGTCCGTAATG-1	-5.10428	0.1843067428695132
AACAAAGTCGAGCTGC-1	31.718725842548384	-7.45331
AACAAAGTCGCATTAG-1	23.13016505334704	4.2251619015725685
AACAAAGTCGGCCCAA-1	4.256317483611565	-27.6548
AACAACCAGAGATGCC-1	20.805268066831193	-21.5241
AACAACCAGATGAACT-1	23.132234225784977	-15.3331
AACAACCAGCACCTGC-1	27.80551511552426	13.669875517892823
AACAACCAGCACTGGA-1	24.775181269496823	23.12121569271656
AACAACCAGTCAGCCC-1	15.670694165298166	-15.6759
AACAACCAGTCCCTAA-1	-4.20094	2.5295208803245406
AACAACCAGTTTGTCG-1	10.646361243163874	-32.3537
AACAACCCAAGACCTT-1	18.400599998533895	-18.0905
AACAACCCAAGCGCAA-1	-16.8994	-16.0233
AACAACCCACACGTGC-1	14.645111651463038	-15.3048
AACAACCCATGGACAG-1	-13.3391	-26.6795
AACAACCGTCGTGGAA-1	-30.0129	-3.50451
AACAACCGTCTAACGT-1	24.049662723122147	25.75491861601491
AACAACCGTGTCTTAG-1	-30.8301	12.283284411610374
AACAACCGTGTGGACA-1	-26.1842	11.082835829722791
AACAACCTCAACGAGG-1	-0.0771057	-31.0738
AACAACCTCATGCAGT-1	-4.92171	3.4320728508298632
AACAACCTCTAAGCCA-1	-26.2356	29.77467816279207
AACAACCTCTCTCGAC-1	-3.33535	3.7633079870479182
AACAAGAAGCACTCCG-1	-25.1955	5.866622253039773
AACAAGAAGCGTTCCG-1	-2.59014	6.892258037114372
AACAAGAAGCTAGATA-1	19.867161916046744	-0.869678
AACAAGAAGGGACACT-1	2.948417719539923	-25.3067
AACAAGACAAGATTGA-1	-8.09098	-2.09557
AACAAGACACCAGCGT-1	19.37491007775605	22.312649151349504
AACAAGACATAGATGA-1	22.866728263794876	22.874222649295856
AACAAGACATGAGTAA-1	-12.1912	-18.4787
AACAAGAGTACGTACT-1	16.742354636308846	19.934771685454997
AACAAGAGTCTTCGAA-1	15.332680964898172	27.10884650732481
AACAAGAGTTTGATCG-1	-14.9428	9.028426521322352
AACAAGATCAGAGCGA-1	2.3705092424916416	-30.576
AACAAGATCGTGACTA-1	-10.34	-8.92716
AACACACCAAACGGCA-1	28.31173321061288	-21.0609
AACACACCACGTCTCT-1	22.338569117656245	-14.1047
AACACACCATTGTCGA-1	-5.07785	-18.1502
AACACACGTAACCCGC-1	30.818860067613926	-10.4586
AACACACGTAGCTTAC-1	-29.186	-2.67347
AACACACGTCACTGAT-1	-7.09611	-5.80667
AACACACGTCGCGTTG-1	33.854200769423315	-20.7653
AACACACGTGAGCAGT-1	-36.512	11.618553699121637
AACACACTCAGCGCAC-1	31.817567250534914	-22.3614
AACACACTCGGTCGAC-1	-37.85	12.53737623390125
AACAGGGAGATCGACG-1	1.720373646336721	3.7254885068790946
AACAGGGAGGCCACCT-1	17.273561317045996	27.85925263483985
AACAGGGCAAGACCTT-1	26.347970893672368	-2.64811
AACAGGGCAGCCCACA-1	19.894084445582685	-7.21832
AACAGGGCAGGTTACT-1	1.7451961178144246	-21.9617
AACAGGGCATTCACCC-1	-10.0883	6.835735783887007
AACAGGGGTCACGCTG-1	19.28848286459152	22.43606636454312
AACAGGGGTGTGTCCG-1	37.97395586826643	-17.1267
AACAGGGTCCAAACCA-1	4.833435128212521	-21.6824
AACAGGGTCCTTATAC-1	26.062624640776406	8.912746187611734
AACAGGGTCGTTCCTG-1	-13.4317	-28.1076
AACAGGGTCTGCGTCT-1	-7.56758	-19.6822
AACCAACAGCTGCGAA-1	27.2941311206792	-11.6506
AACCAACAGTCATGAA-1	-17.0551	4.925766040296838
AACCAACCAAAGGGTC-1	19.771147892206233	15.69212322802083
AACCAACCAAATCGGG-1	-12.7048	8.873270357973919
AACCAACCACAGACGA-1	19.46786736120415	20.099250673025523
AACCAACCACCTTCCA-1	20.710888361513938	11.321162942109364
AACCAACCACGGGTAA-1	1.1840382053601568	-2.37068
AACCAACCAGAGAGGG-1	21.193651965623737	25.69605300972777
AACCAACCATAGCACT-1	18.306982587033264	-20.2413
AACCAACCATCTCATT-1	27.24135529701654	0.30932378833219343
AACCAACCATGAGATA-1	-14.7605	8.816424578101929
AACCAACGTCCGAAGA-1	16.365062527695965	25.96059093855801
AACCAACGTGAGTTTC-1	25.7885870368472	12.528442058299945
AACCAACGTGTCATGT-1	-13.2714	-9.60822
AACCAACGTGTGGTCC-1	18.168274762806988	-24.6133
AACCAACGTTGTCAGT-1	-30.8047	4.512613276051943
AACCAACTCTCTTCAA-1	-36.6599	9.410972145538198
AACCACAAGAAGCCAC-1	-13.2853	13.649690094480022
AACCACAAGAGTGGCT-1	27.987177333410067	-7.53632
AACCACAAGTCCCGAC-1	32.519139880516036	-17.5445
AACCACACAAACCATC-1	-11.2992	-1.14936
AACCACACAAGATGGC-1	19.635958867923243	9.503210041523579
AACCACACAATTGAAG-1	-29.4777	14.642428059638156
AACCACACACACCTGG-1	-9.80633	-18.3552
AACCACACAGAGTTCT-1	24.796601893284233	4.9944036535958665
AACCACACAGCAGACA-1	-21.7618	13.914926914632149
AACCACACATAATCGC-1	3.5098102828942848	-21.8598
AACCACAGTGAGTAGC-1	32.95282054130474	-20.417
AACCACAGTGTAGCAG-1	31.622972922111035	4.951592752161256
AACCACAGTTCCGCGA-1	34.839018086312755	-10.2191
AACCACAGTTCGATTG-1	29.810795209520805	1.9875833950888864
AACCACATCTCATTAC-1	31.702604786954605	4.7856961966565175
AACCATGAGCGATGAC-1	32.7938782895684	-4.88653
AACCATGAGTACGTCT-1	32.288820805301775	3.4117656515758097
AACCATGCAATCCAGT-1	27.244401278385485	-6.68209
AACCATGCATCCGAAT-1	29.12694758571713	-9.8618
AACCATGGTATCGCGC-1	20.163378350978494	24.00540073409005
AACCATGGTCGTACAT-1	31.13276085019898	-2.0945
AACCATGTCGCACGAC-1	-11.5958	-3.18106
AACCCAAAGCCTAGGA-1	-7.62166	-14.6067
AACCCAAAGGACGCAT-1	-10.1446	24.901272072809512
AACCCAAAGGTCTGGA-1	-5.78996	1.8529157039221176
AACCCAAAGGTGCTGA-1	-10.1438	-15.2013
AACCCAACAGCGTTGC-1	34.42183278063163	6.295733405818935
AACCCAACAGTCTACA-1	-27.1637	18.82147903483078
AACCCAACATAACTCG-1	37.03307009453378	-15.6286
AACCCAACATACCAGT-1	17.65143795661013	-20.568
AACCCAACATTCACCC-1	33.40790742211869	-1.21746
AACCCAAGTACTAAGA-1	32.55527773012008	0.3778251599812211
AACCCAAGTCCCTCAT-1	5.521069257861244	-29.0248
AACCCAAGTGAGATTA-1	-4.03734	-25.0299
AACCCAAGTGCCTGAC-1	-12.6265	-27.9377
AACCCAATCACTTCTA-1	33.48647278179034	5.365436413721054
AACCCAATCCGAGGCT-1	12.406183090773066	-10.6117
AACCCAATCGGCGATC-1	-20.6626	4.13714268084235
AACCCAATCTTCCAGC-1	-24.8177	30.437781362696256
AACCCAATCTTGTGCC-1	-17.6041	14.28678715648981
AACCTGAAGAGTTGCG-1	-4.06818	-10.3952
AACCTGAAGCACTTTG-1	7.309237505495178	-34.6742
AACCTGAAGGAACGCT-1	-7.28714	-10.2592
AACCTGAAGGATGAGA-1	-8.53866	12.737675708142925
AACCTGAAGGCTCAAG-1	-25.0668	3.5525168523323085
AACCTGAAGTCCCAGC-1	-7.88116	-12.4261
AACCTGAAGTTCCTGA-1	-8.97235	-3.45994
AACCTGACAAACACCT-1	30.845661780183157	2.354305332674843
AACCTGACACGACCTG-1	-16.5318	-6.12949
AACCTGACAGCTTTGA-1	28.52386466847993	-13.1058
AACCTGACAGTGCCTG-1	-23.3562	2.2408818228429896
AACCTGACATAACCCA-1	9.988021532131834	-8.82739
AACCTGACATGAGGGT-1	-25.7859	31.11967932091293
AACCTGACATTCAGCA-1	17.36185813139215	-21.0199
AACCTGAGTACCACGC-1	11.453185679336974	-20.948
AACCTGAGTCCACATA-1	-21.7514	7.035250995536202
AACCTGAGTCTCACAA-1	31.90194199648652	1.2569869654042005
AACCTGAGTGTTAGCT-1	-40.8239	2.4825626398246343
AACCTGATCAGATGCT-1	29.643801330319548	-4.90214
AACCTGATCCAGTTCC-1	6.451449885223317	-4.98244
AACCTGATCCCGAGTG-1	-7.75406	2.713289098507779
AACCTTTAGAAGCTCG-1	-10.0175	-15.6216
AACCTTTAGATGATTG-1	26.796143419998696	13.384680567010703
AACCTTTAGCCTCTCT-1	-9.40073	14.593461948645787
AACCTTTAGCTGACTT-1	-8.34451	-17.3182
AACCTTTAGGCGCTTC-1	7.043067298904472	-1.65648
AACCTTTAGGGCAACT-1	-7.36023	34.874427578730796
AACCTTTAGTAATCCC-1	-17.098	3.893639823489078
AACCTTTCAACACACT-1	-14.6863	24.041751970388617
AACCTTTCAGATCATC-1	34.61787439178896	-21.2174
AACCTTTCATACTGAC-1	-6.72414	0.21502826274206693
AACCTTTGTAACTAAG-1	-14.8759	22.906122583977275
AACCTTTGTGATTCAC-1	-10.9625	-1.11629
AACCTTTGTGGCTACC-1	15.991114879140033	-19.3301
AACCTTTGTGTGATGG-1	31.002929818901357	-21.8503
AACCTTTTCCCTTTGG-1	-39.0844	9.3433490325184
AACCTTTTCTAAGCGT-1	-6.04195	-5.69859
AACCTTTTCTTGAACG-1	-4.14137	-4.43088
AACGAAAAGCTATCTG-1	-3.70676	-3.51841
AACGAAAAGGAGACCT-1	-35.7521	11.749564734832967
AACGAAAAGTCTGGTT-1	-38.8094	-0.07189
AACGAAAAGTTGGCTT-1	21.88298753690497	21.918533398282918
AACGAAACAGAGGAAA-1	-15.5865	9.053288487512575
AACGAAACAGCCGTTG-1	-5.36166	-1.99465
AACGAAACATTAGGAA-1	-5.26599	-19.9357
AACGAAAGTACCCGCA-1	16.623531281965075	-33.5798
AACGAAAGTTCAAACC-1	16.5388233339996	20.160743389067992
AACGAAATCATCGCAA-1	-12.1874	-11.1379
AACGAAATCCTTCGAC-1	-23.842	-3.61304
AACGGGAAGAACTGAT-1	-15.82	4.179386186292068
AACGGGAAGCTGTACT-1	-12.523	-15.5817
AACGGGAAGGTCTACT-1	-13.3198	1.6586673988447056
AACGGGACAGAACGCA-1	-17.7942	-25.8971
AACGGGAGTAATTGGA-1	-39.0126	2.140553546628457
AACGGGAGTATTAAGG-1	9.129243458654146	-36.429
AACGGGATCAAATAGG-1	13.990444004637302	-12.5209
AACGGGATCGACGAGA-1	-2.70546	-18.0624
AACGGGATCGATTGGT-1	18.521508378250974	-19.3817
AACGTCAAGATGTAGT-1	-31.8327	5.222674405377967
AACGTCAAGCCAGTAG-1	-10.2157	-7.07089
AACGTCACACACCGCA-1	-36.9763	11.81112531221312
AACGTCACACACGTGC-1	25.410184005780373	-10.337
AACGTCACAGGACATG-1	-17.0142	-25.9197
AACGTCACAGGCGTTC-1	20.807425847456006	-22.7429
AACGTCACATCGCCTT-1	-7.49239	-20.6003
AACGTCACATGTAACC-1	-2.5927	-23.7525
AACGTCAGTACGATCT-1	-6.79435	-2.0147
AACGTCAGTAGGTAGC-1	-20.1129	14.710950718130434
AACGTCAGTCTCCCTA-1	2.9274272058821458	-22.5359
AACGTCAGTGGATCAG-1	-14.3043	-22.5841
AACGTCAGTTGGCCTG-1	-10.8771	-8.00762
AACGTCATCATACGGT-1	-38.8233	-1.13951
AACGTCATCATCTGTT-1	-11.5547	10.822664570783214
AACGTCATCGACGTCG-1	31.239318416949853	-7.53879
AACGTCATCGGACTGC-1	20.969030070552332	28.058400325993208
AACTTCTAGATGTTGA-1	-14.2335	8.542355645464253
AACTTCTAGCCAAGGT-1	-11.7724	8.14900980158429
AACTTCTAGTAGGGTC-1	-27.8069	5.315315412116675
AACTTCTCAAGCGATG-1	10.201435143337367	-20.8889
AACTTCTCAGACAAAT-1	0.7672634744779416	-28.9606
AACTTCTCAGTCAGTT-1	4.861092130504863	16.94186516816288
AACTTCTCAGTCGAGA-1	-2.05463	0.9771986499611006
AACTTCTGTAACACGG-1	-38.9368	13.51939900393722
AACTTCTGTCTCGACG-1	23.635988382439162	-19.1719
AACTTCTGTGGTCTGC-1	30.082987975166336	-8.86655
AACTTCTGTTGCAAGG-1	4.890198210312751	30.288243843113328
AACTTCTGTTTCGACA-1	-1.08519	4.540437463521853
AACTTCTTCAGCCTCT-1	-35.443	0.5075684129516698
AACTTCTTCCGAGAAG-1	21.297097689945506	25.23221650487834
AACTTCTTCCTACCGT-1	22.460498713484174	22.123668454362605
AACTTCTTCTATGCCC-1	4.962153304872706	-5.43445
AACTTCTTCTTGGTGA-1	-12.2215	4.308910319549976
AAGAACAAGAAGCGAA-1	-24.0827	6.940941330728572
AAGAACAAGCCATTGT-1	-19.144	11.896048521890487
AAGAACAAGGAATCGC-1	32.52688999408489	2.0079263983517865
AAGAACAAGGAATGTT-1	-6.32872	-27.9657
AAGAACAAGGCGCTTC-1	21.342108117016306	-19.7077
AAGAACAAGGGATGTC-1	-6.5247	0.9428880824328415
AAGAACACAAGCGGAT-1	-38.456	10.697649026371419
AAGAACACACAACATC-1	14.016751058558857	-16.5505
AAGAACACAGAACATA-1	12.73655582625637	-32.1203
AAGAACACATAGGTAA-1	4.319026826699537	-21.7482
AAGAACACATGCTGCG-1	16.65078996443862	23.877537859592078
AAGAACAGTATGCGTT-1	-0.454875	-25.6409
AAGAACAGTCTGTCAA-1	24.922813085472328	8.053726683241837
AAGAACAGTTATGGTC-1	-4.04816	-4.61362
AAGAACATCCATTTCA-1	-14.6854	14.130100540682601
AAGACAAAGAGCTTTC-1	-8.50706	-2.63908
AAGACAACATGACTGT-1	-5.8402	-28.5518
AAGACAAGTCAAATCC-1	20.294820073667676	23.81433596278811
AAGACAAGTGGTAATA-1	17.672955942853886	3.096095732065783
AAGACAAGTTGAGGAC-1	-11.6535	25.886550724464716
AAGACAATCCGGGACT-1	-22.6573	14.151319625318973
AAGACAATCCTATTGT-1	-7.67992	-20.3112
AAGACAATCGTTATCT-1	18.50814186572697	24.8925929673117
AAGACAATCTAGTGTG-1	-11.138	-17.7755
AAGACAATCTGCTGAA-1	-13.3867	5.3728776213536875
AAGACTCAGACCAAGC-1	29.08575316821909	4.213478583447494
AAGACTCAGATGCTAA-1	-15.2142	1.4211040686156227
AAGACTCAGGGTACGT-1	-4.29759	-22.9007
AAGACTCAGGGTTGCA-1	-18.5071	16.071747917595154
AAGACTCCAACGGTAG-1	-16.0504	8.606753365389496
AAGACTCCACGAAGAC-1	-16.2466	-27.4081
AAGACTCCACGCACCA-1	27.786568781485816	8.083117607391003
AAGACTCCACGTTCGG-1	-37.9596	4.428581012630902
AAGACTCCATGTACGT-1	-6.03478	-20.8448
AAGACTCCATTGTCGA-1	29.713198126113173	3.9315324808332694
AAGACTCGTCGCATGC-1	-14.6473	8.292687373913601
AAGACTCGTCTGTCAA-1	19.305432178644125	26.14519695864034
AAGACTCGTGATCGTT-1	-14.1048	-27.7413
AAGACTCGTGGCGTAA-1	32.02396813944536	-6.10955
AAGACTCTCGTAATGC-1	-25.7349	31.11121689494104
AAGATAGAGATCGCTT-1	-11.1	-19.2403
AAGATAGAGGGAACAA-1	-13.7287	-2.84938
AAGATAGCACCCTAAA-1	1.7983676498032868	-33.4901
AAGATAGCAGGGAATC-1	15.451237729473629	21.791764108851517
AAGATAGGTAAGTTAG-1	-4.46907	6.675183525843868
AAGATAGGTCGTATGT-1	28.50088945323953	-21.4566
AAGATAGGTGAGACGT-1	17.376869945186428	-11.6777
AAGATAGGTGAGGATC-1	-3.08309	-27.6746
AAGATAGGTGGACCAA-1	-5.95517	-1.02787
AAGATAGGTTCTCCAC-1	-3.67429	-19.8166
AAGATAGGTTTCGACA-1	38.40850639181777	-17.1327
AAGATAGTCAGAATAG-1	-5.17827	-9.42747
AAGATAGTCATTACGG-1	29.83103634582137	-3.16993
AAGATAGTCCTTGAAG-1	28.3570377775735	0.13871336256175354
AAGATAGTCGAAGAAT-1	15.231337981250256	27.1259840935884
AAGATAGTCGCCTTGT-1	6.375959113224706	-28.9048
AAGATAGTCTTGGAAC-1	6.872121648079058	-23.1006
AAGCATCAGACAACTA-1	23.739109806704217	21.74798003825966
AAGCATCAGACAAGCC-1	32.451505726200125	-20.3261
AAGCATCAGGGATGTC-1	38.21037654857293	-16.9148
AAGCATCCAGCTCATA-1	11.53214919728483	-18.7776
AAGCATCCAGTGAGCA-1	21.196758796771892	29.817530615335897
AAGCATCGTATTGCCA-1	-11.6318	-32.9845
AAGCATCGTCCAGCCA-1	23.653026641978325	8.55387712639426
AAGCATCTCATCGTAG-1	17.682504542898904	25.87331555058388
AAGCATCTCCTATTTG-1	27.868470551510303	10.870975475723322
AAGCCATAGGGTCTTT-1	-41.2731	2.9718419081205423
AAGCCATAGTGCCCGT-1	21.706281892444473	26.955166307452505
AAGCCATCAAGACAAT-1	-16.2677	0.329007324258081
AAGCCATCAATGTTGC-1	-22.7557	6.575169074048228
AAGCCATCACACACGC-1	35.595740212621244	1.8350896431892185
AAGCCATCACCCTCTA-1	15.676022105037301	-15.5609
AAGCCATCACTGTGAT-1	22.343970729898572	21.64041471788882
AAGCCATCATACATCG-1	-15.3691	7.6525498252650515
AAGCCATCATATGCGT-1	-37.5197	9.413314358939472
AAGCCATCATGGCCCA-1	23.851384815053706	9.089961787555469
AAGCCATTCAACTGAC-1	23.7732826951928	14.92647443111522
AAGCCATTCCGAGATT-1	-27.3232	12.247221614950615
AAGCCATTCTCAACGA-1	14.826169299602812	2.1338696276418334
AAGCCATTCTCTTAAC-1	-16.5197	6.351307977893319
AAGCGAGAGACTAAGT-1	-14.7824	4.520088275892065
AAGCGAGAGCTAATCC-1	-37.697	11.309547773907418
AAGCGAGAGCTACTAC-1	-11.4122	-5.90134
AAGCGAGCACCTAAAC-1	-1.74496	-23.5941
AAGCGAGCACTTGTGA-1	-7.4078	-16.5403
AAGCGAGGTGAGTTTC-1	-11.4613	-26.274
AAGCGAGGTGGCGCTT-1	-23.7483	2.1705494310120885
AAGCGAGGTGTATTCG-1	-18.4718	3.3253703858656625
AAGCGAGTCAAGCCCG-1	-3.01676	7.951932463438153
AAGCGAGTCAGCTTGA-1	-21.5146	4.404314319067796
AAGCGAGTCTTGGCTC-1	16.478953230841622	-16.9279
AAGCGTTAGAATCTAG-1	26.84793397830379	1.51462820638017
AAGCGTTAGTGTTGTC-1	-13.3367	-15.8067
AAGCGTTCAACTCGAT-1	1.4231899183648111	4.251750799328415
AAGCGTTCAACTGGTT-1	-6.25798	-7.9019
AAGCGTTCAAGTTCCA-1	25.213078576120665	-3.13794
AAGCGTTCACACCTAA-1	31.33908460750079	0.5363794413939499
AAGCGTTCAGTAACGG-1	1.8022070692519951	-22.9932
AAGCGTTCAGTGGCTC-1	36.252688255926714	0.05340851843412505
AAGCGTTGTGATTCAC-1	-16.5619	4.17378934750851
AAGCGTTGTGGTCTAT-1	-12.254	-6.59086
AAGCGTTGTGTTTCTT-1	-14.3124	-23.1199
AAGCGTTGTTATGTCG-1	-9.81727	-20.5694
AAGCGTTTCATGCCAA-1	-9.85044	-16.2681
AAGCGTTTCTCCTACG-1	38.021032893505804	-16.0404
AAGGAATAGCATGATA-1	-20.8988	7.615446725379136
AAGGAATAGCCATGCC-1	-11.7884	4.452755799149039
AAGGAATCACACGCCA-1	-11.6362	-12.3997
AAGGAATCACGCTGCA-1	17.321423102431513	0.9371214680224099
AAGGAATCATCGATCA-1	15.01987933310335	4.359850121370363
AAGGAATCATCGCTGG-1	23.000374469849238	13.106600533619567
AAGGAATGTCTCGGGT-1	-14.083	12.670167758361778
AAGGAATTCCCTGGTT-1	-8.59598	-6.36827
AAGGTAAAGAGTCTTC-1	-19.4095	30.860099176694415
AAGGTAAAGGGATCAC-1	-28.0515	5.4898479233821265
AAGGTAAAGGTCATAA-1	17.439304596617784	22.51039094482036
AAGGTAAAGTACCATC-1	-17.3575	30.692596539808815
AAGGTAACAACAAAGT-1	-1.41921	-0.342576
AAGGTAACACACCGAC-1	17.84974946637275	-23.8281
AAGGTAACAGCACAAG-1	8.589574396737252	-11.7541
AAGGTAAGTGGCCCAT-1	-14.4381	-30.6041
AAGGTAAGTTCAGTAC-1	15.762297380129523	-21.4314
AAGGTAAGTTGTCTAG-1	-5.9126	-20.381
AAGGTAATCAGCTGTA-1	13.648959252355375	-16.806
AAGGTAATCCATACTT-1	33.01906089627269	3.6350193947506
AAGGTAATCGAGTCCG-1	-11.6223	9.669720018149397
AAGTACCAGATAGCTA-1	-25.4584	29.922655438072944
AAGTACCAGCAGCACA-1	0.5780517066106461	-21.4015
AAGTACCAGGAATTAC-1	30.456938778225283	-15.7252
AAGTACCAGTAAACAC-1	24.589642467192263	0.08830286495835901
AAGTACCCAAGTTCGT-1	3.73016651739285	-23.5562
AAGTACCCATCGATGT-1	26.552266720741976	16.3772895944355
AAGTACCGTCGCATTA-1	-17.6868	29.04491658676095
AAGTACCGTGAGTAGC-1	-4.44541	-9.88715
AAGTACCTCACACGAT-1	9.459252272929414	8.335153977248028
AAGTACCTCGGAACTT-1	25.943759672524074	2.6798324833252956
AAGTACCTCGGCACTG-1	-16.6295	13.635776938206652
AAGTACCTCGTTGCCT-1	17.79014139275707	-18.1244
AAGTACCTCTCTGACC-1	-17.2227	-0.0124312
AAGTCGTAGAGTGTGC-1	26.027208712678615	4.870165544575046
AAGTCGTAGCGGTAAC-1	-27.5322	0.7029880873437073
AAGTCGTAGGTGGTTG-1	19.37600334221279	-17.4672
AAGTCGTAGGTTGGTG-1	25.559201335189766	-20.8007
AAGTCGTAGTGCACTT-1	-13.7768	-5.68604
AAGTCGTAGTTCATGC-1	-7.48734	-9.45007
AAGTCGTCAAGCGATG-1	26.292852203001246	16.13850361709919
AAGTCGTCAGACAAAT-1	-30.9561	7.256770558163378
AAGTCGTCATACAGCT-1	23.685558189968088	26.701254679271344
AAGTCGTGTCAAGCCC-1	21.375693075413945	-19.8322
AAGTCGTGTGCTCCGA-1	20.998624178480643	26.425088066661395
AAGTCGTTCCAATGCA-1	26.894207020039694	11.241749830823254
AAGTCGTTCCGCACGA-1	16.83163231492884	25.68790928999968
AAGTCGTTCCGGACGT-1	27.392174685268685	-18.7783
AAGTCGTTCGGCTGTG-1	-20.0309	13.989249027598525
AAGTCGTTCTGGCCGA-1	8.57981282620394	-11.6559
AAGTCGTTCTTCGATT-1	-1.51343	-0.369592
AAGTGAAAGACATGCG-1	19.029539382513835	-16.3878
AAGTGAAAGCGACCCT-1	-2.99782	3.7885324890413505
AAGTGAACACTTGACA-1	25.92109752950586	-13.8614
AAGTGAACAGTCGGAA-1	-19.5042	4.286195442403085
AAGTGAAGTACAGAGC-1	14.118715552376546	-21.2668
AAGTGAAGTCTCCTGT-1	-15.3558	-28.4839
AAGTGAAGTGTCACAT-1	-14.9304	-14.027
AAGTGAATCCCAAGTA-1	-17.4701	-25.4057
AAGTGAATCTCGAGTA-1	-8.25621	-0.241548
AAGTGAATCTTTCTAG-1	27.81203488124359	-8.83201
AAGTTCGAGAAGTCAT-1	25.141215231384717	-18.866
AAGTTCGAGCCGAATG-1	16.18336646590009	-11.444
AAGTTCGCAGCCTATA-1	-5.47036	-22.9702
AAGTTCGGTACAGCGA-1	-10.6458	-9.3081
AAGTTCGGTAGACGTG-1	-7.72408	-3.01373
AAGTTCGGTAGCTTTG-1	-0.854918	18.129565175794898
AAGTTCGGTGGGTATG-1	-4.91571	-16.2557
AAGTTCGGTGTTTCTT-1	-14.384	-19.7203
AAGTTCGGTTGCAACT-1	29.129320032405072	-3.0216
AAGTTCGTCAGGAGAC-1	26.534344807533603	13.975304646087787
AAGTTCGTCATCGCTC-1	21.90822601265068	-31.2105
AATAGAGAGGCTCACC-1	-1.77989	-26.1641
AATAGAGAGTGCCCGT-1	-38.8169	2.7483476003857756
AATAGAGCAATAGTCC-1	19.0524425362224	25.76347109095037
AATAGAGCATGAAAGT-1	23.365165754135564	11.245875354643834
AATAGAGGTCATCGGC-1	27.198085458985183	-2.82006
AATAGAGGTCTGTGCG-1	25.12867260197118	4.232939990931085
AATAGAGGTGATATAG-1	25.969297124017412	-2.80619
AATAGAGGTTTACGAC-1	22.385609859516855	-2.90261
AATCACGAGATCCGAG-1	-34.7307	0.16032222797330534
AATCACGAGCTCGGCT-1	29.5883238180575	0.10500407276128293
AATCACGAGGTAAGAG-1	7.492399354035472	-7.20015
AATCACGCAAGCACCC-1	17.93439425116335	2.860021625754649
AATCACGCAGAACTCT-1	-7.75315	0.3789821099979292
AATCACGCATGAATCC-1	25.282377158455	0.8408691489488369
AATCACGGTGAACCGA-1	-24.5221	22.15570724386822
AATCACGGTTGTGCCG-1	17.39578965244451	-9.96778
AATCACGTCAACACCA-1	27.00750550614921	6.776988766376154
AATCACGTCACCGACG-1	5.796992846490059	-6.5511
AATCACGTCCCTTCCC-1	32.6301731362651	1.6546161526970706
AATCACGTCGAAATCC-1	24.62356632624812	-12.2691
AATCACGTCGCCGTGA-1	-4.30907	-1.66716
AATCACGTCGCTTACC-1	-12.2609	-10.592
AATCACGTCTGCCTGT-1	2.8512695722916086	20.19931991693241
AATCGACAGCGTGTCC-1	-4.00687	1.6675749801523094
AATCGACAGGACACTG-1	-2.48152	18.068537382178818
AATCGACAGGGAGGCA-1	-13.3206	6.500933629060037
AATCGACAGTAGCTCT-1	29.752526334344598	1.106743791976807
AATCGACCACACCTGG-1	-11.2462	10.226613214513144
AATCGACGTCGTACAT-1	3.5423649421972376	-23.6155
AATCGACGTGCCGTTG-1	-11.9699	13.602224206464651
AATCGACTCAGCCTTC-1	30.016974350616167	7.16483559469448
AATCGACTCATAGAGA-1	10.046549984050817	-21.6996
AATCGACTCATAGGCT-1	19.514701122000016	-11.4261
AATCGACTCCATCAGA-1	-14.1629	5.0153844658719295
AATCGACTCCTGTTAT-1	-11.3193	14.818680925476453
AATCGACTCTAAACGC-1	17.210064457917845	16.671850872046157
AATCGTGAGCTACAAA-1	-10.5053	-6.18668
AATCGTGAGTTCTACG-1	-14.6664	-22.7021
AATCGTGCAACCTATG-1	12.18842588278485	-12.1609
AATCGTGCAAGCTGTT-1	-13.5757	7.6295013066465796
AATCGTGCACCCAAGC-1	15.382932997945037	-11.2782
AATCGTGGTACAATAG-1	-1.53831	-27.0793
AATCGTGGTACAGGTG-1	26.944674627345254	-10.3593
AATCGTGGTCCCAAAT-1	26.102451603672005	6.251564745493456
AATCGTGGTCCTGTTC-1	-17.2812	-10.6088
AATCGTGTCAAGCGTT-1	-28.6071	5.305047723777519
AATCGTGTCATTACCT-1	23.268041434109836	-17.4349
AATCGTGTCCAGTGTA-1	19.723554151883533	-18.4114
AATCGTGTCCGATTAG-1	2.2881058476527576	2.992108367590683
AATCGTGTCTCTGAGA-1	-5.8361	-6.95207
AATGAAGAGAAGCGAA-1	-1.78615	-31.7463
AATGAAGAGCCACCGT-1	28.683071869239054	-21.9926
AATGAAGAGTAACAGT-1	27.137980079100256	6.511773033960745
AATGAAGAGTGAGCCA-1	22.161425473485213	-19.9338
AATGAAGCAACGTTAC-1	-7.41638	-16.5244
AATGAAGCAAGTATAG-1	-38.5551	-1.18305
AATGAAGCAATGTCTG-1	15.431797172354354	-9.11009
AATGAAGCACATACTG-1	-15.1099	9.546755545643896
AATGAAGCACTTGGGC-1	-11.8906	18.07520251468242
AATGAAGCATCCCACT-1	-12.6659	-13.9011
AATGAAGCATGGTGGA-1	-22.1147	6.896450944170128
AATGAAGGTAGATCGG-1	-1.46558	-2.21439
AATGAAGGTGTCGATT-1	-11.0194	-18.685
AATGAAGGTTCTTAGG-1	30.205455313638076	-1.61138
AATGAAGGTTGCTGAT-1	-5.60879	-15.2104
AATGAAGGTTGTTGCA-1	-24.7311	7.1013005008973735
AATGAAGTCAAATAGG-1	26.855289500243032	-6.1526
AATGAAGTCCCTCTCC-1	18.339922107252335	24.80086172838957
AATGAAGTCCGAGCTG-1	18.982580100248338	-11.1821
AATGAAGTCCGGCAGT-1	-5.89777	0.22020885721903158
AATGAAGTCGTCACCT-1	28.101633868300517	4.382618392979743
AATGACCAGCAGGCTA-1	-15.5742	7.644925726538569
AATGACCAGCATCAGG-1	-15.3063	7.884567862437074
AATGACCAGGCATCAG-1	-16.1311	9.82189482324023
AATGACCCACACAGCC-1	-24.8134	5.880106802790438
AATGACCCACCAGGTC-1	31.920356530828926	-20.4142
AATGACCCACTGGCGT-1	-3.305	-21.8945
AATGACCCAGGCATTT-1	-35.7796	5.675657830321774
AATGACCCAGTATACC-1	15.717480959133326	-15.9042
AATGACCCATCCTGTC-1	19.35838893810801	-0.541614
AATGACCGTCACGTGC-1	1.401871789497813	-26.8221
AATGACCGTGCAGGAT-1	17.566309899819174	27.560374942193587
AATGACCGTTAAACCC-1	31.11683978895999	-4.41778
AATGACCGTTATCTGG-1	11.627459727250049	-22.1828
AATGACCGTTATGTCG-1	-14.0987	26.479474938341557
AATGACCGTTTAGTCG-1	-9.71472	-16.8698
AATGACCTCCGACGGT-1	-23.3252	4.30315364174089
AATGACCTCGAAATCC-1	24.196934745552163	14.130264508027269
AATGACCTCGGTCAGC-1	-14.893	-22.5004
AATGACCTCTAGTACG-1	14.523320615164264	-14.3097
AATGCCAAGTCACACT-1	25.600098174034382	15.69469391405572
AATGCCACAAGCGGAT-1	-15.6146	-20.798
AATGCCACACGGGTAA-1	-5.63865	-0.75593
AATGCCACAGTGAGCA-1	3.3448777551374027	-19.4065
AATGCCAGTCCTCATC-1	16.716569621022668	2.39724817397756
AATGCCAGTCTTTATC-1	-0.337748	-17.124
AATGCCAGTGACTAAA-1	-30.5645	3.929389358207185
AATGGAAAGACATGCG-1	-16.4796	5.571222985746571
AATGGAAAGCACTGGA-1	-16.0478	-6.28866
AATGGAAAGCGAATGC-1	-16.8385	-24.8789
AATGGAAAGTCAGGGT-1	27.80925524858405	13.951136721654086
AATGGAAAGTGAGTTA-1	-15.5178	-7.95079
AATGGAACAACACGTT-1	4.898945541182152	22.782731264738008
AATGGAACAACCACAT-1	-6.34728	-25.7734
AATGGAACAAGCGGAT-1	32.36894547386828	-13.6102
AATGGAACAGAACTTC-1	-11.2749	-24.3512
AATGGAACAGAGTCAG-1	-33.5278	12.737582654931686
AATGGAACAGATGCGA-1	-8.98649	-19.7285
AATGGAACAGGAGGTT-1	4.584503319650144	-20.0237
AATGGAAGTAACAAGT-1	24.237886679313025	-0.50799
AATGGAAGTATTAAGG-1	1.7128611202373856	-33.5268
AATGGAAGTCCAGCAC-1	-14.4461	-30.4725
AATGGAAGTCCTTGTC-1	-3.47308	0.05046200990978542
AATGGAATCCTACACC-1	22.09358945161472	21.831990436644286
AATGGAATCGCTGATA-1	0.2734221810036049	-31.0693
AATGGCTAGCAGCGAT-1	-4.18232	2.6001328922965734
AATGGCTAGCGCGTTC-1	-12.4726	-15.6838
AATGGCTAGGGAGTGG-1	-27.5669	3.62442835165741
AATGGCTAGGTAAGTT-1	22.120255859266894	-28.6762
AATGGCTAGTCGAAGC-1	-15.4129	7.787868631936063
AATGGCTAGTGGTGGT-1	23.109505387617144	14.901488457435093
AATGGCTAGTTTAGGA-1	-11.4061	26.881640658476986
AATGGCTCACCTTCCA-1	33.2769796634741	-9.51692
AATGGCTCACTTCCTG-1	-26.156	2.293321644700092
AATGGCTCAGGCCCTA-1	31.852188179071952	5.748181208146026
AATGGCTCATCAGCAT-1	9.526861536107356	-22.6242
AATGGCTGTGTCTTGA-1	1.4132762962088452	-31.3138
AATGGCTTCATTCCTA-1	5.145308835571424	-7.57464
AATGGCTTCATTTACC-1	-16.8725	-0.403933
AATGGCTTCCAACTGA-1	20.685556360695927	28.986062543612192
AATGGCTTCCTGTAGA-1	-0.294395	-24.4336
AATGGCTTCGGTGAAG-1	-6.272	2.0139979561094745
AATGGCTTCTCTTAAC-1	-14.1159	-12.754
AATTCCTAGAGTCAGC-1	-4.04765	-10.5223
AATTCCTAGAGTGGCT-1	23.63857275769894	26.752142404190764
AATTCCTAGATCACCT-1	38.530824304730714	-18.4592
AATTCCTCAAAGGCTG-1	29.829632439161053	-8.46112
AATTCCTCACGTCGTG-1	-4.98144	3.580483772138198
AATTCCTCAGGATCTT-1	25.876830225459784	6.13421866171035
AATTCCTCATGAAGCG-1	32.81975059479297	-20.0482
AATTCCTCATTCACAG-1	23.592451540768447	-14.9702
AATTCCTGTAGCTGTT-1	-1.85561	4.217362934674393
AATTCCTGTAGGTAGC-1	29.343570299350674	-10.1753
AATTCCTGTGGCAACA-1	18.665733830975377	-2.35424
AATTCCTGTTCGGTTA-1	30.504237400125803	2.100311792946101
AATTCCTTCCTATTTG-1	5.322010468321506	-32.186
AATTCCTTCGGTTAGT-1	-13.5803	7.875103892428048
AATTCCTTCTCCAAGA-1	-5.4214	-5.01236
AATTCCTTCTTGTGCC-1	-9.50668	-22.9835
AATTTCCAGAAAGTCT-1	-5.23782	-15.3079
AATTTCCAGATTGTGA-1	23.740847768934017	7.588699319012372
AATTTCCAGGACATCG-1	-21.8668	2.845657782085106
AATTTCCAGTGCTCGC-1	-3.76387	4.010482484853546
AATTTCCCAATGGGTG-1	-3.54943	-0.142121
AATTTCCCACGTAGAG-1	-38.8572	2.261704590464106
AATTTCCCAGTCGGAA-1	-40.5004	1.7581776753732747
AATTTCCGTAGTATAG-1	16.662766699542786	25.232070431545193
AATTTCCGTAGTTACC-1	-7.32849	-9.64192
AATTTCCTCATGCAGT-1	33.96703557824679	-20.2344
AATTTCCTCGACGCGT-1	-1.66344	-21.3466
ACAAAGAAGCCAAGTG-1	14.021508741747695	20.833199556840157
ACAAAGAAGGCACAAC-1	-14.5457	6.916945451166683
ACAAAGAAGTGCAAAT-1	24.27165677687437	-22.8788
ACAAAGACATCCGAGC-1	8.85324132008307	-5.42412
ACAAAGAGTGGTTTAC-1	-10.1027	-23.1295
ACAAAGATCACGGAGA-1	2.2422507164968035	-22.0798
ACAAAGATCCCGAACG-1	-4.99843	-2.11656
ACAAAGATCCCGAGAC-1	14.19449932156632	2.884091804930779
ACAAAGATCGGTCGGT-1	-9.86577	-2.73121
ACAAAGATCTCTGGTC-1	31.64991494969285	-6.04509
ACAACCAAGCTAAATG-1	16.649424883355277	-16.7922
ACAACCAAGGAGTCTG-1	-5.92495	-20.1677
ACAACCAAGGTGGTTG-1	17.447297417677298	23.00670081542565
ACAACCAAGTAAACGT-1	24.57263300168632	-5.01266
ACAACCACATAGGTAA-1	0.2791681493941109	-17.9849
ACAACCAGTCCATAGT-1	14.162170336756883	-16.3415
ACAACCAGTCTGATAC-1	-23.2455	10.36328396179158
ACAACCAGTGGTCCCA-1	-17.301	8.387940162739064
ACAACCAGTTGGGTTT-1	-1.05289	-23.3009
ACAACCATCAACTACG-1	-14.3141	27.357377032657944
ACAACCATCCCGAACG-1	23.859544693897877	-14.6068
ACAACCATCCGTCCTA-1	18.822207746412285	3.5120843220043247
ACAACCATCCTCAGGG-1	19.747929519663522	9.442148492210835
ACAACCATCGGTCGAC-1	13.043862662813874	-12.5286
ACAACCATCGTTGTGA-1	-7.8983	0.13998354924120385
ACAACCATCTTGGAAC-1	31.717304829263732	-14.2686
ACAAGCTGTATGCGGA-1	-34.0739	0.22407649189084633
ACAAGCTGTCAGGTAG-1	-6.06179	-21.0956
ACAAGCTGTCGTGGAA-1	26.86590851091551	3.651083118859826
ACAAGCTGTGATCGTT-1	19.260956583525694	-20.3844
ACAAGCTTCACCTTAT-1	-12.4279	-4.3977
ACAAGCTTCAGGTGTT-1	-10.062	-9.12131
ACAAGCTTCCGTCCTA-1	-24.8048	6.7388408323325955
ACAAGCTTCCTGCTAC-1	-23.7016	-3.93455
ACAAGCTTCGTACACA-1	-6.83769	-3.68187
ACAAGCTTCTCGGTAA-1	-9.40493	-22.6356
ACACAGTAGAACGTGC-1	-4.88282	-6.68715
ACACAGTAGACTTCGT-1	30.209290695215774	5.277910202831623
ACACAGTAGGTACATA-1	32.366945217362705	-1.85466
ACACAGTAGGTAGCCA-1	24.346473443730947	-15.4654
ACACAGTAGTTCGGTT-1	-23.3391	4.1686582366358955
ACACAGTCAAACACCT-1	15.415519493030335	-6.67185
ACACAGTCAAGTTGGG-1	20.10734717128623	-18.1056
ACACAGTGTAGATTGA-1	24.771112973148636	0.53565775951526
ACACAGTGTCGCATTA-1	-11.1118	-35.8088
ACACAGTGTTACGCCG-1	1.8047084762023347	-24.4946
ACACAGTGTTCGGACC-1	7.210584816644002	-10.5931
ACACAGTGTTGGACTT-1	-39.2278	3.271000455670514
ACACAGTGTTTGTTGG-1	16.236997019209593	-13.2082
ACACAGTTCGCAGTGC-1	-9.86171	-15.4406
ACACAGTTCTCCCTAG-1	19.287733676433486	-31.3254
ACACCAAAGAGATGCC-1	23.09085923751906	22.810473289016613
ACACCAACAGACCAAG-1	2.2293493792139754	-23.9454
ACACCAACAGGAACCA-1	6.017627206802288	-21.2056
ACACCAACATCCTTGC-1	32.92348977576348	-19.8869
ACACCAAGTCTACAAC-1	-1.5764	-16.5621
ACACCAAGTGGACCTC-1	-11.5676	-22.3522
ACACCAAGTGTTCATG-1	19.205217951683117	-12.9106
ACACCAAGTGTTCGTA-1	-3.22719	-25.2309
ACACCAAGTTCCTAAG-1	23.603020924667163	14.865615481033476
ACACCAATCTTCACGC-1	-7.07998	-14.066
ACACCAATCTTTACAC-1	-3.83592	-13.8271
ACACGCGAGACCTCCG-1	-11.5949	-3.28391
ACACGCGAGATACAGT-1	-12.8652	25.1870556524414
ACACGCGAGATTGCGG-1	30.849302462365205	7.044779774721591
ACACGCGAGGCGTTAG-1	27.49424164491562	-0.432324
ACACGCGAGGGTGGGA-1	-31.562	3.3444756875740307
ACACGCGAGGTACAAT-1	21.595298614709414	26.85385446333014
ACACGCGAGTGCTAGG-1	28.829864671350403	0.982779903676893
ACACGCGCAATGGGTG-1	13.51275174625502	-21.0236
ACACGCGCACAAAGTA-1	1.6000200623191845	-28.6069
ACACGCGCACCAAAGG-1	30.44561221456631	-0.357451
ACACGCGCACGAGAAC-1	5.513561470149332	-31.8516
ACACGCGGTCTTACTT-1	-26.1451	4.334309354176591
ACACGCGGTGACAGCA-1	30.40625841009564	3.1136481209914306
ACACTGAAGAGGTCGT-1	17.223980637984027	-23.891
ACACTGAAGCATGTTC-1	-16.3973	12.209164178773355
ACACTGAAGGTAAGTT-1	-26.358	4.193292065886274
ACACTGAAGTAGTCAA-1	-18.6055	7.7466794023514804
ACACTGAGTACCGCGT-1	-13.4013	8.350041863938824
ACACTGAGTCATTCCC-1	26.155758964110333	11.888162298242548
ACACTGAGTCGCATGC-1	-32.4009	7.633026939205542
ACACTGATCCACGTAA-1	-2.7291	-24.0939
ACACTGATCGCCAACG-1	32.89849015394552	-11.1418
ACACTGATCGGCTGAC-1	11.012300953044017	-31.5852
ACACTGATCTATACTC-1	17.09307019346088	22.176250145259495
ACAGAAAAGAACAGGA-1	14.265640625534072	2.0941261475167514
ACAGAAAAGCCTCATA-1	22.645096531432188	21.653014383382505
ACAGAAACAAACTCGT-1	-31.601	12.669755531085364
ACAGAAACAAAGGTTA-1	-5.0516	-9.57807
ACAGAAACACGACAGA-1	-27.0219	3.794584024468097
ACAGAAACATCAACCA-1	15.03592472438025	22.987041136406546
ACAGAAAGTAACTGCT-1	-17.4265	5.9124937763489935
ACAGAAAGTATGGAAT-1	-27.3986	-2.55972
ACAGAAAGTCGATTAC-1	-13.5658	5.8490746399943285
ACAGAAAGTCGCCACA-1	27.28448118218886	-6.51351
ACAGAAAGTTCAAGTC-1	0.48695735158109776	-28.5694
ACAGAAAGTTGCAAGG-1	16.530295183908123	22.172558782014665
ACAGAAATCATTGCGA-1	28.209675682215575	-22.1993
ACAGAAATCCATGATG-1	5.634645275104625	-20.3353
ACAGAAATCGAACGGA-1	-16.4018	-25.5057
ACAGAAATCGCCAGAC-1	-15.1905	-18.9067
ACAGCCGAGTGAGGCT-1	-30.8844	5.51169116990383
ACAGCCGAGTTGCCTA-1	-15.1008	11.793951543191517
ACAGCCGCACAAGCCC-1	4.323489929271592	-20.5077
ACAGCCGCACGGCGTT-1	-22.4588	14.064976922093269
ACAGCCGCAGACTGCC-1	-10.0846	6.614018941549644
ACAGCCGCAGAGGTAC-1	23.439847173856688	-14.5053
ACAGCCGCATCCCACT-1	6.239598503846191	27.988515211217937
ACAGCCGGTAAGTCAA-1	0.9067976962773461	-19.9662
ACAGCCGGTCAAGTTC-1	-3.95244	-22.527
ACAGCCGGTCTGTCAA-1	34.39878950563673	0.9860688659592532
ACAGCCGGTGGCGCTT-1	-20.7777	-26.5127
ACAGCCGTCATCGCCT-1	27.482275861114047	8.681494734685065
ACAGCCGTCCATAAGC-1	-1.3205	17.668976820435432
ACAGCCGTCGACATTG-1	-2.36777	6.399843859261133
ACAGCCGTCGAGAGCA-1	23.775004424607218	14.766364546604855
ACAGGGAAGCAGGCAT-1	18.081851568681962	22.44397752258251
ACAGGGAAGCTAAGTA-1	-3.35274	-0.954274
ACAGGGAAGGTAGTAT-1	-8.06193	1.8590476100480147
ACAGGGAGTCGCATGC-1	-37.7028	16.100376759775635
ACAGGGAGTGTTGCCG-1	23.17057990209303	11.461805559463386
ACAGGGAGTTATCTTC-1	2.647618879437449	-23.743
ACAGGGAGTTGCATAC-1	26.000365762499186	-8.3209
ACAGGGAGTTGCTGAT-1	-9.0549	-23.9736
ACAGGGATCCCAGTGG-1	-17.4998	-15.3465
ACAGGGATCGGAAGGT-1	-8.48704	-8.6064
ACAGGGATCGGTGAAG-1	-0.233718	-31.2604
ACAGGGATCTATCGCC-1	-11.907	5.3701165118007745
ACAGGGATCTGAATCG-1	23.26695698274841	-20.3151
ACAGGGATCTGCGATA-1	-10.5731	-13.4293
ACATCCCAGAATCGTA-1	-32.4701	4.589804749168989
ACATCCCAGGATTCCT-1	-4.20753	-16.9591
ACATCCCAGGTCATTC-1	22.935421078983	26.068591057940406
ACATCCCAGTCACTAC-1	-5.58174	-5.4228
ACATCCCCAAGAGATT-1	19.59702952450132	24.4190620249009
ACATCCCCACTTGACA-1	-28.6364	14.570469778705519
ACATCCCCATAATGCC-1	27.92458650620415	1.950475367325876
ACATCCCCATCGGAGA-1	-38.4229	10.318833389894973
ACATCCCGTCGACGCT-1	21.457721662207575	-18.4421
ACATCCCGTGAATTGA-1	5.97118028992662	0.7425632685246545
ACATCCCGTTACCTTT-1	-39.533	9.392895443842615
ACATCCCGTTACGGAG-1	23.81350064300141	23.23990054734859
ACATCCCTCGTAACCA-1	8.701568190239145	-9.0126
ACATCCCTCTATCCAT-1	15.372251784136193	-6.89134
ACATCGAAGTTCTACG-1	17.379127147478926	1.1363087183964684
ACATCGACAAGAAATC-1	-7.30139	-15.5802
ACATCGACACACCGAC-1	27.41010784759432	15.926311517482626
ACATCGACACCATTCC-1	30.32299366476356	1.2745333481605279
ACATCGAGTCCGAAAG-1	-37.9523	4.372913069470258
ACATCGAGTCGGTAAG-1	-3.85208	-23.4203
ACATCGAGTGACTAAA-1	21.590430558649288	29.594095825243212
ACATCGATCAGCAGAG-1	-16.8616	-11.2016
ACATCGATCCACATAG-1	-5.74471	-16.724
ACATGCAAGAAAGTCT-1	26.891687374577906	-11.611
ACATGCAAGAAGTCCG-1	2.563915438269877	-23.567
ACATGCAAGGAACTAT-1	-19.6024	-2.54705
ACATGCAAGTTACTCG-1	-11.8931	9.656413933683114
ACATGCACACGCCAGT-1	-2.47413	7.744725208318022
ACATGCACACTTCAAG-1	29.457423177490263	-14.6854
ACATGCACATCTCCCA-1	28.4768044881012	8.316372549414323
ACATGCAGTGACTGAG-1	29.48384559408209	-2.16697
ACATGCAGTGGGACAT-1	33.93680832676503	-20.8554
ACATGCAGTTATAGAG-1	-3.45731	-24.4942
ACATGCATCCACAAGT-1	29.571655751333072	-8.47927
ACATGCATCGGTCTAA-1	-13.1737	-12.5859
ACATGCATCGTTAGAC-1	22.233580709581933	23.136263626033433
ACATGCATCTATGTGG-1	-3.80122	-0.160047
ACATTTCAGATGGCAC-1	17.255865399941868	-20.0798
ACATTTCCACGCAAAG-1	9.166507101818905	-10.3006
ACATTTCCACGGCTAC-1	-15.1407	22.673677092594637
ACATTTCCATCGATCA-1	17.178502488254736	25.228425808115556
ACATTTCCATCTCATT-1	-4.42898	-9.88688
ACATTTCGTAGTTAGA-1	13.759048058291908	-14.1513
ACATTTCGTCTCTCAC-1	30.883396740037472	-17.9559
ACATTTCGTCTGTGAT-1	3.7724280974814226	-26.9831
ACATTTCGTGGTCTTA-1	26.782813630286814	8.775173320602457
ACATTTCGTTCTCCTG-1	22.09572140628148	-26.9463
ACATTTCGTTGTACGT-1	14.730872755890307	-11.6566
ACATTTCTCTCCGCAT-1	17.403860572320212	-8.46113
ACATTTCTCTGTCCCA-1	-7.83447	2.420911063124622
ACATTTCTCTTAGGAC-1	-17.6327	0.03750173798215523
ACCAAACAGCGAGTCA-1	-16.4593	-22.5633
ACCAAACAGTAAGCAT-1	37.357562269736846	-18.379
ACCAAACAGTCAGCGA-1	-4.75352	-3.43768
ACCAAACAGTTGCGCC-1	-40.6611	2.0117619472891435
ACCAAACCAACCCTAA-1	30.032133225531485	2.519354887540306
ACCAAACCAGCCCAGT-1	21.051977733062714	10.561315550695253
ACCAAACCAGTCGTTA-1	-14.5906	-23.7401
ACCAAACGTGGCTAGA-1	25.213515423627758	-3.21039
ACCAAACTCTTAGCCC-1	-1.30777	-17.5796
ACCAACAAGACGGTTG-1	-13.7524	-10.5997
ACCAACAAGAGCAGTC-1	-14.1041	-23.0688
ACCAACAAGTGCGTCC-1	-5.88494	-17.4948
ACCAACAAGTTCCAGT-1	-17.418	-16.0676
ACCAACACACTAGGCC-1	23.788585296740028	22.832359386055494
ACCAACACACTGTCGG-1	-34.8176	11.56888753066119
ACCAACACAGCCTATA-1	32.5201740587998	-21.457
ACCAACACATCCTTGC-1	-5.1909	-15.365
ACCAACAGTCCATACA-1	-13.0688	15.209610118644092
ACCAACAGTCTACGAT-1	-20.3834	12.93925533323719
ACCAACAGTGAGTAGC-1	-11.1019	7.9276105232379965
ACCAACAGTTTGCCGG-1	25.532721954261216	-15.0101
ACCAACATCAACCCGG-1	-13.1723	12.149457140080942
ACCAACATCTACTATC-1	-2.66559	4.25875280357806
ACCAACATCTATGCCC-1	-35.6794	12.303375074047977
ACCACAAAGAGCCGAT-1	-21.0093	7.073743567638951
ACCACAACAAGACGGT-1	1.3904164221416777	-28.3189
ACCACAACACAAACGG-1	-9.73432	-7.64682
ACCACAACAGGCGAAT-1	-2.59569	-26.2631
ACCACAACAGTATACC-1	-9.48322	-0.430598
ACCACAACATGACCCG-1	20.13336345611003	-6.06957
ACCACAAGTAACAGTA-1	3.5363483279861216	-20.5203
ACCACAAGTGTACAGG-1	-11.2464	26.898769991327192
ACCACAAGTTGAGTCT-1	28.846920917213353	5.050496873307231
ACCACAATCACGGGCT-1	27.47786428559877	-2.8089
ACCACAATCTCATGGA-1	22.84162618436266	22.699243828954103
ACCACAATCTCCGAAA-1	23.335328228016902	22.150562027035512
ACCACAATCTGGGATT-1	15.295139530638389	19.71471381747971
ACCATTTCACGGTGAA-1	20.575657237903865	27.325497736924575
ACCATTTGTACGATGG-1	25.422989978876465	2.9367085428427013
ACCATTTGTCAAAGAT-1	32.947115191265375	-5.52193
ACCATTTGTCACTAGT-1	32.97912500606074	4.207355311379482
ACCATTTGTCGGAACA-1	-6.68413	-25.4611
ACCATTTGTGTAGGAC-1	32.462133838896044	-6.20628
ACCATTTGTTACGATC-1	22.080275138978806	6.477175343157976
ACCATTTTCCTATTTG-1	19.28898942439536	24.469040878321128
ACCCAAAAGGAAGTAG-1	-38.8313	1.009282785690964
ACCCAAAAGTAACGTA-1	-15.2983	11.955261678772366
ACCCAAAAGTTAGAAC-1	19.59314360973961	11.830428524125532
ACCCAAACACGCGCAT-1	-14.8295	23.246054397323107
ACCCAAACATAACCCA-1	19.849176747527935	-8.35021
ACCCAAACATCCGGCA-1	28.607447936757623	-24.1706
ACCCAAAGTCAGTTTG-1	-1.90399	-15.1041
ACCCAAAGTGGTCAAG-1	-1.43448	-2.04442
ACCCAAAGTTACACAC-1	-20.8515	10.324654073622387
ACCCAAAGTTGTCAGT-1	-17.3349	-23.7545
ACCCAAATCCTGATAG-1	-25.2543	5.26296580903072
ACCCTCAAGACTCTTG-1	-12.7878	-14.6429
ACCCTCAAGCCAGTAG-1	28.744269627239014	-0.817352
ACCCTCAAGCCTGTGC-1	-7.77383	-4.76992
ACCCTCAAGGGTATAT-1	-20.4021	13.986787181394108
ACCCTCAAGGTAAGAG-1	-17.2415	9.613574748459556
ACCCTCAAGGTGCCAA-1	-7.12865	-21.0828
ACCCTCACAGGAGACT-1	-11.9385	-5.43252
ACCCTCAGTCCGAAGA-1	12.412785644823146	-12.1965
ACCCTCAGTCTTCGAA-1	24.37698846423381	-20.9941
ACCCTCAGTGTTATCG-1	32.870317912138994	4.154184360874028
ACCCTCAGTTCTCAGA-1	15.329217887086564	-12.4498
ACCCTCAGTTGGTGTT-1	-23.9558	5.567050646747807
ACCCTCAGTTGTTGAC-1	-14.489	-25.9963
ACCCTCATCCAACTGA-1	32.22147316276751	-1.7661
ACCCTCATCGACCTAA-1	32.16404368072732	3.31153624503644
ACCCTCATCGTAACTG-1	-7.72541	-8.65289
ACCCTCATCTACTGAG-1	-10.7622	8.370010465039151
ACCCTTGAGATTAGCA-1	22.904510699677335	26.524381336637312
ACCCTTGAGCCTGAAG-1	-17.9373	29.539390447209282
ACCCTTGAGGTCCCGT-1	6.351586291874853	-29.0272
ACCCTTGCAGAAGTGC-1	-31.3305	4.619255966635225
ACCCTTGCAGCTGTTA-1	27.959341485661124	-16.2928
ACCCTTGCATTACTCT-1	-3.96245	5.40805983373592
ACCCTTGGTGTTCCTC-1	-2.67248	-30.2412
ACCCTTGGTTTCGTGA-1	22.356573515877816	20.218396106870863
ACCCTTGTCATGGAGG-1	27.02938278752722	6.292721374228099
ACCCTTGTCATTACCT-1	-34.0238	12.550004565767908
ACCCTTGTCCTCAGAA-1	7.11892018007997	-9.56625
ACCGTTCAGAGTGGCT-1	16.681757916338494	26.507606753400474
ACCGTTCAGGCAGCTA-1	17.01718439929196	-20.2808
ACCGTTCAGTCCCGAC-1	32.103541207508364	-2.24122
ACCGTTCCAAGAGTGC-1	-21.3457	6.250094395936214
ACCGTTCCAGACGATG-1	-4.29086	-13.783
ACCGTTCCATTCGGGC-1	33.923623270160384	-0.232744
ACCGTTCGTCAACGCC-1	-10.0312	7.453898909714022
ACCGTTCGTCACTTAG-1	-11.8919	23.822982978963584
ACCGTTCGTCCAACGC-1	-36.2539	10.185579314760862
ACCGTTCGTCTTACAG-1	34.02013921432447	2.0502237009565336
ACCGTTCGTGTCATGT-1	-15.5568	-17.0165
ACCGTTCTCCGTGCGA-1	-27.7083	17.76372147683166
ACCGTTCTCCTTCGAC-1	-9.37598	-12.1202
ACCGTTCTCGGCCTTT-1	-18.796	17.739646348020315
ACCGTTCTCTCTTGCG-1	23.777656860597247	-17.8453
ACCTACCAGAAGCCTG-1	7.85719586071948	-8.46114
ACCTACCAGATACAGT-1	-2.60054	7.165569527806218
ACCTACCAGGTAACTA-1	1.5976138011662147	-27.8527
ACCTACCAGTAGCCAG-1	16.234504231829217	24.795613000932487
ACCTACCCACACCTAA-1	19.930256914430757	-7.52716
ACCTACCCACGCGTGT-1	9.37129088612332	-10.7954
ACCTACCGTCCTCCTA-1	-9.42669	7.312870318895123
ACCTACCGTGTTTCTT-1	-4.78581	-2.13096
ACCTACCGTTCCAAAC-1	-22.6051	-12.7818
ACCTACCGTTCCGCAG-1	27.634689919253503	9.290055089781807
ACCTACCGTTCCGCGA-1	27.564610885544827	3.9187847316370745
ACCTACCGTTTATGCG-1	34.58465081624252	4.0671499371740545
ACCTACCTCACTTCTA-1	-36.2015	12.995308724073103
ACCTACCTCGGTGCAC-1	-28.9379	12.689288071103787
ACCTACCTCGTTGCCT-1	21.330734212192876	-15.51
ACCTGAAAGTGTACCT-1	26.183821959358625	1.7864303790175746
ACCTGAAAGTTGCCTA-1	34.716545275313905	-21.2099
ACCTGAACAAATGATG-1	-14.3598	-6.47216
ACCTGAACAATCAGCT-1	20.382200319017365	23.64087376448033
ACCTGAACAATGTGGG-1	12.9285860122047	22.976066224995684
ACCTGAACAGTATTCG-1	-18.3898	12.474801019168972
ACCTGAACAGTGGTGA-1	1.6602378672816385	-24.5314
ACCTGAACATCCGTGG-1	-4.24838	-1.77272
ACCTGAAGTAACAGGC-1	27.943164855990002	7.360437022996948
ACCTGAAGTTACCTGA-1	23.37093316912284	25.7410359913011
ACCTGAATCGTCTCAC-1	9.506343543332033	-10.0384
ACCTGAATCTGAGGTT-1	-21.96	3.3871032810920307
ACCTGTCAGAATACAC-1	14.779559201469116	0.3123272565541196
ACCTGTCAGAATCCCT-1	6.903464328378752	-9.34944
ACCTGTCAGACGCTCC-1	-40.2521	13.175609030345827
ACCTGTCAGCGGATCA-1	-3.19797	-25.9274
ACCTGTCAGCTCCACG-1	-17.1018	14.571506143825856
ACCTGTCAGGGATCGT-1	-11.0601	-17.5321
ACCTGTCAGGTTATAG-1	30.740914445737726	-4.82514
ACCTGTCAGGTTGTTC-1	-15.7182	15.395885353086824
ACCTGTCCACGGTAGA-1	-17.0432	4.720455852655747
ACCTGTCCACGTCGTG-1	-12.6755	-21.0646
ACCTGTCCAGGCTCTG-1	9.565404429224307	-20.3066
ACCTGTCCATAACAGA-1	24.83747932085551	15.814544887942965
ACCTGTCGTCTGTCAA-1	-2.52276	-12.1443
ACCTGTCGTCTGTGTA-1	-27.7439	6.308190466326834
ACCTGTCGTGAGCAGT-1	-32.3209	-1.697
ACCTGTCGTTGTCATG-1	25.94721038849056	-18.9886
ACCTGTCGTTTGGCTA-1	30.422180574204596	-14.8316
ACCTGTCTCACTACGA-1	18.051653444002486	24.84295013948243
ACCTGTCTCTGGTCAA-1	2.929295202148885	-25.0368
ACGATCACAAATGGAT-1	28.516402009976353	2.1968969238621954
ACGATCACACTTGTCC-1	30.78757865772033	-20.0926
ACGATCACAGCGTGCT-1	-15.1995	1.3564352674162996
ACGATCACAGGTGGAT-1	-11.3398	-22.7404
ACGATCAGTACAAGCG-1	22.637110202911792	3.8816283890415884
ACGATCAGTGAGTAAT-1	-7.61373	-0.424142
ACGATCATCGTAGCTA-1	-15.5181	30.622230060548645
ACGATCATCTATCGTT-1	-5.48603	-7.15561
ACGATCATCTCGCAGG-1	-6.62509	-19.2941
ACGATCATCTTTCCGG-1	-7.937	-3.22182
ACGATGTAGAATCGAT-1	29.757045218752037	-6.65552
ACGATGTAGAGAGAAC-1	-24.6862	9.364686216943323
ACGATGTAGCTAGTTC-1	-12.2581	19.712602923438833
ACGATGTAGTAATCCC-1	14.698669266244726	-21.1338
ACGATGTCAGCTGTCG-1	-9.15645	7.816346929275397
ACGATGTCAGTACTAC-1	-3.38512	-31.0008
ACGATGTCAGTTGTTG-1	-15.8222	-11.5431
ACGATGTCATCTCCCA-1	-15.518	-19.4405
ACGATGTCATTGAAGA-1	-5.55178	-21.4274
ACGATGTGTCGCACGT-1	-13.4671	-11.4854
ACGATGTGTGACTGAG-1	25.832375578902052	1.2035166816437566
ACGATGTGTTCTAACG-1	27.68249132022232	-8.87693
ACGATGTTCCAGCACG-1	28.87593730057773	-9.75154
ACGATGTTCCCGAACG-1	34.09756867692259	4.013359544907943
ACGATGTTCTCCGAGG-1	30.599218121763915	-2.72446
ACGATGTTCTGTAAGC-1	3.3621850709302987	12.52927401823285
ACGCACGAGGCTCTCG-1	25.777553527437238	13.701843633263586
ACGCACGAGTTGTAAG-1	0.709829284978253	10.999258443142736
ACGCACGCACCAGGTC-1	38.4158708379068	-19.444
ACGCACGCAGGTCAAG-1	-21.1012	3.7026429159182466
ACGCACGCAGTCAACT-1	23.674777896879657	12.563573035664058
ACGCACGCATGAAAGT-1	25.969737228848828	8.293434223702485
ACGCACGCATGCGGTC-1	-33.8579	12.111988666224722
ACGCACGGTACAGAAT-1	11.231231818405487	-11.0345
ACGCACGGTATAGGGC-1	32.8335095276562	-13.5127
ACGCACGGTATGGAGC-1	22.670655436614602	23.06135847947468
ACGCACGGTCCACATA-1	18.276130828424854	-24.6638
ACGCACGGTGGTCTTA-1	17.088537023174993	-33.1997
ACGCACGGTTGGACTT-1	-1.63984	-32.9471
ACGCACGTCCCATTTA-1	-27.6931	7.599598779819048
ACGCACGTCGAAATCC-1	-18.5787	-4.9998
ACGCACGTCGTGGACC-1	-2.45345	-27.434
ACGCACGTCTAGCCAA-1	16.404132632878014	-15.8719
ACGGAAGAGGTGCCAA-1	22.293225913213494	-10.9992
ACGGAAGCAAGTCCCG-1	-3.09408	17.483735677180587
ACGGAAGCAGACATCT-1	-7.58088	-16.33
ACGGAAGGTGCGGTAA-1	25.16699945415993	-0.207473
ACGGAAGGTGTATCCA-1	35.76359580757508	0.5480030819100415
ACGGAAGTCGTGTGGC-1	-16.6678	-22.3853
ACGGAAGTCTCTCGAC-1	-19.9308	7.320656688546954
ACGGGTCAGCCAAGGT-1	19.818130239896654	9.109788726158172
ACGGGTCAGCTGAAAT-1	-31.2049	8.023482738366882
ACGGGTCCATTGTGCA-1	-11.3963	-24.9032
ACGGGTCGTTGAATCC-1	-8.0227	-15.6436
ACGGGTCGTTGCCTAA-1	-22.1124	3.283158727078994
ACGGGTCGTTGGGTAG-1	-15.2276	-21.9849
ACGGGTCGTTTGATCG-1	35.180820453501426	-5.59752
ACGGGTCTCCCATTCG-1	-12.3016	-8.47093
ACGGGTCTCCGATAGT-1	30.268072809733297	-1.96438
ACGGGTCTCCGATTAG-1	8.129272689892165	6.180832887440083
ACGGGTCTCGAGAAAT-1	-28.9443	8.560151347500447
ACGGGTCTCGGTTAGT-1	23.804030187613254	-2.66101
ACGGGTCTCTCGCCTA-1	-13.734	-11.7212
ACGGTCGAGCACGATG-1	-1.99385	-19.5643
ACGGTCGAGGCACAAC-1	-7.20434	-19.0825
ACGGTCGAGTGCGCTC-1	25.862930035689065	3.80520175627093
ACGGTCGCAGATTAAG-1	-13.4021	-5.02569
ACGGTCGCAGTGGCTC-1	31.08958286870664	1.5268370618528295
ACGGTCGCATCCGTGG-1	22.246834712811612	7.884610301950388
ACGGTCGGTAGCACGA-1	-11.1822	4.01497551206748
ACGGTCGGTCAAGCGA-1	30.950885166415024	-12.4251
ACGGTCGGTTCGAGCC-1	30.227048811023774	6.066530729830152
ACGGTCGTCCTGGGTG-1	-9.37862	-6.66075
ACGGTCGTCCTTATCA-1	15.561055232923001	18.85197735560989
ACGGTCGTCGGTTCAA-1	-35.1648	16.927230816668413
ACGGTCGTCGTGTGGC-1	15.84389026774479	-21.4192
ACGGTCGTCTGCACCT-1	-33.9197	12.57696202874565
ACGGTCGTCTGCGAGC-1	-10.1635	28.722923441785838
ACGGTCGTCTTTCTAG-1	31.52872022821838	-7.99311
ACGGTTAAGAGGCTGT-1	34.683658393120425	-5.96002
ACGGTTAAGCAACTCT-1	-14.5276	-2.59306
ACGGTTAAGCCAGTAG-1	26.546277856305565	7.645935954604693
ACGGTTAAGGATGCGT-1	3.5489761607406596	-5.98843
ACGGTTAAGGGATGTC-1	17.118834270755478	-20.3074
ACGGTTAAGGTTTACC-1	-23.9417	5.479555776249801
ACGGTTAAGTGAGTGC-1	-19.957	5.287528471865658
ACGGTTACAAATCAAG-1	-28.4174	6.191154478607429
ACGGTTACAAGGCTTT-1	24.913966791630493	-8.79182
ACGGTTACAGTCTTCC-1	7.333500741884897	-10.1335
ACGGTTAGTACTCCGG-1	32.13824797943847	-1.511
ACGGTTAGTACTCGAT-1	-15.1094	5.44595356925281
ACGGTTAGTAGGTAGC-1	26.526867517543415	-18.3309
ACGGTTAGTCGGTGAA-1	-34.9466	11.741043186014782
ACGGTTAGTTCCATTT-1	3.388923017594314	-23.5751
ACGGTTAGTTGGCTAT-1	-6.10554	-15.4056
ACGGTTATCAGCCCAG-1	-7.57745	-0.446417
ACGGTTATCCATCTCG-1	-12.969	10.865425255658252
ACGGTTATCGAGAATA-1	-16.8507	-17.5219
ACGGTTATCGCCAGTG-1	-25.1281	31.125201637716888
ACGGTTATCTTGATTC-1	32.22403035315429	-4.89145
ACGTAACAGAGTGACC-1	28.950155589418152	-18.8861
ACGTAACAGCAGTCTT-1	2.3249758482278757	-23.0495
ACGTAACAGGCAATGC-1	3.823522833249349	-23.1503
ACGTAACAGTCCGCGT-1	-27.0074	6.933885649310504
ACGTAACCACCGTCGA-1	25.271252281334604	-17.2453
ACGTAACCAGGCTTGC-1	23.63623281001631	-16.8402
ACGTAACGTGGACCTC-1	-6.13186	-2.52132
ACGTAACGTTAGGAGC-1	-14.914	5.636638041693098
ACGTAACTCTAAGGAA-1	25.77958205666675	2.849374701673086
ACGTAACTCTCGAGTA-1	-15.154	-17.8911
ACGTACAAGGGTTAGC-1	17.377492606087582	22.69431845307318
ACGTACACAGCGTGCT-1	-16.4841	27.87601377857287
ACGTACACAGCTACAT-1	9.274392563652253	-8.83789
ACGTACACATAGGTTC-1	24.87531091619119	-17.2643
ACGTACAGTACGCGTC-1	-11.3584	6.307651964633928
ACGTACAGTCGAAGCA-1	0.6385209916532573	-21.6682
ACGTACAGTGCCTAAT-1	26.06888228492454	3.0723223770048778
ACGTACATCAACGAGG-1	16.370909527096284	2.5875218731124714
ACGTACATCCCTTGGT-1	-25.6838	17.81976997689373
ACGTAGTAGACTCATC-1	18.784673064054648	19.914617151297854
ACGTAGTAGCGATGCA-1	2.4739759110889774	14.618404799714389
ACGTAGTAGGACACTG-1	0.4172582863639556	-21.4832
ACGTAGTAGGCTTAGG-1	-2.08433	-17.3627
ACGTAGTAGGGTCAAC-1	0.40167879928286354	14.563713673994542
ACGTAGTCAAATGGCG-1	23.459507617617348	26.893856091420226
ACGTAGTCAAGCCCAC-1	23.4233897790146	13.315854563276254
ACGTAGTCATGACACT-1	17.485900082208744	25.352922348897557
ACGTAGTCATGACTGT-1	12.915127155311374	-16.374
ACGTAGTGTAGCGTAG-1	24.902888021166227	1.7243616850772592
ACGTAGTGTAGTACGG-1	25.010661618528008	3.312538005429921
ACGTAGTTCAACCCGG-1	-3.16677	-5.08299
ACGTAGTTCGAAGAAT-1	20.982349602231206	25.674729131311388
ACGTAGTTCGAGCCAC-1	17.85352588084627	20.427381417991917
ACGTAGTTCGCGGTAC-1	9.02722606354961	-17.9181
ACGTAGTTCGTAACAC-1	-15.1772	1.5501027765970352
ACGTAGTTCTGACGCG-1	15.62805101439121	21.885274347256743
ACGTAGTTCTGAGAAA-1	-16.0504	24.79823400854621
ACGTCCTAGACCAGCA-1	19.594130400769476	30.201239196708258
ACGTCCTAGATTACCC-1	-3.83604	-16.6867
ACGTCCTAGGCCCAAA-1	-11.5696	26.74312975277198
ACGTCCTCAACCAACT-1	2.474807043697236	-24.7756
ACGTCCTCATTCACAG-1	19.1611715114348	28.444443132535223
ACGTCCTGTACCTTCC-1	5.275369690955821	-32.8785
ACGTCCTGTATCAGCT-1	-4.47488	-2.84378
ACGTCCTGTGAATTAG-1	-14.6366	-23.7874
ACGTCCTGTTCGGTTA-1	17.801926518087235	-21.498
ACGTCCTTCCATCTCG-1	32.867673308236526	4.048245020602855
ACGTCCTTCTACTGAG-1	32.610670703777735	-10.2467
ACGTTCCAGGCGCTCT-1	-11.6845	-9.41235
ACGTTCCAGGCGTCCT-1	-2.45681	-19.122
ACGTTCCCAAGTGGAC-1	-38.2371	0.7138264178411828
ACGTTCCCAGATCCTA-1	32.311030073789844	-4.17511
ACGTTCCGTAGATGTA-1	4.019923788428043	-19.4761
ACGTTCCTCACTCACC-1	-18.0868	19.483390905513005
ACGTTCCTCGTAGTCA-1	-3.54858	4.860426571691295
ACGTTCCTCGTGGGTC-1	-0.373216	-28.6913
ACTACGAAGACGACGT-1	-12.5606	-21.2327
ACTACGAAGCTGGTGA-1	-19.0978	30.708013244461572
ACTACGAAGGTTAGTA-1	7.542884759848022	-20.6485
ACTACGACAGAAATCA-1	-38.2655	3.3059061078346597
ACTACGACAGCACAAG-1	-19.0502	16.05944534986388
ACTACGAGTACCTAAC-1	29.5218142918979	1.361327821680346
ACTACGAGTATTGAGA-1	-16.436	-24.3409
ACTACGAGTCTCGGAC-1	-4.62924	10.862752627312124
ACTACGAGTGACTATC-1	-1.34896	17.550477097399188
ACTACGAGTTCGGTAT-1	-16.2611	-10.8424
ACTACGAGTTTCGTAG-1	-5.32401	-6.8764
ACTACGATCCAAGAGG-1	22.250818557684852	-28.9534
ACTACGATCCATAGGT-1	-31.4301	3.268187627979283
ACTACGATCGGCTGAC-1	-17.939	27.678460511722683
ACTACGATCGTCTAAG-1	-4.04858	6.8787805483725935
ACTATCTCAGGTGAGT-1	27.671963136353348	5.485963012018085
ACTATCTGTACGACAG-1	6.650306805370755	-5.81383
ACTATCTGTATACCTG-1	24.710738112272498	-15.0353
ACTATCTGTCGCATCG-1	-12.8618	-10.1941
ACTATCTGTCTGGTTA-1	26.543140424572638	0.5753922731226836
ACTATCTTCGCCGATG-1	18.617480924413456	22.5291701127773
ACTATCTTCTAGACCA-1	25.441220410837506	11.883505778120197
ACTATGGAGCGCTGCT-1	34.981531557902116	-6.28656
ACTATGGAGCGTGCTC-1	23.66342633506179	21.102809445014323
ACTATGGAGCTTCTAG-1	-14.8466	-3.74766
ACTATGGAGGGAGTGG-1	34.98812699410429	-18.4461
ACTATGGCAAAGACGC-1	29.23184712866417	-10.7252
ACTATGGCAATGACCT-1	-15.1737	-3.15041
ACTATGGCACAACATC-1	30.781762598318437	-10.5152
ACTATGGCACCAGTAT-1	-5.38423	-20.2893
ACTATGGCACCGGCTA-1	19.746697961413833	30.31329231038665
ACTATGGCACCTCTAC-1	17.33693801923047	-15.6492
ACTATGGCACCTGCAG-1	-5.15633	-12.2215
ACTATGGCAGGTGACA-1	-34.9292	13.294216859709184
ACTATGGCAGGTTCCG-1	-11.4075	11.310030845363773
ACTATGGGTTATAGCC-1	-8.95009	-16.2809
ACTATGGGTTGACTGT-1	-1.96238	-26.2601
ACTATGGGTTGAGAGC-1	20.070420853405594	21.845280752762143
ACTATGGGTTGCCGCA-1	17.497553939279197	-17.7823
ACTATGGTCAAAGGAT-1	-13.5807	-12.6355
ACTATGGTCTCCATAT-1	-7.13884	-29.8213
ACTATTCAGCTTTCCC-1	4.664611162561284	-9.86959
ACTATTCAGGGTTAAT-1	-9.80061	-15.5743
ACTATTCCAAGACCTT-1	-0.655102	-22.4448
ACTATTCCACGCTATA-1	17.6163297694049	-19.347
ACTATTCGTATGAGGC-1	14.288431532062141	-13.5269
ACTATTCGTGTTACAC-1	-16.9008	15.301054445441034
ACTATTCTCACTCACC-1	7.507877981398378	-7.60154
ACTATTCTCACTCGAA-1	-14.2228	-11.1811
ACTATTCTCCGAGCTG-1	22.896051324780068	25.660779596551336
ACTATTCTCTACGCAA-1	-13.3265	0.30440772445894115
ACTCCCAAGATACTGA-1	-10.2785	-18.6211
ACTCCCAAGCAACTTC-1	7.300437909344132	-9.1198
ACTCCCAAGGCTGGAT-1	23.588685874235072	25.235771506067085
ACTCCCAAGTTTGGCT-1	29.169098905598588	-0.511997
ACTCCCACAACCTATG-1	-35.0173	17.874979942869025
ACTCCCACACACTTAG-1	-5.36815	11.27991541527622
ACTCCCACATAAGCAA-1	-8.25735	-14.4533
ACTCCCAGTGGCTGAA-1	25.734074206068218	-5.6299
ACTCCCAGTGTTGATC-1	26.313031402165958	6.787700891801213
ACTCCCATCGACACCG-1	29.619102345206176	-16.7112
ACTCCCATCGTGGACC-1	-8.78228	-20.7334
ACTCCCATCTCGACCT-1	29.67972424688162	11.936781215026599
ACTCCCATCTTTGCGC-1	-26.185	7.50014276049271
ACTCTCGAGGTTGTTC-1	-9.23627	-29.4731
ACTCTCGAGTCGCTAT-1	-5.14163	-4.91148
ACTCTCGCACCAAATC-1	-8.77373	-20.2205
ACTCTCGCAGAAGCGT-1	22.651566329026046	-26.8389
ACTCTCGCAGGGAATC-1	-6.55642	3.768577200654026
ACTCTCGCATAGTCAC-1	29.517473766841224	7.434077095989961
ACTCTCGGTTTCACTT-1	21.739800599185255	-15.41
ACTCTCGTCCTTATCA-1	-22.1895	26.10813658594239
ACTCTCGTCGGTCTAA-1	26.228067405659637	3.1385166973414256
ACTCTCGTCTACGGTA-1	32.983536309082346	-5.30437
ACTGATGAGACTGAGC-1	-9.91089	-17.4342
ACTGATGAGGCTCCCA-1	-3.89867	6.586601410303672
ACTGATGCACAATCTG-1	-11.8492	24.205716385883374
ACTGATGCACCCTGAG-1	-8.21368	-0.701603
ACTGATGGTAAGAACT-1	1.0520783872965112	6.231869309189536
ACTGATGGTACAAAGT-1	-36.7338	18.723922150282554
ACTGATGGTAGTTCCA-1	22.86978734018968	-13.3595
ACTGATGGTATACGGG-1	24.282194884199676	3.1168214964430727
ACTGATGGTATCGTTG-1	-13.2159	-18.6612
ACTGATGTCAGCAATC-1	38.774775096577436	-18.7257
ACTGATGTCCACGTAA-1	-18.7109	16.783269262048446
ACTGATGTCTCCGAAA-1	-4.8564	4.244146361587083
ACTGATGTCTTGGTGA-1	-19.3779	9.071691481502457
ACTGCAAAGAAAGTCT-1	-9.29828	-25.0814
ACTGCAAAGAGAGTTT-1	-12.7992	-13.1311
ACTGCAAAGTATAGAC-1	-1.11133	-12.2624
ACTGCAAAGTATCTGC-1	20.23473479454172	9.057195304561999
ACTGCAAAGTCTGCGC-1	21.14312599226219	28.536875126382856
ACTGCAAAGTGCAAAT-1	-11.563	4.205800814530882
ACTGCAAAGTGCCTCG-1	-25.2435	8.539512512000151
ACTGCAACACTACCCT-1	27.11546016210458	12.509123045877724
ACTGCAACATAGACTC-1	-39.861	2.984176111117909
ACTGCAACATGACTAC-1	21.310647439572442	25.39002191412316
ACTGCAACATTCACCC-1	27.490600826698035	0.6426630008178399
ACTGCAAGTACGTTCA-1	-34.7623	9.852767279012648
ACTGCAAGTTATAGAG-1	1.8372733968012214	-11.8831
ACTGCAATCCCTCTAG-1	-18.8448	8.956046390344325
ACTGCAATCCTCTCTT-1	14.467607421096034	1.953006860408386
ACTGCAATCCTGTACC-1	-21.468	17.839368061455705
ACTGCAATCGGAGTAG-1	-12.5124	-20.0382
ACTGCAATCTCGCGTT-1	30.85899880567586	8.430155703015116
ACTGCAATCTTCACAT-1	-25.0104	29.963552762666424
ACTGTCCAGAAGTCTA-1	36.595137225757554	-17.8336
ACTGTCCAGAATTGTG-1	-10.2062	-2.95634
ACTGTCCAGGATGTTA-1	-3.65098	4.118363749328666
ACTGTCCAGTAAGACT-1	-17.16	-9.07697
ACTGTCCAGTGCTCGC-1	-17.9723	29.367685414743516
ACTGTCCAGTTTAGGA-1	-0.331994	-25.0177
ACTGTCCCAAGACCGA-1	3.7104807595900944	-3.16516
ACTGTCCCAAGTCCCG-1	28.28301886736143	-17.7835
ACTGTCCCAATACGCT-1	-17.5388	23.319011364626878
ACTGTCCCACATACGT-1	-30.7218	12.517317959647764
ACTGTCCCACATATCG-1	-9.6593	-2.23452
ACTGTCCCAGCACAGA-1	28.98616792305562	-7.0307
ACTGTCCGTAACATCC-1	28.331147020985448	-3.05264
ACTGTCCGTACTCGAT-1	13.85658928489434	-19.1089
ACTGTCCGTGATTCTG-1	-10.0724	-22.2478
ACTGTCCGTGCGGCTT-1	30.700018739624113	6.491783761259332
ACTGTCCGTGTTGCCG-1	33.85704510659867	3.7785895348477867
ACTGTCCGTTCTGAGT-1	20.471281082551254	29.244034435423693
ACTGTCCTCATGACAC-1	-4.17296	-28.4428
ACTGTGAAGAGTCTGG-1	20.752853953891094	11.094119658751506
ACTGTGAAGCGCCTTG-1	16.958354022420362	-26.4995
ACTGTGAAGCTCGAAG-1	-4.57139	-9.89805
ACTGTGAAGGGAGGCA-1	18.04294534863736	-22.7898
ACTGTGAAGGTAAGGA-1	13.574737094781225	-22.2716
ACTGTGAAGTCAGCCC-1	18.028285489599384	14.532706896013169
ACTGTGAAGTCTCTGA-1	-16.99	-1.79481
ACTGTGACAAGAAATC-1	-15.0069	-13.7878
ACTGTGACACTACTTT-1	-9.63245	13.781778906276585
ACTGTGACAGTAGTTC-1	9.268384071733337	-25.0232
ACTGTGAGTGACGTCC-1	-4.61305	-34.8964
ACTGTGAGTTCTATCT-1	-40.1593	3.6076760172616464
ACTGTGATCAGCTTGA-1	27.302158046825138	-10.7651
ACTGTGATCCGTATAG-1	19.976813401004687	-23.4967
ACTTAGGAGATTCGAA-1	1.8579024489549916	-31.9201
ACTTAGGAGTCCTACA-1	-27.7229	4.935916778336591
ACTTAGGCATAATCGC-1	27.635183889321613	-12.8162
ACTTAGGCATGGGTTT-1	26.60975579634172	6.994288975593066
ACTTAGGGTACATTGC-1	25.84097356692831	9.234836220791314
ACTTAGGGTATGGTTC-1	17.129836311133683	19.35756642773233
ACTTAGGGTCCTGGGT-1	-8.48325	-19.2236
ACTTAGGGTCGTATTG-1	-21.9782	-8.00988
ACTTAGGGTGCCCGTA-1	-25.9468	29.87552496833787
ACTTAGGGTTGCTGAT-1	26.18978023968839	16.22816193612504
ACTTAGGTCAAATAGG-1	24.39136380141676	13.234032798100383
ACTTAGGTCGACATTG-1	-25.8623	29.744927484897204
ACTTAGGTCTGTCGTC-1	16.499096073723944	25.737523078342303
ACTTAGGTCTTAGCTT-1	21.202987612930617	-21.3244
ACTTATCAGACGAAGA-1	2.4787001546323015	-1.85871
ACTTATCAGGCATGCA-1	19.534387073071954	-8.27582
ACTTATCAGTGTTCAC-1	32.5658736206328	-6.62748
ACTTATCCAGACTCTA-1	-8.06362	-3.61317
ACTTATCCAGGACTTT-1	-3.24229	4.462154717973273
ACTTATCGTCTCACAA-1	-7.54721	-14.6021
ACTTATCGTGATCATC-1	-25.3812	-11.2984
ACTTATCGTGGGACAT-1	27.459397700634895	8.13509470575952
ACTTATCTCATCCTGC-1	4.571882207796226	-5.32777
ACTTATCTCTGACGCG-1	16.59657548548981	-7.78356
ACTTCCGAGAGATCGC-1	20.57535720289532	-17.7487
ACTTCCGAGGAAGTCC-1	24.55561869079785	15.646894617230235
ACTTCCGCAAAGGCAC-1	36.17946173546477	-16.3853
ACTTCCGCATCCGTTC-1	-7.45306	-13.9513
ACTTCCGGTAGGGAGG-1	-10.7895	-4.886
ACTTCCGGTGCTGATT-1	-13.4834	14.898402323852043
ACTTCGCAGGTACCTT-1	-9.42872	-11.4938
ACTTCGCAGTAAACGT-1	-14.9088	-3.70002
ACTTCGCAGTTGGCGA-1	0.8937923367139055	-21.645
ACTTCGCCAAATAAGC-1	5.402111094840855	-19.9866
ACTTCGCCAAATAGCA-1	-15.9407	-27.6021
ACTTCGCCAACCACGC-1	-11.3313	11.372794779577367
ACTTCGCCAAGAGAGA-1	-5.60226	-2.72443
ACTTCGCCAAGGTCAG-1	-9.2979	-13.9374
ACTTCGCCAAGTATCC-1	6.911319084268828	-9.82487
ACTTCGCCAAGTTCGT-1	-0.226884	-18.8847
ACTTCGCCATTAAAGG-1	15.736367296884573	4.289738447329972
ACTTCGCGTAGACGGT-1	-35.0437	18.4213567032541
ACTTCGCGTAGAGTTA-1	-30.1331	5.659999680925275
ACTTCGCGTTATGGTC-1	-0.318863	-17.0201
ACTTCGCTCATTGCTT-1	-5.75581	-16.8343
ACTTCGCTCCTCTAAT-1	-11.0781	-13.9188
ACTTCGCTCGAATGCT-1	27.955553541895593	-12.9307
ACTTCGCTCGACTCCT-1	23.595643262514468	26.54701193072243
ACTTTCAAGGTCACAG-1	-3.06924	5.280990604333489
ACTTTCACACCAATTG-1	26.632503977686063	8.147312495189432
ACTTTCACACGGAAGT-1	24.94150396413539	-15.3336
ACTTTCACACGTCGGT-1	23.612198116890585	6.9898279558622605
ACTTTCACAGCACCCA-1	32.46341759313261	-18.5284
ACTTTCAGTGGTCTCG-1	-29.7727	-3.27477
ACTTTCAGTTGCCGCA-1	30.99435901180517	-0.94435
ACTTTCATCACTTCTA-1	-38.3887	3.1943795514621134
ACTTTCATCATTATCC-1	-17.0992	14.72877419465137
ACTTTGTAGAATACAC-1	4.025547107085346	-20.5715
ACTTTGTAGCAGCCTC-1	28.50888263725159	-9.02994
ACTTTGTAGGAACGAA-1	17.202456942156626	22.708655483264955
ACTTTGTAGTAGGATT-1	24.012322149589288	8.721476464874504
ACTTTGTCAATTAGGA-1	1.762796006596695	-31.7706
ACTTTGTCACAGCCAC-1	24.236980478912912	-15.5495
ACTTTGTGTCTACACA-1	-12.8169	14.435016958544432
ACTTTGTGTTTGGGTT-1	12.845339035733437	20.473499968472034
AGAAATGAGATGCAGC-1	31.47714527717544	-14.0814
AGAAATGAGCCATTCA-1	-26.1806	8.421424052095741
AGAAATGAGCGAGTAC-1	-15.566	-22.2905
AGAAATGAGCGGTATG-1	26.329682056514923	8.334661303536341
AGAAATGAGGAAAGTG-1	-25.8486	30.893448200952438
AGAAATGAGGATAATC-1	-20.2772	5.385175332937158
AGAAATGAGGTCCGAA-1	26.78597853511383	-2.05425
AGAAATGCAACACAAA-1	24.055986925214256	16.117337702330726
AGAAATGCAACCTATG-1	-5.87776	1.7266226782608611
AGAAATGCAATCGTCA-1	29.909526013614375	-2.43411
AGAAATGCACCGGTCA-1	-7.01107	-19.4603
AGAAATGCACGCTTAA-1	21.204339866790217	-4.43962
AGAAATGCATGTTACG-1	-4.14941	-28.7287
AGAAATGGTCCAATCA-1	-15.5422	-5.64008
AGAAATGGTCCGGCAT-1	-16.7503	16.956993457572132
AGAAATGGTCTTCATT-1	22.880493818332635	23.21275136496397
AGAAATGGTGTCCTAA-1	21.283670927952436	8.352884231759928
AGAAATGGTGTTCGAT-1	17.394867915857283	24.449547815259734
AGAAATGGTTGTATGC-1	-20.6137	8.537442388487875
AGAAATGGTTTGACAC-1	-4.1565	10.513485377776417
AGAAATGTCAGGGATG-1	24.081749539220706	25.548036957232217
AGAAATGTCGACATCA-1	-10.2117	6.59674323403987
AGAACAAAGATGTAGT-1	21.106325454777895	-18.5172
AGAACAAAGATTGTGA-1	-10.0656	5.862782033230812
AGAACAAAGCATTTCG-1	-24.972	8.188666667107023
AGAACAAAGTCAGAGC-1	-3.31425	-34.3118
AGAACAACAAAGCGTG-1	-16.5318	-0.351571
AGAACAACAACGGGTA-1	-11.5379	-13.4624
AGAACAACAGGAGGTT-1	-26.9216	2.7185990901461774
AGAACAACATCACAGT-1	29.89369095173077	1.0839317841230347
AGAACAACATCGAAGG-1	-4.53597	-18.11
AGAACAAGTCTTTATC-1	30.34250209738522	5.877272475709822
AGAACAAGTGATCATC-1	-13.1762	-21.4624
AGAACAATCACCCTTG-1	-12.1583	-15.5178
AGAACAATCCGTTGGG-1	-4.11111	7.239646916926363
AGAACAATCGCAATTG-1	17.041240529690366	22.477534367273947
AGAACCTAGACTTGTC-1	-10.0818	6.246626076358542
AGAACCTAGAGGATCC-1	38.39558100100685	-20.0371
AGAACCTAGCCGTCGT-1	11.175671450188815	-15.0111
AGAACCTAGCGTATAA-1	-13.2602	-6.81463
AGAACCTAGGAATTAC-1	-24.6631	9.549577251876489
AGAACCTAGTGGATTA-1	-11.1292	-21.0827
AGAACCTCAATTGTGC-1	16.434130757499215	-18.9339
AGAACCTCACCGGTCA-1	-13.5789	29.76609703307084
AGAACCTCACCGTCTT-1	21.237188075415553	-21.9483
AGAACCTCAGGCGTTC-1	-13.5051	9.270295708497617
AGAACCTCATGCCGCA-1	23.209713180491995	23.003761425587616
AGAACCTCATGGAGAC-1	25.632765719989163	11.564674127204363
AGAACCTCATGTGCCG-1	-3.62708	0.5818385281453881
AGAACCTGTCATCAGT-1	-5.99194	-28.4397
AGAACCTGTCCGGTCA-1	-23.8661	-3.49903
AGAACCTGTCTACGAT-1	-6.05678	-20.7804
AGAACCTGTCTCCTGT-1	-9.05668	7.882003226096382
AGAACCTGTTACACTG-1	34.95849107605831	-17.9197
AGAACCTTCGGAACTT-1	-13.911	10.01553165656516
AGAACCTTCTTGTGCC-1	-1.18351	-24.6726
AGAAGCGAGACTTGTC-1	18.030562801890124	-26.7141
AGAAGCGAGATGGGCT-1	-13.5224	-28.2017
AGAAGCGAGGATGTTA-1	2.6195827936581124	-24.7268
AGAAGCGCAACTTGCA-1	18.544949326887863	0.636843389650751
AGAAGCGCAGCACAAG-1	-0.800455	-30.8792
AGAAGCGCAGTAGAAT-1	-2.81108	-17.7772
AGAAGCGGTATGACAA-1	23.422198444730146	26.98995389041166
AGAAGCGGTGTGATGG-1	23.04126985856767	4.695432583070763
AGAAGCGGTTTCACAG-1	0.686189745695617	-25.1796
AGAAGCGTCAACGCTA-1	-5.79625	5.193127284142019
AGAAGCGTCACGGACC-1	22.508784232434092	10.168529462901724
AGAAGTAAGACTTAAG-1	-27.7191	6.275671788200306
AGAAGTAAGATGGCAC-1	-4.10822	-12.3538
AGAAGTAAGCTACTGT-1	-4.62613	-22.1605
AGAAGTAAGGATGAGA-1	-7.34696	-5.23055
AGAAGTAAGGCAGGGA-1	20.084375773385506	-0.556755
AGAAGTAAGTAAACGT-1	-10.7782	-18.9563
AGAAGTACAAACTGCT-1	-5.65383	-16.4387
AGAAGTACACCAGCCA-1	16.75999320712278	-34.2242
AGAAGTACACCTCTGT-1	-25.707	31.060502419921615
AGAAGTACACGGCGTT-1	-4.52272	-22.7828
AGAAGTACATGAATCC-1	28.802644640392632	-13.6162
AGAAGTAGTACAAACA-1	0.6733561929358838	-25.1069
AGAAGTAGTACTCCGG-1	23.268402179640876	7.4199216662352505
AGAAGTAGTCAGACTT-1	-24.4813	5.105008882166414
AGAAGTAGTCGGCCTA-1	29.777703253685402	15.143486795569215
AGAAGTAGTGGTGATG-1	-9.55819	-9.33642
AGAAGTAGTTCTATCT-1	-13.8405	-21.3242
AGAAGTATCTACTGCC-1	18.53363863598888	26.476308995284196
AGACAAAAGCCTCCAG-1	-14.2211	-10.1027
AGACAAAAGTAAACAC-1	-18.9637	3.0606260983551867
AGACAAAAGTCCCGAC-1	36.23014752621378	-17.4759
AGACAAACAATGACCT-1	-11.4713	10.19554337886185
AGACAAACACAATTCG-1	4.392490793692149	-26.7391
AGACAAACAGCTATAC-1	-19.2412	7.965374276622004
AGACAAACAGGCGTTC-1	-15.2368	5.579941902849312
AGACAAACATCTAGAC-1	-15.7535	-13.3865
AGACAAAGTACGCTAT-1	26.179705277980197	12.178295858377433
AGACAAAGTACGTTCA-1	-5.26158	17.925756880143876
AGACAAAGTTGGGAAC-1	22.169411691568218	25.42428476136578
AGACAAATCACCTCAC-1	38.050602006403736	-16.0526
AGACAAATCATAGAGA-1	23.445592967803194	-17.753
AGACAAATCTCGTGAA-1	5.840498949237433	-30.2676
AGACACTAGACCATTC-1	-27.1638	-0.162164
AGACACTAGCGATCGA-1	-12.3467	-0.346506
AGACACTAGGTGGGTT-1	-7.26664	-5.48638
AGACACTAGTACCATC-1	-3.51028	11.468348351957228
AGACACTAGTATTAGG-1	-6.06899	-20.9428
AGACACTCAAGCCATT-1	-27.3648	12.374437507467604
AGACACTCAAGGACAC-1	-15.7495	6.501623214848721
AGACACTCAATACGCT-1	13.677860319679708	20.085937617652924
AGACACTCATCGCTGG-1	-9.79552	-1.42042
AGACACTGTATGATCC-1	37.49954812953282	-15.777
AGACACTGTCCAGAAG-1	12.64109014084776	-19.2329
AGACACTGTCGTGTTA-1	17.813096148904098	27.311723593095987
AGACACTTCAACGCTA-1	-17.563	11.542388237088456
AGACACTTCATGTCTT-1	34.93257764525794	-5.7828
AGACACTTCCCATAAG-1	22.289412082345088	29.604717408617873
AGACACTTCCTAAGTG-1	-13.0134	-25.2202
AGACACTTCCTATTTG-1	-25.7495	2.0015601487900034
AGACACTTCGACATTG-1	-8.92062	-3.99072
AGACACTTCGGAGTAG-1	23.44927892534607	8.636757046242458
AGACACTTCTAACGCA-1	22.837402812143853	-14.3027
AGACACTTCTCAAAGC-1	-34.5834	10.058433977000911
AGACAGGAGCCAAGCA-1	24.895508662251938	2.833695574688978
AGACAGGAGGGTCAAC-1	-12.5053	14.960037155650182
AGACAGGAGGTAGTCG-1	-17.006	9.624215058661843
AGACAGGAGTAATCCC-1	-7.23502	-19.7692
AGACAGGGTACGATCT-1	19.49422939849703	3.8822787443351863
AGACAGGGTATTTCTC-1	-9.69219	-13.1752
AGACAGGTCCATAAGC-1	23.952545963231472	23.43740636339666
AGACAGGTCCATCACC-1	-38.0271	11.811646965014782
AGACAGGTCCCGAGGT-1	-2.45247	-15.6483
AGACAGGTCGACATAC-1	-7.32121	10.90650366290961
AGACAGGTCTCTCTAA-1	-18.3847	11.044593846116348
AGACCATAGAGTCACG-1	-19.3955	7.970968593308463
AGACCATAGAGTTGTA-1	-26.2038	3.246044210412255
AGACCATAGGGCAGGA-1	-4.73106	-25.7784
AGACCATAGTCCCAGC-1	24.27084653084943	25.130864860804515
AGACCATCAGGACTTT-1	-6.62131	-7.97992
AGACCATCATAGCACT-1	-25.4161	-0.992035
AGACCATGTACTAAGA-1	-6.33428	2.837139182471682
AGACCATGTGTGAGCA-1	-3.41144	1.0846771862364517
AGACCATGTGTGCCTG-1	23.792271618565103	-22.5722
AGACCATGTTCTTGTT-1	-20.9717	9.813113865569871
AGACCATTCGTAGGGA-1	-11.4656	-15.1019
AGACCATTCTAGTACG-1	-21.2186	8.702082759714527
AGACCATTCTCATAGG-1	-29.3102	4.913198367126579
AGACCATTCTTGGCTC-1	23.197889947053582	20.943564736577912
AGACCCGAGGACTGGT-1	-34.59	9.232895751397065
AGACCCGAGGCCGCTT-1	22.986368354192816	-12.88
AGACCCGAGGGCAACT-1	5.7921454049888	-6.53174
AGACCCGCAATAGTAG-1	25.305544262544363	-1.2201
AGACCCGCAATCCTTT-1	22.22172230767794	-2.84013
AGACCCGCATGGATCT-1	-19.1843	0.07491599990643523
AGACCCGTCAACTACG-1	22.881221233996317	9.37414941379645
AGACCCGTCAAGCGTT-1	13.294356621163923	-32.9886
AGACCCGTCATCGACA-1	-2.22521	-14.21
AGACCCGTCCATTTAC-1	31.273728133083406	-16.4337
AGACCCGTCCGCTAGG-1	-2.72892	-0.34654
AGACCCGTCCTCACCA-1	-31.1394	12.659561943630774
AGACCCGTCGCTAGCG-1	8.680842015061389	-14.4843
AGACCCGTCGGACGTC-1	-13.0066	-7.81672
AGACCCGTCGGCATTA-1	-18.2962	31.660181614104157
AGACCCGTCGTTGTTT-1	-0.317569	-21.841
AGACCCGTCTCATGGA-1	1.874271911143158	-27.9322
AGACCCGTCTGTTCAT-1	-14.4151	4.996616428642693
AGACCCGTCTTAGCAG-1	-9.92775	24.982429955215412
AGACTCAAGGAGAGTA-1	17.95590552908883	22.6065666085784
AGACTCACAAAGGCTG-1	16.82675571863904	20.014601906457926
AGACTCACACGACAAG-1	25.071306313651103	0.29335483527845324
AGACTCACAGGACGAT-1	-9.97108	-28.8315
AGACTCAGTTTATGCG-1	28.977231189842353	0.9253989749114543
AGACTCATCATACGAC-1	28.173488642824918	0.48146636838741264
AGACTCATCCGCAACG-1	5.185203949912158	-26.5347
AGACTCATCTCATTTG-1	23.94210714001841	-19.5327
AGACTCATCTGGCCGA-1	-5.79541	-27.877
AGAGAATAGAAGAGCA-1	-1.97762	-23.151
AGAGAATAGGAAACGA-1	23.037644694585353	14.665791980483089
AGAGAATAGTCGTTAC-1	-35.077	8.089459316908286
AGAGAATCACGGGTAA-1	23.762252977667874	-17.8585
AGAGAATCAGTCCGTG-1	33.35156553689113	-2.61984
AGAGAATGTCCACATA-1	-37.4656	16.26630472947075
AGAGAATGTCTGTGGC-1	17.591526609916254	28.775020985561387
AGAGAATTCACGACTA-1	-10.377	-3.10622
AGAGAATTCCATCTAT-1	-2.5699	-21.496
AGAGAATTCGACGATT-1	5.073715170450622	-11.2871
AGAGAGCAGAATCGCG-1	29.90975626384052	-18.8377
AGAGAGCAGCGACTGA-1	25.980911287993028	1.2255926188987305
AGAGAGCAGCTGTTAC-1	-8.3936	-9.59458
AGAGAGCCAATGGCAG-1	16.508379112551687	26.044213477912862
AGAGAGCCACTATGTG-1	-17.8468	5.28340809482178
AGAGAGCCAGATACTC-1	-30.2385	-3.27353
AGAGAGCGTAACACGG-1	-12.0909	26.410489198933227
AGAGAGCGTACAATAG-1	20.179130923704882	-0.111726
AGAGAGCGTGCTCTCT-1	22.38656787422553	23.903024621045294
AGAGAGCGTGGCTCTG-1	19.65060100609764	-20.974
AGAGAGCTCTCATTGT-1	22.038420273141483	24.27283088113971
AGAGCAGAGGTGCCTC-1	-13.2254	-22.1719
AGAGCAGAGTCACTCA-1	-3.03582	6.480772588216983
AGAGCAGAGTCCCGAC-1	-12.1068	2.0661759902952395
AGAGCAGCACCGTGAC-1	17.11917836780207	16.456994379356725
AGAGCAGCAGTTAGGG-1	-39.0447	8.737248617363628
AGAGCAGGTGACCTGC-1	15.940966656814163	27.141291022606584
AGAGCAGGTTCCCAAA-1	22.247472518165026	-26.6292
AGAGCAGGTTTGGCTA-1	37.865267836084776	-20.4935
AGAGCAGTCATACGAC-1	31.109805865224452	-18.6474
AGAGCAGTCGAAGAAT-1	-23.2068	4.307023624469559
AGAGCAGTCGCCAGAC-1	14.622014590873288	20.95669689680396
AGAGCAGTCGGAATTC-1	-16.641	-1.70391
AGAGCAGTCTATACGG-1	-18.0322	6.458349410506281
AGAGCAGTCTTCGGTC-1	-40.5496	2.7463000342963637
AGAGCCCAGCTTGTTG-1	33.21720524662717	-22.1208
AGAGCCCAGGACAGTC-1	-0.771394	-30.2067
AGAGCCCCAACCGATT-1	15.544198438889847	-14.9378
AGAGCCCCAACTGCTA-1	-29.2234	3.6586743915271307
AGAGCCCCACGTTCGG-1	3.012674837028538	-16.6827
AGAGCCCCAGCGACAA-1	8.900657958310774	-11.4731
AGAGCCCCAGGCTATT-1	-6.81321	-22.1287
AGAGCCCCATCCCGTT-1	-2.24756	-4.073
AGAGCCCGTATAGGAT-1	2.453763873140918	-24.3261
AGAGCCCGTGTCCAAT-1	-14.7886	-22.1
AGAGCCCGTTCTAAGC-1	-22.3994	3.0743469596243194
AGAGCCCGTTCTATCT-1	-13.6889	-7.07762
AGAGCCCTCATTACCT-1	-12.7668	8.849838686553937
AGAGCCCTCCTTGAAG-1	-1.55004	7.326800672557364
AGAGCCCTCGCCTTTG-1	18.90321365084504	-23.7559
AGAGCCCTCTACTATC-1	-9.93255	2.497505363018933
AGATAGAAGAGCCGTA-1	-15.1408	-26.2975
AGATAGAAGCTCACTA-1	-5.23238	-5.00864
AGATAGAAGTGCGCTC-1	20.72356472013532	27.414524681640945
AGATAGACACGCGCTA-1	-41.748	4.756113975309461
AGATAGACAGTGTGGA-1	-16.0106	-1.64224
AGATAGACATCGCTCT-1	-16.5172	13.910603433452314
AGATAGAGTAAGGCTG-1	-12.7104	-14.1111
AGATAGAGTGGAAATT-1	8.843184414049148	-11.3718
AGATAGAGTGGATCGA-1	-6.12712	-20.7879
AGATAGATCATTCCTA-1	-13.9868	11.668813645482318
AGATAGATCCGAAATC-1	29.402858227254164	5.253597483685911
AGATAGATCCGATGCG-1	-36.842	18.398049789166937
AGATAGATCCTCTAAT-1	-40.1225	13.266022356046168
AGATAGATCGGCCTTT-1	-11.831	9.715256343886074
AGATAGATCTAGACCA-1	-14.6604	-11.4079
AGATAGATCTTTCCAA-1	-16.382	6.21377578238774
AGATCCAAGAAGGATG-1	-5.68907	-1.36914
AGATCCAAGTCACTAC-1	28.378644503144375	-18.2525
AGATCCACAACTGCTA-1	17.43882215555395	-29.0993
AGATCCACACACCGCA-1	-39.1259	-0.810625
AGATCCACACCCTATC-1	3.849530696599241	-4.3819
AGATCCACACTGTCGG-1	-6.24087	5.5654201666992105
AGATCCACAGAAATCA-1	31.571841989167545	-7.17796
AGATCCAGTATGGTTC-1	21.488034469050977	-19.8249
AGATCCAGTTGCATGT-1	-3.66596	4.241894161830663
AGATCCATCACAACCA-1	28.106578444013127	8.06870870581352
AGATCCATCCCAAGTA-1	20.317529172153904	20.99380654040955
AGATCCATCCCATTCG-1	11.932124235846462	-20.9299
AGATCCATCGTAGTCA-1	19.521211954692358	-14.3031
AGATCCATCTCGGCTT-1	-14.2183	13.557335500402038
AGATCCATCTTCTGTA-1	-16.2481	-18.0986
AGATCGTAGCGTCTCG-1	-10.2884	-24.6557
AGATCGTAGCTAAATG-1	32.7516000519619	-5.68295
AGATCGTAGGGATCGT-1	1.924194992151026	-24.0164
AGATCGTCAGCCCAGT-1	29.448068249100913	-15.5548
AGATCGTGTCACCCTT-1	-14.1952	-20.2818
AGATCGTGTCCGTACG-1	21.58205864310506	-27.8627
AGATCGTGTGAGGATC-1	15.485008531622851	-18.3457
AGATCGTGTTGGTAGG-1	-9.33096	-14.4005
AGATGAAAGAGTTGAT-1	-12.3276	-2.50709
AGATGAAAGCACACCC-1	-31.3894	7.138715430355345
AGATGAAAGGTAAGGA-1	38.681315760480025	-18.5852
AGATGAACAAAGGATT-1	-36.9176	9.519037900664163
AGATGAACACTTGGGC-1	18.330710100562822	-18.1635
AGATGAACAGGTCCCA-1	-10.0654	-11.2412
AGATGAACATACATCG-1	1.3290954012002056	-18.8439
AGATGAACATCAGTCA-1	15.528231537854492	-11.6232
AGATGAAGTCTCAGAT-1	-12.3804	-19.9085
AGATGAAGTCTTGGTA-1	-12.9788	-18.8609
AGATGAAGTTAGGAGC-1	22.234541999461964	-0.764238
AGATGAATCAGCACCG-1	-12.392	10.300323921617561
AGATGAATCTAGTTCT-1	17.724274513921223	28.299621588463907
AGATGAATCTCATGCC-1	21.254514591797275	24.080458269599816
AGATGAATCTGATTCT-1	-13.5376	29.922146043354324
AGATGCTAGCAATTAG-1	19.43478436908789	29.484158676794852
AGATGCTAGCCTCACG-1	-5.44139	-24.4272
AGATGCTAGGGAGATA-1	-15.2837	-27.5161
AGATGCTAGTCCCAAT-1	-12.7755	-20.1156
AGATGCTAGTTCGGTT-1	-5.8214	3.603985814884109
AGATGCTGTAAGATCA-1	29.462780721461954	7.690061367711407
AGATGCTGTAGCTCGC-1	15.792313966372697	-19.8616
AGATGCTGTAGTTAGA-1	-0.701556	-26.0264
AGATGCTGTGGGTTGA-1	-22.8756	5.340131000456768
AGATGCTGTTATTCTC-1	1.0222109703882365	-4.80045
AGATGCTTCTCAATCT-1	-27.3519	8.128162788832915
AGATGCTTCTGCCTCA-1	-1.16744	-23.123
AGATGCTTCTGCCTGT-1	-24.6235	30.341371395270198
AGCATCAAGCGGTAGT-1	23.81224759224112	9.480830123726273
AGCATCAAGCTGACAG-1	-13.7766	9.043617936746339
AGCATCACACTGGACC-1	31.828999894864186	-3.77381
AGCATCACAGTGTGGA-1	16.646240318692044	-22.388
AGCATCAGTCTTTCTA-1	25.782979505441983	10.01648674342247
AGCATCAGTGAATATG-1	15.396901379248941	18.701121291248164
AGCATCATCAGCGCGT-1	-13.3186	-8.37286
AGCATCATCGCCTATC-1	4.88304853705682	-3.17273
AGCATCATCGGAACTT-1	-36.7708	10.822681801432925
AGCATCATCGGTGAAG-1	0.04767057885416477	12.046891484052622
AGCATCATCGTCTACC-1	-36.0867	9.094026314910924
AGCATCATCTGTCAGA-1	-18.6508	7.352581623181479
AGCCAATAGACTTCCA-1	24.94583122489933	12.976888277914414
AGCCAATAGGTGGCTA-1	-25.2375	29.907243633836014
AGCCAATCACCGTGGT-1	1.3124100573027044	-26.863
AGCCAATCAGAGACTG-1	26.96730770028956	12.126660042532503
AGCCAATCAGCCCAGT-1	3.471741550591331	-22.8969
AGCCAATCATGACACT-1	-22.4004	10.159642338209057
AGCCAATCATTGCAAC-1	-24.3653	22.069432911757623
AGCCAATGTAGTTCCA-1	-9.05893	-12.8999
AGCCAATGTCAACCAT-1	-26.4798	10.437947456273138
AGCCAATGTCCTGTCT-1	-0.57796	-22.2907
AGCCAATGTGGTTTAC-1	15.50553235478005	-11.2495
AGCCAATGTTCCCAAA-1	3.796810282815758	-20.9494
AGCCAATGTTGGACCC-1	18.10880822032793	-18.0376
AGCCAATTCATTACCT-1	-3.32848	5.786407433258811
AGCCACGAGCATTTGC-1	6.949856604066831	-26.9145
AGCCACGAGTCAAGCG-1	-25.4059	29.885168171680945
AGCCACGCAAATTGGA-1	-0.994231	-37.8606
AGCCACGCAGAGGTAC-1	31.748730909895688	-13.2837
AGCCACGGTCGTTGGC-1	25.137568630394963	-17.4074
AGCCACGTCCTTTGAT-1	-12.6593	-22.3843
AGCCACGTCGGTTGTA-1	-27.3344	3.4732891708006197
AGCCACGTCGTTCAGA-1	-10.2437	-2.67758
AGCCAGCAGTGACACG-1	17.578549286201596	26.170572884701496
AGCCAGCCAAGGTTGG-1	16.197212976465124	11.239665647717553
AGCCAGCCACTTACAG-1	34.9636717418254	0.936480739771509
AGCCAGCCAGACCCGT-1	-12.704	-22.8751
AGCCAGCCAGGAATCG-1	-17.4017	30.31981484252334
AGCCAGCCATCGTGGC-1	28.48653467428981	-2.3859
AGCCAGCGTCCAGAAG-1	-20.1712	-17.3236
AGCCAGCGTGAATGTA-1	-14.0795	-25.7517
AGCCAGCGTGACATCT-1	33.47597350008068	-11.6155
AGCCAGCGTTATCCAG-1	21.476069388080067	-14.6461
AGCCAGCTCGCCTTGT-1	15.538861618778629	-16.2013
AGCCAGCTCGGCACTG-1	24.000300053236618	27.558630868180742
AGCCAGCTCTACTCAT-1	-18.3732	-10.8925
AGCCAGCTCTCAGAAC-1	33.632790451017506	-11.1777
AGCGATTCAAATCGGG-1	1.4648544804841384	-10.8767
AGCGATTCAACACGTT-1	35.089973947120384	-21.0477
AGCGATTCACCCTATC-1	-2.72704	-17.7734
AGCGATTCACTTCTCG-1	20.505201035712737	28.830560785869007
AGCGATTCATAACGGG-1	-41.617	3.429220517363625
AGCGATTGTAATCAAG-1	-7.83216	-1.35711
AGCGATTGTGGTTTGT-1	21.7551305111716	-13.8256
AGCGATTGTTACGATC-1	-15.8611	8.770342990680213
AGCGATTGTTGAATCC-1	-11.7946	26.70766171051546
AGCGATTTCAAACTGC-1	-4.03668	-22.5175
AGCGATTTCCCGTGAG-1	-12.811	-14.6941
AGCGCCACAAGGTCGA-1	-15.1831	2.84344563903121
AGCGCCAGTACCGTGC-1	29.748316343556546	-8.32275
AGCGCCATCACCTCAC-1	-14.6138	-17.2275
AGCGCCATCACTGAAC-1	4.247050937913584	-25.9653
AGCGCCATCAGTAGGG-1	23.259530229080262	7.1362773047239365
AGCGCCATCATTACCT-1	26.603082009796545	-17.716
AGCGCCATCCTAGCGG-1	-13.487	8.667165898819096
AGCGCCATCTCCGATC-1	-28.9299	-2.66368
AGCGCCATCTCGGTAA-1	26.976249293478848	4.856925392144516
AGCGCTGAGGTAGCAC-1	18.542151505223313	-1.02044
AGCGCTGAGTGCACTT-1	-11.8177	5.458248633943868
AGCGCTGCATGTCTAG-1	-15.8779	-11.484
AGCGCTGGTGGAAGTC-1	-15.9265	-17.5794
AGCGCTGGTGGGTCAA-1	-11.7076	-31.2885
AGCGCTGGTGTGCCTG-1	-13.1256	-11.3726
AGCGCTGGTGTTTCTT-1	-3.25479	-25.6855
AGCGCTGGTTCTCACC-1	26.57019059000427	12.130168000210732
AGCGCTGTCCACCCTA-1	-13.5602	6.60787072298245
AGCGCTGTCCTACGAA-1	-12.6036	-27.7909
AGCGTATAGAGTGTGC-1	-0.647491	-26.1059
AGCGTATAGATGTTAG-1	1.860620577555589	-27.6817
AGCGTATAGCTAGTTC-1	2.4507303163740652	-19.4461
AGCGTATAGGCGTTGA-1	28.925027792958847	1.1397920347344832
AGCGTATAGGTAGTAT-1	-13.6917	0.8054200430263668
AGCGTATAGTTTCAGC-1	19.548169295753603	22.772403527188274
AGCGTATGTAACCCGC-1	-5.13046	1.890486653494235
AGCGTATGTACGCTAT-1	7.3297386536729485	-10.8107
AGCGTATTCATTACGG-1	26.260586462755118	4.012689513348896
AGCGTATTCTCGGGAC-1	26.307699960193826	9.787278139882963
AGCGTCGAGACGCATG-1	-10.7193	5.465146375784768
AGCGTCGAGCATTTCG-1	-13.7483	-27.5983
AGCGTCGAGCTGCGAA-1	-4.99295	1.1039841511987045
AGCGTCGCACGGCGTT-1	38.3649922760073	-20.088
AGCGTCGCACTACCCT-1	23.36373319498111	23.141162909570518
AGCGTCGCAGCGTTTA-1	-17.1053	-25.4672
AGCGTCGCAGGTCTCG-1	-38.8368	-1.22539
AGCGTCGCATCGATCA-1	22.51077204029824	-12.5079
AGCGTCGGTACGTGAG-1	-18.0835	-23.7145
AGCGTCGGTATCGAGG-1	29.82424191101224	2.787893609939172
AGCGTCGTCAATCAGC-1	-11.8406	-26.1119
AGCGTCGTCAGCACCG-1	25.392684459464153	3.894835221054176
AGCGTCGTCATGGAGG-1	-39.0837	3.112393871925431
AGCTACAAGAAGGGAT-1	-30.6133	4.943817476044751
AGCTACAAGCATGAAT-1	29.013941345618612	9.103195835744481
AGCTACAAGCATGGGT-1	-3.22906	-24.1224
AGCTACAAGTAACAGT-1	30.899693563142048	-5.91779
AGCTACAAGTTAGTGA-1	-17.4981	-21.8916
AGCTACAAGTTGCGCC-1	38.198156565889995	-20.2097
AGCTACACAAAGCTCT-1	24.90939425907032	-10.8117
AGCTACAGTCACTTCC-1	21.313213391968365	-15.059
AGCTACAGTGCTCTTC-1	16.007608338814226	15.519701297988803
AGCTACAGTGTGCCTG-1	-1.84507	7.439454431175489
AGCTACAGTTTACCTT-1	18.538837845892676	7.346124544175048
AGCTACATCAAGAATG-1	-21.8885	5.900549421893091
AGCTACATCAGATTGC-1	12.288624515860468	-7.94525
AGCTACATCATGCCGG-1	-26.8238	7.446472778265331
AGCTACATCCAGTTCC-1	31.48101685200296	0.7644014390896887
AGCTACATCCGCGAGT-1	-4.96181	3.930769609404468
AGCTACATCGGCTATA-1	-30.7217	12.22185422290283
AGCTCAAAGACCAACG-1	-13.5473	6.298890110004125
AGCTCAAAGCGCCTCA-1	35.13534371158415	1.6601486429885461
AGCTCAAAGGTGCGAT-1	27.319182214714747	-0.396862
AGCTCAAGTCTACAAC-1	-23.9746	13.727115035712501
AGCTCAAGTTTAAGGA-1	28.2327785623589	-5.52654
AGCTCAATCGCTGACG-1	21.35447420765271	7.449401151472681
AGCTTCCAGAACCGCA-1	14.877548344937418	-7.77186
AGCTTCCAGAATTGCA-1	31.573131622950285	-0.314711
AGCTTCCAGACAGTCG-1	-1.91509	7.389141402934298
AGCTTCCAGCAATAAC-1	-7.0331	-22.3063
AGCTTCCAGTCGAAGC-1	27.918481101097218	-15.8878
AGCTTCCAGTTCCATG-1	21.838412571922145	-15.7642
AGCTTCCCACGACGAA-1	35.79521424811232	-18.2598
AGCTTCCCAGAGATGC-1	-6.95908	-17.0948
AGCTTCCCAGGAGGTT-1	-0.240401	4.472502743484404
AGCTTCCCATCCTCAC-1	8.131726541524959	-9.08794
AGCTTCCGTTCTGAGT-1	-6.19842	15.928574282965814
AGCTTCCTCATCCTAT-1	-15.9531	-16.9864
AGCTTCCTCCCGAGGT-1	-7.46752	8.915179844377056
AGCTTCCTCCGTGGTG-1	-13.219	14.798806995285043
AGCTTCCTCGAATCCA-1	-36.1746	11.333548904105204
AGCTTCCTCGACCTAA-1	-29.0947	14.928169139893326
AGCTTCCTCTGATGGT-1	-9.0978	1.385949840086575
AGGAAATAGGCTCTCG-1	28.348419144572055	5.799477912857732
AGGAAATAGTATAGGT-1	0.16530546899148219	-31.406
AGGAAATCACTCTGCT-1	-19.0629	6.846773472484456
AGGAAATCATCTCCCA-1	-11.0216	-19.4385
AGGAAATTCATTACCT-1	16.17489002663315	-9.24442
AGGAAATTCATTGCGA-1	-24.7476	30.067252132679247
AGGAAATTCCGGCTTT-1	22.277521095937185	10.260162692699547
AGGAAATTCGCAAGAG-1	37.33785777453821	-21.1884
AGGAAATTCGCCATAA-1	25.079658098733876	-0.404912
AGGAAATTCGTGTTCC-1	24.711464350805237	5.153912225496515
AGGAATAAGACGCTCC-1	3.4634588774067048	-18.3011
AGGAATAAGCCAGACA-1	-39.3301	1.8781638115504844
AGGAATAAGCCATCCG-1	30.33779366044817	-24.4192
AGGAATACACCTGAAT-1	2.181570746493334	-23.4659
AGGAATACAGGACTAG-1	-18.2049	7.8658091170801825
AGGAATACATCATTGG-1	8.823446276254327	18.35452638700163
AGGAATACATTCGGGC-1	-25.832	2.4990577928899618
AGGAATAGTAAGATCA-1	18.896801908292286	4.011547070006325
AGGAATAGTACCGCGT-1	-15.1573	-8.90103
AGGAATAGTGACATCT-1	-16.8044	-1.49209
AGGAATAGTGATACTC-1	-18.0839	-1.03385
AGGAATAGTGTTGAGG-1	29.280844420497257	-14.3991
AGGAATATCCTGATAG-1	-18.8343	7.279352040833104
AGGAATATCTAACGGT-1	23.72274858749503	10.216381091735865
AGGACGAAGCCAAGGT-1	33.53898980685664	-10.4543
AGGACGAAGCGCCTCA-1	-10.0198	-2.3065
AGGACGAAGGAAGAAC-1	-9.38336	-21.2077
AGGACGAAGGGAGATA-1	18.465293165861	-20.3353
AGGACGAAGTGATAAC-1	26.68872119362274	1.6021415279198477
AGGACGACAAGACAAT-1	-14.4794	-4.29159
AGGACGACAGCAGTCC-1	13.895597169624407	-20.325
AGGACGAGTCCTTTGC-1	1.271220016399296	-29.6682
AGGACGAGTGATGTAA-1	-8.23051	-14.7125
AGGACGAGTTAGGGTG-1	20.1671560533543	-19.9332
AGGACGAGTTTACGAC-1	-24.0303	3.532127020761034
AGGACGATCAGGGATG-1	16.906640427257926	28.144781386497442
AGGACGATCCAACTGA-1	-29.9547	2.620049593985937
AGGACGATCCACTTTA-1	-5.81665	18.045686909346486
AGGACGATCCTTCTTC-1	21.417226738585537	-18.5723
AGGACGATCGTAATGC-1	-26.6172	10.057389475284737
AGGACGATCTAGACAC-1	26.613315375562472	-11.814
AGGACTTAGAAGTCCG-1	-14.5489	22.796307630953745
AGGACTTAGCCTATTG-1	-10.4464	-17.4529
AGGACTTAGCCTGTGC-1	-27.9861	7.873020841029652
AGGACTTAGGGCAAGG-1	-5.82111	-25.1666
AGGACTTCAAGGATGC-1	-34.6981	11.56558678542697
AGGACTTCACAATGAA-1	12.24863575118554	-12.1476
AGGACTTCACACGCCA-1	25.28452938603268	-9.59241
AGGACTTCAGAGGGTT-1	-10.0795	-4.54009
AGGACTTCATCCTTGC-1	-11.9689	6.052012568753516
AGGACTTGTGGACAGT-1	-39.1332	2.1008720282595075
AGGACTTGTTAAAGTG-1	-28.2304	4.853358184275341
AGGACTTGTTCGAGCC-1	32.35230514763497	-17.613
AGGACTTGTTTCACAG-1	-9.73562	-19.9457
AGGACTTTCCACAAGT-1	-12.251	-2.20742
AGGACTTTCGCTAAAC-1	22.610344068013053	26.80227366520879
AGGACTTTCGCTGACG-1	-5.80584	-15.8419
AGGACTTTCTTACGTT-1	19.87162430474667	4.356122444496767
AGGACTTTCTTTCTAG-1	31.763112097591826	5.292333972756264
AGGAGGTAGCTTAGTC-1	20.704452998110575	29.19734943789599
AGGAGGTCAAAGGGTC-1	-18.0973	-0.406578
AGGAGGTCAACACAGG-1	16.994076101159244	26.8540449964128
AGGAGGTCACATGGTT-1	-22.2149	4.771027763026488
AGGAGGTCACCTCGTT-1	-36.7696	11.923107166242835
AGGAGGTCACGGTAGA-1	20.661729849845617	0.31779189634089283
AGGAGGTCACTGAGGA-1	-16.5924	-9.46698
AGGAGGTGTAACGCGA-1	29.378896742949205	-5.70093
AGGAGGTGTAACGTTC-1	20.79819510122621	29.432930964357805
AGGAGGTGTCGGTGAA-1	-13.8925	5.814960102041706
AGGAGGTTCATCAGTG-1	-9.52365	-16.6904
AGGAGGTTCCGTGCGA-1	28.909288656830363	7.693233326919283
AGGAGGTTCTTCGCTG-1	-4.73742	3.7055161105430536
AGGATAAAGAGACAAG-1	29.093891451265293	4.337209624869954
AGGATAAAGCGAATGC-1	17.34271499008704	20.124913373738575
AGGATAAAGGCAATGC-1	19.846936727895056	-25.0731
AGGATAAAGGCTCAAG-1	25.93052507953896	4.655651423455842
AGGATAAAGGTTAAAC-1	-14.5674	10.64276111129155
AGGATAACACACACGC-1	-2.95855	5.905827201658377
AGGATAACACGGGTAA-1	29.347072435397195	-7.38257
AGGATAACAGTATACC-1	-3.12307	6.581265493776969
AGGATAACAGTGAGCA-1	37.84574019703927	-16.888
AGGATAAGTCGTGATT-1	-35.1962	7.858819335140022
AGGATAAGTGCGACAA-1	-12.6613	-7.55684
AGGATAAGTTCACGAT-1	-8.4471	0.5197496530698726
AGGATAAGTTCTCGTC-1	-11.5177	26.643796157543537
AGGATAAGTTGAATCC-1	-9.43246	-16.5252
AGGATAATCAGGCGAA-1	29.44078201420507	3.1280535177965754
AGGATAATCCATCCGT-1	-3.39235	4.502380524180179
AGGATAATCCGTGCGA-1	20.04978268617524	-24.6624
AGGATAATCCTAGCTC-1	-17.8355	32.15006710397078
AGGATAATCGACATAC-1	-13.6553	-13.7528
AGGATAATCGGTGCAC-1	35.39754049408852	-17.9795
AGGATCTAGCAGATAT-1	36.92418785771505	-20.5
AGGATCTAGTCTGGTT-1	27.56212820994845	-20.8723
AGGATCTCAGCGCGTT-1	-25.6922	1.8044978119287993
AGGATCTCAGGAAGTC-1	23.816062020128857	8.43485000247494
AGGATCTGTCAGACGA-1	32.624797946506824	-14.5799
AGGATCTGTGCATGAG-1	-8.72888	-20.3784
AGGATCTTCACATCAG-1	-34.0643	0.13632072693698932
AGGATCTTCACCTGTC-1	29.941082173640705	-8.54829
AGGATCTTCATAGCAC-1	24.061799715431942	5.4241766467671
AGGATCTTCTGCGAGC-1	31.962167085865392	-4.3696
AGGCATTAGAAGTCTA-1	23.962471724370957	22.722120206892548
AGGCATTAGAGCATCG-1	-7.1592	4.613995710196059
AGGCATTAGCAGCAGT-1	-1.04732	-20.861
AGGCATTAGGCACTAG-1	25.409248063074415	-0.91345
AGGCATTAGTCGAATA-1	37.69188038224549	-20.3646
AGGCATTCAAACTGCT-1	13.85924719765513	-12.4114
AGGCATTCAGAAACCG-1	-19.3995	7.31169656887394
AGGCATTGTCCTCATC-1	24.536898028593583	0.4174402003805192
AGGCATTGTGCACATT-1	-10.5573	8.112005540523525
AGGCATTTCAGCTTGA-1	24.280114548510998	-12.0193
AGGCCACAGCACTTTG-1	33.97956350409441	4.005792408940789
AGGCCACAGCAGAAAG-1	-11.8143	-9.36302
AGGCCACAGCCATTTG-1	30.91966227400091	-19.2193
AGGCCACAGTGGCAGT-1	-14.2641	-10.0137
AGGCCACCAAATGCTC-1	38.02708692577344	-20.0819
AGGCCACCACATTCGA-1	-31.7011	5.922176734742491
AGGCCACCAGTAGTGG-1	15.806269522110764	26.93910993490402
AGGCCACGTATCGAGG-1	17.981802900953806	-0.316816
AGGCCACTCAGCTGTA-1	-10.3544	-16.788
AGGCCACTCGCTACGG-1	-15.1408	-25.1826
AGGCCACTCTCACTCG-1	2.7946498366464088	3.249811174325589
AGGCTGCAGAACAGGA-1	27.040392249342208	14.112045271082854
AGGCTGCAGGACGGAG-1	2.192386718692088	-2.82424
AGGCTGCCAAATCCCA-1	-8.00542	10.242596390330638
AGGCTGCCACCCGTAG-1	7.141922201942361	-10.1597
AGGCTGCCATCTAGAC-1	-12.2984	-12.9098
AGGCTGCGTCGCATGC-1	-1.99224	-24.1058
AGGCTGCGTCTAGATC-1	-27.3619	2.59229261052459
AGGCTGCTCCAATGCA-1	34.53180387544343	-6.37493
AGGCTGCTCGGAGTAG-1	-19.5645	3.468545256218236
AGGCTGCTCTACCACC-1	27.181631073341066	-20.692
AGGGAGTAGATGGCGT-1	-13.6431	-24.2848
AGGGAGTAGCTGTGCC-1	-6.31884	-24.2999
AGGGAGTCAATAGAGT-1	-5.24379	5.161753059475977
AGGGAGTCACTCAGAT-1	34.83691012570087	-16.6009
AGGGAGTCAGAACATA-1	32.57266667995853	-2.89988
AGGGAGTCAGTTAGAA-1	-8.58272	-18.5852
AGGGAGTGTATGTCAC-1	29.02720825627876	-0.469202
AGGGAGTGTGCGAGTA-1	-13.4823	-7.10332
AGGGAGTGTTGGAGGT-1	27.60814873505748	-21.0547
AGGGAGTTCAAGTGGG-1	-24.6964	-1.23513
AGGGAGTTCCAAGCTA-1	15.419146943411672	-12.2984
AGGGAGTTCCATTCAT-1	-2.94436	-30.3196
AGGGAGTTCTAGCCAA-1	-6.47967	2.1076557824648137
AGGGCCTAGACATACA-1	-6.22651	-13.6473
AGGGCCTAGCCTGAGA-1	15.870472286139202	26.16386524664387
AGGGCCTAGGACTAAT-1	-12.9731	-18.3494
AGGGCCTAGGCAATGC-1	-27.676	5.417115482282444
AGGGCCTAGTCTAGAA-1	21.519321472566627	22.051231856443007
AGGGCCTCACCAATTG-1	-31.4239	-3.38847
AGGGCCTCATGTACGT-1	25.744530477462412	9.51535682165633
AGGGCCTGTAACAGGC-1	-16.2657	5.36907752760901
AGGGCCTGTGGAGAAA-1	30.211144042343122	3.8879852254881113
AGGGCCTGTTGCGGCT-1	-2.33934	-27.4872
AGGGCCTGTTGGTACT-1	6.655206738855632	-25.5873
AGGGCCTTCGAGCCTG-1	-15.7502	-22.41
AGGGCCTTCTCGAACA-1	7.169972697035175	-23.4635
AGGGCTCAGAATCTAG-1	17.20570196119915	23.52515207714451
AGGGCTCAGATGTAGT-1	-12.4285	10.900975374707041
AGGGCTCAGCTAGAGC-1	-31.7673	6.278370500738187
AGGGCTCAGGTGGCTA-1	-5.95614	1.555476583575483
AGGGCTCCAGTAGGAC-1	-5.34129	-11.9924
AGGGCTCCATAACAGA-1	19.999527525888166	15.365931986857376
AGGGCTCGTTTGAAAG-1	-2.126	-23.914
AGGGCTCTCCCACAGG-1	2.475458371755359	-27.7618
AGGGCTCTCCTCTCTT-1	14.046171962038942	4.150868216014792
AGGGCTCTCGACTCCT-1	37.906382819648314	-18.6364
AGGGCTCTCTGTACAG-1	-17.5042	-16.2506
AGGGTCCAGACGGTCA-1	-14.5644	-4.66584
AGGGTCCAGGATACAT-1	-28.4184	15.253760098882704
AGGGTCCAGGGTTAAT-1	27.57277854071823	-15.3127
AGGGTCCCAATAGAGT-1	24.731572935209197	2.9436576527308036
AGGGTCCCATGATAGA-1	24.374974930456936	25.317098655593952
AGGGTCCGTCGTTATG-1	3.3562396584035983	-24.4079
AGGGTCCGTGCAATGG-1	37.6175914616825	-16.8254
AGGGTCCGTGTTCAGT-1	0.6415330616937818	-25.2254
AGGGTCCGTTATGTGC-1	-5.75126	-0.882775
AGGGTCCTCGACCAAT-1	-1.28429	-30.1822
AGGGTGAAGACGCCCT-1	20.216213356697	-21.9682
AGGGTGAAGCGTGCTC-1	33.78652185378105	4.1314160588744935
AGGGTGAAGGGAGGAC-1	22.53167941572888	10.064188458733392
[truncated: 25,688 more rows]
