# Supplementary material for: Integrated Single-Cell and Bulk Transcriptomics Unveils Immune Profiles in Chick Erythroid Cells upon Avian Pathogenic Escherichia coli Infection
Source: Animals (Basel). 2026 Jan 7;16(2):179. doi: 10.3390/ani16020179 (PMC12837167; doi:10.3390/ani16020179)
Supplement: Supplementary file 1 [file animals-16-00179-s001.zip › Table S4.xlsx]

## Sheet: cell number
cluster	Cell name	Number of cells	percent	CON cell numbers	percent	E. coli cell numbers	percent
1	C1	3340	0.205046	1589	0.221958	1751	0.191785
2	C2	3132	0.192277	2093	0.292359	1039	0.113801
3	C3	3065	0.188164	1674	0.233832	1391	0.152355
4	C4	2109	0.129474	87	0.0121525	2022	0.221468
5	C5	1767	0.108478	802	0.112027	965	0.105696
6	C6	1757	0.107864	26	0.00363179	1731	0.189595
7	C7	639	0.0392289	606	0.0846487	33	0.00361446
8	C8	258	0.0158389	194	0.0270988	64	0.00700986
9	C9	172	0.0105593	58	0.00810169	114	0.0124863
10	C10	50	0.00306956	30	0.00419053	20	0.00219058
