# Supplementary material for: Integrated Single-Cell and Bulk Transcriptomics Unveils Immune Profiles in Chick Erythroid Cells upon Avian Pathogenic Escherichia coli Infection
Source: Animals (Basel). 2026 Jan 7;16(2):179. doi: 10.3390/ani16020179 (PMC12837167; doi:10.3390/ani16020179)
Supplement: Supplementary file 1 [file animals-16-00179-s001.zip › Table S5.xlsx]

## Sheet: all_markers_for_each_cluster_an
Target_Cluster	Ensambl_ID	Gene Name	Target_Cluster_pct	Other_Cluster_pct	Pvalue	Pvalue_adj	avg_Log2FC
1	gene-TPT1	TPT1	0.999	0.976	0	0	1.19844
1	gene-RPLP2	RPLP2	0.997	0.945	0	0	1.05479
1	gene-RPLP1	RPLP1	0.999	0.976	0	0	0.971834
1	gene-RPL23A	RPL23A	0.999	0.962	0	0	0.960303
1	gene-RPS26	RPS26	0.963	0.811	0	0	1.14865
1	gene-LOC422090	LOC422090	0.984	0.924	0	0	0.867031
1	gene-FTH1	FTH1	1	1	0	0	0.564493
1	gene-RPLP0	RPLP0	0.917	0.715	0	0	0.976745
1	gene-RPL29	RPL29	0.971	0.873	0	0	0.823555
1	gene-EEF1B2	EEF1B2	0.935	0.761	0	0	0.967894
1	gene-RPL3	RPL3	0.825	0.564	0	0	1.01762
1	gene-RPL26L1	RPL26L1	0.906	0.711	0	0	0.854365
1	gene-HEXIM1	HEXIM1	0.922	0.737	1.55E-290	3.97E-286	0.792116
1	gene-RPL37A	RPL37A	0.891	0.787	8.99E-258	2.30E-253	0.867482
1	gene-PABPC1	PABPC1	0.874	0.733	1.60E-254	4.09E-250	0.869915
1	gene-RPS10	RPS10	0.859	0.704	1.70E-253	4.34E-249	0.825214
1	gene-RPL11	RPL11	0.924	0.83	1.47E-252	3.76E-248	0.729292
1	gene-PNRC1	PNRC1	0.84	0.654	2.86E-239	7.32E-235	0.88404
1	gene-RPL9	RPL9	0.819	0.645	3.84E-234	9.85E-230	0.84142
1	gene-RPL34	RPL34	0.859	0.72	8.74E-233	2.24E-228	0.852127
1	gene-EEF2	EEF2	0.832	0.686	1.38E-232	3.52E-228	0.852909
1	gene-RPS11	RPS11	0.889	0.757	1.25E-227	3.21E-223	0.745759
1	gene-HSPA2	HSPA2	0.934	0.759	3.06E-224	7.83E-220	0.293633
1	gene-RPL23	RPL23	0.881	0.791	3.60E-212	9.22E-208	0.806581
1	gene-HBE1	HBE1	0.653	0.426	3.45E-211	8.85E-207	1.15243
1	gene-TAL1	TAL1	0.899	0.747	4.79E-201	1.23E-196	0.623535
1	gene-RPS8	RPS8	0.931	0.877	5.15E-196	1.32E-191	0.655854
1	gene-RPS12	RPS12	0.638	0.408	8.69E-195	2.23E-190	0.929056
1	gene-RPL22	RPL22	0.87	0.77	1.46E-189	3.74E-185	0.708078
1	gene-ITM2B	ITM2B	0.864	0.753	1.43E-187	3.67E-183	0.699974
1	gene-RPS29	RPS29	0.872	0.764	8.81E-180	2.26E-175	0.671341
1	gene-RPS16	RPS16	0.849	0.721	2.46E-171	6.30E-167	0.679029
1	gene-CBFA2T3	CBFA2T3	0.471	0.246	3.03E-171	7.76E-167	0.939367
1	gene-RPL12	RPL12	0.64	0.425	1.32E-166	3.37E-162	0.80521
1	gene-RPS4Y1	RPS4Y1	0.752	0.62	1.64E-159	4.20E-155	0.733088
1	gene-RPS27	RPS27	0.856	0.766	3.21E-156	8.22E-152	0.683142
1	gene-ITGB1BP3	ITGB1BP3	0.673	0.502	1.32E-152	3.39E-148	0.801233
1	gene-CREG1	CREG1	0.97	0.932	5.69E-152	1.46E-147	0.511772
1	gene-RPL37	RPL37	0.654	0.478	3.12E-149	7.99E-145	0.801763
1	gene-RPS21	RPS21	0.766	0.637	1.75E-143	4.48E-139	0.725442
1	gene-RFESD	RFESD	0.735	0.577	1.31E-137	3.37E-133	0.658855
1	gene-OTUD1	OTUD1	0.848	0.691	4.24E-137	1.09E-132	0.484932
1	gene-SUMO3	SUMO3	0.86	0.785	1.77E-131	4.52E-127	0.571544
1	gene-SOD1	SOD1	0.555	0.374	1.04E-123	2.66E-119	0.744259
1	gene-HMGN1	HMGN1	0.708	0.557	1.28E-122	3.28E-118	0.676912
1	gene-RPL5	RPL5	0.589	0.41	5.13E-122	1.32E-117	0.705384
1	gene-CNBP	CNBP	0.934	0.865	2.09E-120	5.37E-116	0.439493
1	gene-SYNM	SYNM	0.84	0.746	1.21E-114	3.11E-110	0.57462
1	gene-NT5DC2	NT5DC2	0.305	0.147	1.49E-114	3.83E-110	0.890929
1	gene-RPS13	RPS13	0.75	0.649	8.75E-111	2.24E-106	0.578092
1	gene-LOC101747587	LOC101747587	0.992	0.987	1.30E-106	3.33E-102	0.145234
1	gene-RPL32	RPL32	0.845	0.79	2.57E-102	6.58E-98	0.535755
1	gene-RPL36A	RPL36A	0.733	0.63	9.68E-102	2.48E-97	0.612379
1	gene-EEF1D	EEF1D	0.475	0.315	1.82E-101	4.66E-97	0.7598
1	gene-EIF1	EIF1	0.975	0.922	2.53E-101	6.49E-97	0.287907
1	gene-RSRP1	RSRP1	0.761	0.597	1.03E-100	2.64E-96	0.159275
1	gene-RPS3	RPS3	0.776	0.672	1.44E-100	3.70E-96	0.556823
1	gene-RPL18A	RPL18A	0.69	0.58	5.98E-98	1.53E-93	0.62695
1	gene-RPS24	RPS24	0.656	0.537	1.02E-97	2.60E-93	0.656238
1	gene-EEF1A1	EEF1A1	0.651	0.522	3.39E-97	8.68E-93	0.590486
1	gene-ATRX	ATRX	0.829	0.73	2.73E-94	7.00E-90	0.545617
1	gene-RPL7	RPL7	0.674	0.568	2.64E-91	6.76E-87	0.630863
1	gene-SUMO2	SUMO2	0.788	0.694	1.56E-88	4.00E-84	0.47503
1	gene-PSMB5	PSMB5	0.835	0.757	1.70E-88	4.36E-84	0.430259
1	gene-ATP6V0C	ATP6V0C	0.771	0.664	5.26E-88	1.35E-83	0.457814
1	gene-ACTB	ACTB	0.396	0.24	9.24E-87	2.37E-82	0.690136
1	gene-PRDX1	PRDX1	0.597	0.453	3.98E-86	1.02E-81	0.547952
1	gene-PLCG1	PLCG1	0.258	0.132	2.47E-81	6.34E-77	0.785593
1	gene-RPS27A	RPS27A	0.633	0.52	9.25E-79	2.37E-74	0.624053
1	gene-RPL27	RPL27	0.519	0.397	3.68E-77	9.42E-73	0.653864
1	gene-VCPIP1	VCPIP1	0.772	0.694	1.61E-76	4.13E-72	0.487374
1	gene-TXN	TXN	0.658	0.529	1.95E-75	4.99E-71	0.511146
1	gene-RPL14	RPL14	0.741	0.666	1.61E-74	4.12E-70	0.49557
1	gene-SLC11A2	SLC11A2	0.321	0.187	7.22E-73	1.85E-68	0.849382
1	gene-SIRT1	SIRT1	0.639	0.535	9.83E-72	2.52E-67	0.557512
1	gene-RPL24	RPL24	0.693	0.608	2.33E-71	5.98E-67	0.475428
1	gene-TOMM20	TOMM20	0.562	0.453	2.60E-71	6.67E-67	0.586634
1	gene-RBM38	RBM38	0.716	0.636	8.17E-71	2.09E-66	0.575179
1	gene-PTGES3	PTGES3	0.519	0.379	1.71E-70	4.37E-66	0.464606
1	gene-CHCHD2	CHCHD2	0.658	0.566	2.63E-68	6.74E-64	0.495304
1	gene-RPL35	RPL35	0.58	0.479	2.56E-65	6.55E-61	0.593875
1	gene-RPS2	RPS2	0.459	0.349	1.79E-61	4.59E-57	0.619402
1	gene-HAGH	HAGH	0.769	0.703	1.88E-61	4.82E-57	0.438438
1	gene-ITM2A	ITM2A	0.95	0.935	1.54E-60	3.93E-56	0.298595
1	gene-RPL38	RPL38	0.525	0.428	1.26E-57	3.24E-53	0.553468
1	gene-RPS27L	RPS27L	0.458	0.344	1.68E-57	4.31E-53	0.52579
1	gene-LOC121108888	LOC121108888	0.504	0.412	1.57E-55	4.02E-51	0.540976
1	gene-EIF5	EIF5	0.778	0.695	2.31E-53	5.93E-49	0.252961
1	gene-TRIM24	TRIM24	0.481	0.364	3.22E-53	8.25E-49	0.545426
1	gene-RPL15	RPL15	0.495	0.399	7.57E-53	1.94E-48	0.561848
1	gene-SKP1	SKP1	0.554	0.452	3.75E-51	9.61E-47	0.438021
1	gene-SMIM7	SMIM7	0.485	0.386	4.61E-51	1.18E-46	0.510229
1	gene-LOC107052389	LOC107052389	0.517	0.418	2.64E-50	6.77E-46	0.470724
1	gene-LOC101751615	LOC101751615	0.415	0.312	3.07E-49	7.86E-45	0.754224
1	gene-EP300	EP300	0.757	0.707	3.18E-49	8.14E-45	0.433465
1	gene-RPS23	RPS23	0.634	0.572	2.83E-47	7.24E-43	0.474632
1	gene-MBNL1	MBNL1	0.692	0.639	9.78E-46	2.50E-41	0.431083
1	gene-JAK2	JAK2	0.696	0.646	1.16E-45	2.96E-41	0.448599
1	gene-N4BP2L1	N4BP2L1	0.561	0.477	1.45E-44	3.72E-40	0.465958
1	gene-UBR2	UBR2	0.616	0.551	2.78E-44	7.12E-40	0.478146
1	gene-RPSAP58	RPSAP58	0.633	0.564	8.84E-44	2.27E-39	0.411306
1	gene-TOB1	TOB1	0.522	0.439	1.85E-43	4.74E-39	0.457925
1	gene-MAIP1	MAIP1	0.612	0.535	3.48E-43	8.92E-39	0.439754
1	gene-NFE2L2	NFE2L2	0.804	0.779	1.13E-38	2.90E-34	0.320101
1	gene-SPTAN1	SPTAN1	0.784	0.752	1.86E-38	4.77E-34	0.352142
1	gene-EIF5A	EIF5A	0.295	0.21	8.18E-37	2.10E-32	0.52122
1	gene-RPS25	RPS25	0.683	0.644	9.99E-37	2.56E-32	0.387833
1	gene-EDF1	EDF1	0.9	0.879	1.07E-36	2.75E-32	0.260409
1	gene-SP3	SP3	0.408	0.323	1.29E-36	3.29E-32	0.520488
1	gene-TET1	TET1	0.51	0.435	2.79E-36	7.16E-32	0.52495
1	gene-RPL8	RPL8	0.723	0.696	3.46E-36	8.87E-32	0.361627
1	gene-CALM2	CALM2	0.378	0.284	4.00E-35	1.03E-30	0.419864
1	gene-TXNDC9	TXNDC9	0.626	0.567	6.24E-34	1.60E-29	0.332095
1	gene-RPL4	RPL4	0.482	0.419	2.26E-32	5.78E-28	0.426641
1	gene-BIRC2	BIRC2	0.414	0.338	3.11E-32	7.98E-28	0.44348
1	gene-RACK1	RACK1	0.497	0.438	7.41E-32	1.90E-27	0.446171
1	gene-RPL10A	RPL10A	0.444	0.377	8.13E-32	2.08E-27	0.488742
1	gene-RCC1	RCC1	0.364	0.276	1.86E-31	4.76E-27	0.361002
1	gene-UBA52	UBA52	0.592	0.542	2.49E-31	6.38E-27	0.340209
1	gene-ANKRD12	ANKRD12	0.717	0.675	2.70E-31	6.91E-27	0.347497
1	gene-SNRPGP15	SNRPGP15	0.364	0.287	8.51E-31	2.18E-26	0.466133
1	gene-RPS14	RPS14	0.591	0.549	9.21E-31	2.36E-26	0.373826
1	gene-MRPL12	MRPL12	0.327	0.252	7.33E-30	1.88E-25	0.465329
1	gene-MAFK	MAFK	0.583	0.528	1.41E-29	3.62E-25	0.378494
1	gene-FAM8A1	FAM8A1	0.379	0.303	2.74E-29	7.02E-25	0.417707
1	gene-CA13	CA13	0.885	0.875	1.01E-28	2.59E-24	0.298751
1	gene-PSMA7	PSMA7	0.413	0.336	2.42E-27	6.19E-23	0.384842
1	gene-BRD2	BRD2	0.769	0.738	2.65E-27	6.79E-23	0.257525
1	gene-TCF3	TCF3	0.392	0.329	2.89E-26	7.39E-22	0.441939
1	gene-TOP1	TOP1	0.567	0.521	2.92E-26	7.49E-22	0.351096
1	gene-PTPMT1	PTPMT1	0.256	0.188	1.59E-25	4.08E-21	0.446965
1	gene-RPS3A	RPS3A	0.642	0.611	2.09E-25	5.36E-21	0.343868
1	gene-PPP1R36	PPP1R36	0.303	0.225	5.08E-25	1.30E-20	0.22961
1	gene-BPGM	BPGM	0.268	0.197	8.04E-25	2.06E-20	0.426568
1	gene-RBBP6	RBBP6	0.655	0.605	1.59E-24	4.07E-20	0.286583
1	gene-MCTS1	MCTS1	0.314	0.249	1.81E-24	4.63E-20	0.429479
1	gene-LOC107054049	LOC107054049	0.262	0.19	4.42E-24	1.13E-19	0.448
1	gene-NUP98	NUP98	0.557	0.5	5.58E-24	1.43E-19	0.299406
1	gene-SELENOP1	SELENOP1	0.283	0.216	4.95E-23	1.27E-18	0.497291
1	gene-RPS15A	RPS15A	0.779	0.777	2.03E-22	5.20E-18	0.275928
1	gene-RPL31	RPL31	0.519	0.476	3.07E-22	7.87E-18	0.353586
1	gene-RPL39L	RPL39L	0.601	0.57	5.23E-22	1.34E-17	0.289652
1	gene-SRSF5	SRSF5	0.571	0.522	8.15E-22	2.09E-17	0.270853
1	gene-NUP153	NUP153	0.306	0.246	3.18E-21	8.15E-17	0.444801
1	gene-ARIH1	ARIH1	0.46	0.405	5.28E-21	1.35E-16	0.36283
1	gene-LAPTM4A	LAPTM4A	0.457	0.401	5.28E-20	1.35E-15	0.253733
1	gene-HNRNPH3	HNRNPH3	0.552	0.508	1.12E-19	2.86E-15	0.250802
1	gene-GHITM	GHITM	0.471	0.419	1.37E-19	3.51E-15	0.27487
1	gene-PCNA	PCNA	0.302	0.243	1.73E-19	4.44E-15	0.383826
1	gene-HSP90B1	HSP90B1	0.361	0.305	3.37E-19	8.63E-15	0.429617
1	gene-RPL21	RPL21	0.602	0.582	1.65E-18	4.23E-14	0.372548
1	gene-GLRX5	GLRX5	0.403	0.352	2.28E-18	5.85E-14	0.315316
1	gene-NHP2	NHP2	0.334	0.282	2.65E-18	6.78E-14	0.366016
1	gene-FAM168B	FAM168B	0.529	0.492	5.06E-18	1.30E-13	0.305068
1	gene-BACH1	BACH1	0.789	0.774	6.93E-18	1.78E-13	0.18021
1	gene-ATP5L	ATP5L	0.431	0.39	8.35E-18	2.14E-13	0.325293
1	gene-SELENOS	SELENOS	0.285	0.233	8.39E-18	2.15E-13	0.420845
1	gene-MORF4L2	MORF4L2	0.352	0.302	8.71E-18	2.23E-13	0.38916
1	gene-RPS7	RPS7	0.505	0.479	1.35E-17	3.45E-13	0.35724
1	gene-HNRNPR	HNRNPR	0.449	0.401	1.82E-17	4.67E-13	0.296885
1	gene-RPS17	RPS17	0.736	0.731	2.16E-17	5.53E-13	0.210729
1	gene-LMBR1	LMBR1	0.475	0.43	3.19E-17	8.16E-13	0.28842
1	gene-TOMM5	TOMM5	0.462	0.426	5.53E-17	1.42E-12	0.259402
1	gene-FAM133B	FAM133B	0.474	0.432	6.50E-17	1.66E-12	0.349723
1	gene-C8orf59	C8orf59	0.698	0.682	7.20E-17	1.84E-12	0.250456
1	gene-PPP1CB	PPP1CB	0.501	0.468	1.46E-16	3.75E-12	0.300309
1	gene-HSPA4L	HSPA4L	0.369	0.31	1.91E-16	4.89E-12	0.179261
1	gene-TFRC	TFRC	0.387	0.341	2.70E-16	6.92E-12	0.386034
1	gene-ATP5J2	ATP5J2	0.256	0.205	2.92E-16	7.49E-12	0.413911
1	gene-RPL7A	RPL7A	0.305	0.258	8.97E-16	2.30E-11	0.359933
1	gene-GTF2H5	GTF2H5	0.399	0.361	1.21E-15	3.11E-11	0.323148
1	gene-SDHAF2	SDHAF2	0.329	0.284	1.32E-15	3.38E-11	0.333853
1	gene-GGPS1	GGPS1	0.292	0.242	1.61E-15	4.13E-11	0.334069
1	gene-AMFR	AMFR	0.44	0.406	1.64E-15	4.19E-11	0.294692
1	gene-HNRNPH1	HNRNPH1	0.875	0.867	1.65E-15	4.22E-11	0.158519
1	gene-ARL6IP1	ARL6IP1	0.375	0.338	4.73E-15	1.21E-10	0.313847
1	gene-SSU72	SSU72	0.48	0.449	7.49E-15	1.92E-10	0.270205
1	gene-C2H6orf52	C2H6orf52	0.668	0.662	9.54E-15	2.45E-10	0.225799
1	gene-PBX1	PBX1	0.475	0.439	1.02E-14	2.61E-10	0.303839
1	gene-ATP6V0E1	ATP6V0E1	0.482	0.453	1.10E-14	2.81E-10	0.259158
1	gene-DNAJA3	DNAJA3	0.302	0.253	1.52E-14	3.88E-10	0.340871
1	gene-CAT	CAT	0.259	0.21	3.22E-14	8.24E-10	0.381699
1	gene-RPL22L1	RPL22L1	0.39	0.351	4.89E-14	1.25E-09	0.350713
1	gene-RAB21	RAB21	0.455	0.421	6.82E-14	1.75E-09	0.228468
1	gene-NDUFB6	NDUFB6	0.67	0.659	7.37E-14	1.89E-09	0.179639
1	gene-TM2D2	TM2D2	0.255	0.212	1.22E-13	3.12E-09	0.365165
1	gene-PSMD7	PSMD7	0.272	0.227	1.89E-13	4.84E-09	0.350172
1	gene-SELENOW	SELENOW	0.586	0.572	4.37E-13	1.12E-08	0.240237
1	gene-ISCU	ISCU	0.292	0.25	5.26E-13	1.35E-08	0.334542
1	gene-LOC107049468	LOC107049468	0.268	0.216	5.66E-13	1.45E-08	0.242361
1	gene-PSMB2	PSMB2	0.303	0.265	1.09E-12	2.80E-08	0.311056
1	gene-LUC7L3	LUC7L3	0.382	0.344	1.12E-12	2.87E-08	0.317084
1	gene-MGAT3	MGAT3	0.309	0.269	2.39E-12	6.13E-08	0.329516
1	gene-UBE2I	UBE2I	0.301	0.262	2.44E-12	6.26E-08	0.292803
1	gene-LOC124417349	LOC124417349	0.255	0.214	3.14E-12	8.03E-08	0.379994
1	gene-HIPK1	HIPK1	0.526	0.507	3.75E-12	9.60E-08	0.24789
1	gene-C10H15ORF48	C10H15ORF48	0.591	0.56	4.82E-12	1.24E-07	0.132825
1	gene-ASH1L	ASH1L	0.331	0.296	5.45E-12	1.40E-07	0.346173
1	gene-H1F0	H1F0	0.966	0.96	1.20E-11	3.08E-07	0.140745
1	gene-DAZAP1	DAZAP1	0.31	0.274	1.29E-11	3.31E-07	0.336743
1	gene-RNASEK	RNASEK	0.466	0.444	1.30E-11	3.33E-07	0.221335
1	gene-EIF4A2	EIF4A2	0.435	0.404	1.35E-11	3.46E-07	0.221719
1	gene-ZFAND2A	ZFAND2A	0.588	0.555	6.73E-11	1.72E-06	0.0524417
1	gene-TMEM57	TMEM57	0.284	0.247	9.04E-11	2.32E-06	0.352917
1	gene-LOC107053944	LOC107053944	0.27	0.231	1.04E-10	2.67E-06	0.312822
1	gene-RPL35A	RPL35A	0.563	0.558	1.21E-10	3.10E-06	0.246681
1	gene-TSPAN17	TSPAN17	0.422	0.388	1.31E-10	3.36E-06	0.273908
1	gene-LOC107053519	LOC107053519	0.326	0.291	1.50E-10	3.83E-06	0.318295
1	gene-TMBIM6	TMBIM6	0.315	0.283	2.07E-10	5.31E-06	0.265944
1	gene-MOG	MOG	0.956	0.957	3.24E-10	8.31E-06	0.125713
1	gene-MAFG	MAFG	0.338	0.301	3.74E-10	9.57E-06	0.238538
1	gene-ZRANB2	ZRANB2	0.346	0.311	3.93E-10	1.01E-05	0.264649
1	gene-CDV3	CDV3	0.367	0.341	1.63E-09	4.17E-05	0.29423
1	gene-PSMD9	PSMD9	0.711	0.722	5.01E-09	0.000128325	0.157921
1	gene-CHIC2	CHIC2	0.282	0.252	7.61E-09	0.000194858	0.293891
1	gene-RNF114	RNF114	0.47	0.459	1.10E-08	0.000280865	0.220599
1	gene-PAPOLB	PAPOLB	0.509	0.494	1.20E-08	0.000307694	0.20489
1	gene-EIF3E	EIF3E	0.344	0.316	1.21E-08	0.000310167	0.271528
1	gene-NAPG	NAPG	0.431	0.41	1.39E-08	0.000356445	0.233082
1	gene-PAIP2B	PAIP2B	0.298	0.27	1.66E-08	0.000425078	0.280412
1	gene-XBP1	XBP1	0.456	0.437	1.79E-08	0.000458379	0.195774
1	gene-LOC415641	LOC415641	0.664	0.655	1.93E-08	0.00049339	0.230796
1	gene-PKNOX1	PKNOX1	0.256	0.224	2.25E-08	0.000577416	0.276846
1	gene-CSNK1A1	CSNK1A1	0.343	0.318	2.45E-08	0.000628459	0.250291
1	gene-MARCH5	2025-03-05	0.39	0.374	3.60E-08	0.000923011	0.231669
1	gene-MDFIC	MDFIC	0.39	0.367	3.88E-08	0.000995252	0.311168
1	gene-RHOA	RHOA	0.306	0.282	4.12E-08	0.00105435	0.267665
1	gene-ELF1	ELF1	0.686	0.694	1.07E-07	0.00275023	0.170019
1	gene-HAX1	HAX1	0.393	0.38	1.69E-07	0.00434145	0.206353
1	gene-SELENOO	SELENOO	0.289	0.264	3.77E-07	0.00966812	0.271076
1	gene-ORMDL3	ORMDL3	0.346	0.324	4.14E-07	0.0106085	0.225713
1	gene-IREB2	IREB2	0.302	0.279	8.78E-07	0.0224904	0.227166
1	gene-CD59	CD59	0.297	0.274	1.02E-06	0.026099	0.278704
1	gene-CSTF3	CSTF3	0.294	0.273	1.13E-06	0.0288407	0.310139
1	gene-CHURC1	CHURC1	0.497	0.501	1.48E-06	0.0378238	0.216762
1	gene-LAMTOR2	LAMTOR2	0.363	0.348	2.56E-06	0.0656919	0.178518
1	gene-H3F3C	H3F3C	0.968	0.96	2.86E-06	0.0733496	0.0904459
1	gene-SYF2	SYF2	0.457	0.454	4.20E-06	0.107558	0.189432
1	gene-NDUFB1	NDUFB1	0.292	0.276	5.30E-06	0.135713	0.254976
1	gene-RPL19	RPL19	0.556	0.571	5.36E-06	0.137304	0.16766
1	gene-BORCS8	BORCS8	0.294	0.275	6.03E-06	0.154522	0.196659
1	gene-RPL13	RPL13	0.424	0.423	7.04E-06	0.180339	0.209105
1	gene-RPRD2	RPRD2	0.26	0.24	7.13E-06	0.182693	0.242815
1	gene-COPS7A	COPS7A	0.368	0.36	7.71E-06	0.19765	0.18757
1	gene-TMEM14C	TMEM14C	0.567	0.58	1.06E-05	0.271334	0.184054
1	gene-SNAP29	SNAP29	0.271	0.251	1.13E-05	0.290658	0.253778
1	gene-TRIOBP	TRIOBP	0.3	0.283	1.87E-05	0.479879	0.214054
1	gene-UBE2B	UBE2B	0.264	0.245	1.98E-05	0.50678	0.221616
1	gene-LOC112533358	LOC112533358	0.342	0.325	2.00E-05	0.513627	0.185966
1	gene-ACYP1	ACYP1	0.288	0.274	2.74E-05	0.702308	0.230729
1	gene-C6orf106	C6orf106	0.614	0.629	5.46E-05	1	0.112364
1	gene-BEND7	BEND7	0.355	0.345	6.24E-05	1	0.212595
1	gene-RDX	RDX	0.597	0.605	7.39E-05	1	0.148475
1	gene-CYB5A	CYB5A	0.562	0.559	9.43E-05	1	0.0721549
1	gene-BNIP3L	BNIP3L	0.317	0.306	0.000102366	1	0.230065
1	gene-CSDE1	CSDE1	0.475	0.485	0.000118959	1	0.176969
1	gene-ATP5H	ATP5H	0.282	0.27	0.000126785	1	0.212631
1	gene-ROMO1	ROMO1	0.286	0.269	0.000129314	1	0.183039
1	gene-YIPF4	YIPF4	0.282	0.268	0.000150082	1	0.183846
1	gene-NRF1	NRF1	0.281	0.267	0.000189657	1	0.212097
1	gene-TBCC	TBCC	0.32	0.308	0.000199035	1	0.179062
1	gene-H2AFZ	H2AFZ	0.263	0.253	0.000216484	1	0.298783
1	gene-NDUFB7	NDUFB7	0.303	0.295	0.000269998	1	0.197203
1	gene-CD63	CD63	0.413	0.416	0.000375266	1	0.144063
1	gene-ANKRD11	ANKRD11	0.358	0.352	0.000382937	1	0.247457
1	gene-DNAJB4	DNAJB4	0.288	0.277	0.000395868	1	0.236272
1	gene-MLF2	MLF2	0.252	0.241	0.000561515	1	0.20444
1	gene-STAG2	STAG2	0.648	0.672	0.000768289	1	0.126806
1	gene-RAB1B	RAB1B	0.285	0.279	0.000943235	1	0.209641
1	gene-SUMO1	SUMO1	0.389	0.394	0.000994159	1	0.133349
1	gene-SQSTM1	SQSTM1	0.409	0.413	0.00105975	1	0.196723
1	gene-PSMC1	PSMC1	0.322	0.315	0.00164726	1	0.17008
1	gene-SON	SON	0.753	0.783	0.00169868	1	0.0926455
1	gene-CTDSPL	CTDSPL	0.375	0.38	0.00170629	1	0.211853
1	gene-RHEB	RHEB	0.265	0.258	0.0025734	1	0.168105
1	gene-CASC4	CASC4	0.323	0.319	0.00288624	1	0.144861
1	gene-VASH1	VASH1	0.552	0.574	0.00294448	1	0.111682
1	gene-RPS6	RPS6	0.302	0.302	0.0029848	1	0.214464
1	gene-TSC1	TSC1	0.453	0.462	0.00313146	1	0.13498
1	gene-EIF5A2	EIF5A2	0.289	0.283	0.00318848	1	0.202185
1	gene-TXNRD1	TXNRD1	0.312	0.291	0.00329334	1	0.000855556
1	gene-BUD31	BUD31	0.346	0.349	0.0042473	1	0.155664
1	gene-PSMA4	PSMA4	0.277	0.268	0.00476528	1	0.172018
1	gene-LLPH	LLPH	0.441	0.448	0.00485392	1	0.121099
1	gene-ARCN1	ARCN1	0.356	0.36	0.00532945	1	0.142618
1	gene-UQCRHL	UQCRHL	0.305	0.305	0.00599765	1	0.157103
1	gene-TBC1D15	TBC1D15	0.362	0.365	0.00620979	1	0.137306
1	gene-BRWD1	BRWD1	0.237	0.276	0.00623675	1	0.0184725
1	gene-PSMD12	PSMD12	0.255	0.246	0.00640416	1	0.197169
1	gene-SH2B3	SH2B3	0.399	0.408	0.00754917	1	0.133519
1	gene-CTBPL	CTBPL	0.377	0.387	0.00785314	1	0.181313
1	gene-RPL36	RPL36	0.258	0.254	0.00851839	1	0.1607
1	gene-KBTBD8	KBTBD8	0.332	0.33	0.00859668	1	0.150495
1	gene-SERP1	SERP1	0.442	0.456	0.00903906	1	0.0992156
2	gene-BF1	BF1	0.995	0.695	0	0	1.22353
2	gene-HBA1	HBA1	0.998	0.988	0	0	0.963056
2	gene-SOX6	SOX6	0.959	0.785	0	0	0.96495
2	gene-IFI27L2	IFI27L2	0.984	0.822	0	0	0.871582
2	gene-CD99	CD99	0.67	0.264	0	0	1.55718
2	gene-HBAD	HBAD	0.992	0.941	0	0	0.907601
2	gene-BF2	BF2	0.974	0.669	0	0	0.775198
2	gene-LOC121106920	LOC121106920	0.544	0.209	0	0	1.44648
2	gene-FRMD8	FRMD8	0.999	0.989	2.13E-294	5.45E-290	0.669855
2	gene-B2M	B2M	0.819	0.5	5.77E-255	1.48E-250	0.825261
2	gene-TAPBP	TAPBP	0.57	0.263	1.89E-235	4.83E-231	0.919243
2	gene-AK2	AK2	0.916	0.672	2.62E-217	6.71E-213	0.64921
2	gene-IFIT5	IFIT5	0.609	0.32	2.13E-208	5.46E-204	1.03186
2	gene-H3F3C	H3F3C	0.991	0.954	7.60E-196	1.95E-191	0.481293
2	gene-BTN3A3L2	BTN3A3L2	0.378	0.153	6.74E-189	1.73E-184	1.03239
2	gene-ZCCHC11	ZCCHC11	0.614	0.344	1.93E-184	4.94E-180	0.866482
2	gene-IFIH1	IFIH1	0.56	0.298	1.24E-179	3.17E-175	0.907101
2	gene-BG8	BG8	0.595	0.331	9.27E-178	2.38E-173	0.879479
2	gene-KIAA0232	KIAA0232	0.839	0.59	1.28E-176	3.28E-172	0.659786
2	gene-IRF1	IRF1	0.646	0.375	1.51E-172	3.88E-168	0.777084
2	gene-IFI6	IFI6	0.624	0.353	1.68E-163	4.29E-159	0.775662
2	gene-TNRC6B	TNRC6B	0.98	0.881	5.11E-162	1.31E-157	0.494037
2	gene-LOC121110055	LOC121110055	0.364	0.166	1.45E-153	3.71E-149	1.13043
2	gene-HDGF	HDGF	0.597	0.372	2.97E-151	7.61E-147	0.86628
2	gene-C5orf24	C5orf24	0.783	0.565	3.84E-147	9.83E-143	0.687537
2	gene-EPSTI1	EPSTI1	0.316	0.131	5.11E-147	1.31E-142	1.11424
2	gene-LOC121106625	LOC121106625	0.293	0.114	1.20E-140	3.08E-136	0.897496
2	gene-CMPK2	CMPK2	0.366	0.166	2.40E-140	6.15E-136	0.97303
2	gene-EPB41	EPB41	0.836	0.627	1.03E-137	2.65E-133	0.589797
2	gene-PARP14	PARP14	0.759	0.505	2.47E-134	6.33E-130	0.554465
2	gene-MKNK2	MKNK2	0.624	0.399	1.01E-130	2.58E-126	0.734552
2	gene-FXR1	FXR1	0.74	0.526	5.88E-130	1.51E-125	0.642727
2	gene-OASL	OASL	0.592	0.364	1.74E-126	4.45E-122	0.842575
2	gene-TMEM140	TMEM140	0.387	0.191	1.69E-125	4.34E-121	0.775886
2	gene-TAP2	TAP2	0.507	0.286	2.66E-123	6.82E-119	0.706098
2	gene-LY75	LY75	0.57	0.351	3.19E-121	8.16E-117	0.722073
2	gene-EIF4E3	EIF4E3	0.314	0.141	1.59E-117	4.07E-113	0.759184
2	gene-MOB3A	MOB3A	0.501	0.291	1.22E-116	3.12E-112	0.720615
2	gene-CREBL2	CREBL2	0.595	0.38	2.35E-116	6.03E-112	0.699884
2	gene-R3HDM4	R3HDM4	0.539	0.327	3.67E-116	9.39E-112	0.71575
2	gene-WBP4	WBP4	0.989	0.94	3.10E-113	7.94E-109	0.35705
2	gene-TSC22D4	TSC22D4	0.427	0.233	1.04E-112	2.65E-108	0.761016
2	gene-TRANK1	TRANK1	0.313	0.146	2.48E-110	6.35E-106	0.84086
2	gene-HS6ST1	HS6ST1	0.39	0.203	4.93E-109	1.26E-104	0.792685
2	gene-LOC107054431	LOC107054431	0.327	0.16	1.32E-105	3.38E-101	0.835889
2	gene-GBP4L	GBP4L	0.552	0.332	3.32E-105	8.49E-101	0.340515
2	gene-ZNF407	ZNF407	0.452	0.256	2.60E-102	6.65E-98	0.66194
2	gene-BTN3A3L1	BTN3A3L1	0.278	0.127	8.72E-100	2.24E-95	0.752915
2	gene-HERC2	HERC2	0.579	0.388	6.04E-98	1.55E-93	0.67523
2	gene-SAP30L	SAP30L	0.424	0.244	1.22E-96	3.13E-92	0.70857
2	gene-H1F0	H1F0	0.984	0.956	2.91E-92	7.46E-88	0.396701
2	gene-RNF213	RNF213	0.454	0.264	9.41E-92	2.41E-87	0.615914
2	gene-HMGA2	HMGA2	0.272	0.128	7.14E-90	1.83E-85	0.763366
2	gene-KIAA1671	KIAA1671	0.471	0.288	8.30E-89	2.13E-84	0.631761
2	gene-KMT2C	KMT2C	0.761	0.59	8.66E-89	2.22E-84	0.50319
2	gene-RSAD2	RSAD2	0.265	0.127	2.55E-82	6.53E-78	0.786202
2	gene-FAM65C	FAM65C	0.928	0.784	2.77E-82	7.09E-78	0.370169
2	gene-MTMR3	MTMR3	0.576	0.388	3.57E-82	9.14E-78	0.55516
2	gene-PLVAP	PLVAP	0.269	0.132	5.32E-81	1.36E-76	0.679716
2	gene-LPIN2	LPIN2	0.413	0.245	9.53E-80	2.44E-75	0.640664
2	gene-SLC4A1	SLC4A1	0.734	0.601	1.41E-76	3.61E-72	0.590546
2	gene-WHSC1L1	WHSC1L1	0.517	0.349	8.74E-76	2.24E-71	0.622276
2	gene-CEP162	CEP162	0.322	0.179	1.83E-72	4.70E-68	0.708769
2	gene-KDM6A	KDM6A	0.51	0.337	4.10E-71	1.05E-66	0.540069
2	gene-TRIM27.1	TRIM27.1	0.344	0.199	5.47E-70	1.40E-65	0.601125
2	gene-LDB1	LDB1	0.498	0.33	1.37E-69	3.51E-65	0.526528
2	gene-UBE2H	UBE2H	0.445	0.287	1.71E-69	4.38E-65	0.584486
2	gene-CD55	CD55	0.758	0.604	1.54E-68	3.95E-64	0.42349
2	gene-AHI1	AHI1	0.301	0.167	1.71E-68	4.38E-64	0.658634
2	gene-ZNFX1	ZNFX1	0.324	0.182	3.05E-68	7.82E-64	0.622881
2	gene-HBBA	HBBA	0.999	0.996	1.01E-67	2.58E-63	0.34523
2	gene-ACKR1	ACKR1	0.304	0.17	7.56E-67	1.94E-62	0.605791
2	gene-DCAF5	DCAF5	0.288	0.158	1.27E-63	3.24E-59	0.597471
2	gene-CRIM1	CRIM1	0.271	0.148	6.58E-63	1.69E-58	0.690144
2	gene-ANK1	ANK1	0.431	0.28	2.22E-60	5.70E-56	0.511656
2	gene-GPCPD1	GPCPD1	0.689	0.525	1.09E-59	2.78E-55	0.434183
2	gene-PTPRE	PTPRE	0.283	0.152	1.34E-58	3.44E-54	0.440818
2	gene-MAST2	MAST2	0.625	0.46	2.87E-58	7.36E-54	0.428496
2	gene-FOXO3	FOXO3	0.731	0.573	5.00E-58	1.28E-53	0.390669
2	gene-POLD4	POLD4	0.344	0.211	8.63E-57	2.21E-52	0.5313
2	gene-LUC7L	LUC7L	0.334	0.206	1.82E-53	4.68E-49	0.545545
2	gene-DTX3L	DTX3L	0.358	0.224	1.83E-52	4.69E-48	0.465807
2	gene-RGCCL	RGCCL	0.302	0.182	8.03E-52	2.06E-47	0.569184
2	gene-FOXN3	FOXN3	0.58	0.426	4.07E-51	1.04E-46	0.435122
2	gene-SPTB	SPTB	0.287	0.171	7.63E-51	1.95E-46	0.517302
2	gene-PRPF4B	PRPF4B	0.272	0.158	1.21E-50	3.10E-46	0.539761
2	gene-IPMK	IPMK	0.702	0.564	1.86E-50	4.76E-46	0.388361
2	gene-PAN3	PAN3	0.44	0.297	2.15E-50	5.51E-46	0.432222
2	gene-KDM7A	KDM7A	0.601	0.453	8.69E-50	2.23E-45	0.420327
2	gene-FMR1	FMR1	0.329	0.206	7.73E-49	1.98E-44	0.524417
2	gene-TFDP3	TFDP3	0.536	0.385	1.51E-48	3.86E-44	0.379912
2	gene-BSG	BSG	0.444	0.306	2.53E-47	6.49E-43	0.449797
2	gene-SPHK1	SPHK1	0.273	0.161	7.38E-47	1.89E-42	0.472525
2	gene-UBE2R2	UBE2R2	0.561	0.417	2.35E-45	6.01E-41	0.40974
2	gene-LOC112529948	LOC112529948	0.372	0.243	2.89E-44	7.40E-40	0.351103
2	gene-LOC416147	LOC416147	0.275	0.167	3.01E-44	7.72E-40	0.5054
2	gene-SNRNP27	SNRNP27	0.406	0.278	4.50E-44	1.15E-39	0.440491
2	gene-UBL5	UBL5	0.436	0.308	1.90E-43	4.88E-39	0.442715
2	gene-FNDC3A	FNDC3A	0.434	0.308	5.42E-43	1.39E-38	0.466003
2	gene-SELENOW	SELENOW	0.682	0.549	2.40E-41	6.14E-37	0.376704
2	gene-CDC5L	CDC5L	0.457	0.322	4.34E-41	1.11E-36	0.385183
2	gene-PARP12	PARP12	0.33	0.215	4.27E-40	1.09E-35	0.431687
2	gene-COX7B	COX7B	0.589	0.45	2.51E-39	6.43E-35	0.355981
2	gene-ZC3HAV1	ZC3HAV1	0.253	0.155	1.59E-38	4.07E-34	0.513316
2	gene-ARGLU1	ARGLU1	0.417	0.293	5.18E-38	1.33E-33	0.396858
2	gene-SLC25A24	SLC25A24	0.408	0.288	5.68E-38	1.45E-33	0.449066
2	gene-TRIM59	TRIM59	0.371	0.257	1.48E-37	3.80E-33	0.44173
2	gene-DUSP22	DUSP22	0.493	0.368	1.58E-37	4.06E-33	0.415106
2	gene-CCS	CCS	0.643	0.507	1.65E-37	4.22E-33	0.373563
2	gene-TMEM184B	TMEM184B	0.637	0.516	2.56E-37	6.55E-33	0.394574
2	gene-LOC770612	LOC770612	0.256	0.159	7.96E-37	2.04E-32	0.477085
2	gene-MAX	MAX	0.268	0.169	1.76E-36	4.51E-32	0.423814
2	gene-HIVEP2	HIVEP2	0.636	0.498	1.88E-36	4.81E-32	0.31405
2	gene-ARID3A	ARID3A	0.255	0.159	3.75E-36	9.61E-32	0.464744
2	gene-PIM1	PIM1	0.369	0.255	6.10E-36	1.56E-31	0.384039
2	gene-YTHDC1	YTHDC1	0.575	0.449	1.19E-35	3.05E-31	0.357874
2	gene-ARID1B	ARID1B	0.479	0.355	1.23E-35	3.15E-31	0.386343
2	gene-PHF3	PHF3	0.708	0.591	1.61E-35	4.12E-31	0.352165
2	gene-PHF20L1	PHF20L1	0.327	0.22	3.12E-35	7.99E-31	0.438858
2	gene-TNRC6C	TNRC6C	0.439	0.319	3.19E-35	8.18E-31	0.389913
2	gene-SUN1	SUN1	0.359	0.248	3.22E-35	8.25E-31	0.43433
2	gene-CLINT1	CLINT1	0.276	0.178	1.23E-34	3.14E-30	0.432134
2	gene-SLC6A6	SLC6A6	0.452	0.336	2.16E-34	5.52E-30	0.404668
2	gene-GARNL3	GARNL3	0.276	0.178	2.20E-34	5.64E-30	0.431855
2	gene-ETV6	ETV6	0.381	0.268	7.64E-34	1.96E-29	0.384973
2	gene-ZC3H11A	ZC3H11A	0.582	0.455	1.35E-33	3.46E-29	0.353228
2	gene-PLAG1	PLAG1	0.488	0.364	1.66E-33	4.25E-29	0.347101
2	gene-NDUFS5	NDUFS5	0.275	0.178	2.26E-33	5.78E-29	0.416432
2	gene-JAKMIP1	JAKMIP1	0.257	0.164	3.19E-33	8.18E-29	0.418176
2	gene-CCPG1	CCPG1	0.508	0.391	7.41E-33	1.90E-28	0.369694
2	gene-DDX46	DDX46	0.514	0.394	1.55E-32	3.96E-28	0.375254
2	gene-JARID2	JARID2	0.307	0.208	2.18E-32	5.58E-28	0.42284
2	gene-PARP9	PARP9	0.251	0.159	4.37E-32	1.12E-27	0.391259
2	gene-MRPS26	MRPS26	0.415	0.304	5.84E-32	1.50E-27	0.383503
2	gene-DOT1L	DOT1L	0.284	0.191	7.13E-32	1.83E-27	0.423182
2	gene-WBP1L	WBP1L	0.34	0.236	1.03E-31	2.63E-27	0.359692
2	gene-PHC2	PHC2	0.311	0.213	2.06E-31	5.28E-27	0.413977
2	gene-PDXDC1	PDXDC1	0.554	0.432	2.39E-31	6.12E-27	0.348727
2	gene-XAF1	XAF1	0.286	0.191	3.02E-31	7.75E-27	0.405262
2	gene-QKI	QKI	0.502	0.388	7.36E-31	1.88E-26	0.350087
2	gene-C9orf78	C9orf78	0.353	0.252	4.04E-30	1.04E-25	0.387238
2	gene-ATF7IP	ATF7IP	0.601	0.477	2.17E-29	5.55E-25	0.279458
2	gene-CREBRF	CREBRF	0.858	0.765	6.09E-29	1.56E-24	0.266287
2	gene-SLC29A1	SLC29A1	0.456	0.336	1.04E-28	2.67E-24	0.232053
2	gene-ACYP1	ACYP1	0.359	0.257	2.28E-28	5.85E-24	0.359958
2	gene-RUNDC1	RUNDC1	0.404	0.299	4.46E-28	1.14E-23	0.362915
2	gene-TPR	TPR	0.47	0.364	4.60E-28	1.18E-23	0.348544
2	gene-TMEM131	TMEM131	0.415	0.309	5.98E-28	1.53E-23	0.323077
2	gene-BAG5	BAG5	0.636	0.524	1.05E-27	2.69E-23	0.303201
2	gene-LAMTOR1	LAMTOR1	0.33	0.232	1.46E-27	3.75E-23	0.367228
2	gene-LOC107050620	LOC107050620	0.46	0.354	1.51E-27	3.86E-23	0.338316
2	gene-YBX3	YBX3	0.544	0.427	1.52E-27	3.89E-23	0.292033
2	gene-CA13	CA13	0.928	0.865	1.97E-27	5.06E-23	0.195323
2	gene-SMCHD1	SMCHD1	0.533	0.416	2.25E-27	5.76E-23	0.291986
2	gene-RABGAP1L	RABGAP1L	0.302	0.21	1.10E-26	2.82E-22	0.367401
2	gene-NDUFB2	NDUFB2	0.497	0.385	4.44E-26	1.14E-21	0.304727
2	gene-BORCS6	BORCS6	0.489	0.377	5.11E-26	1.31E-21	0.302326
2	gene-MLLT10	MLLT10	0.592	0.478	5.39E-26	1.38E-21	0.306132
2	gene-STAT1	STAT1	0.39	0.29	6.71E-26	1.72E-21	0.354287
2	gene-PSPC1	PSPC1	0.539	0.43	8.33E-26	2.14E-21	0.31701
2	gene-MAP3K7	MAP3K7	0.345	0.25	1.05E-25	2.68E-21	0.339329
2	gene-PCMTD1	PCMTD1	0.644	0.537	4.78E-25	1.22E-20	0.287066
2	gene-KIAA1109	KIAA1109	0.447	0.346	1.14E-24	2.92E-20	0.337597
2	gene-VPS13D	VPS13D	0.41	0.309	1.91E-24	4.90E-20	0.333786
2	gene-MAP1LC3B	MAP1LC3B	0.386	0.289	2.42E-24	6.21E-20	0.322855
2	gene-OSBPL8	OSBPL8	0.412	0.311	4.38E-24	1.12E-19	0.299923
2	gene-SENP7	SENP7	0.517	0.414	7.24E-24	1.86E-19	0.297055
2	gene-CA2	CA2	0.905	0.829	7.89E-24	2.02E-19	0.0400211
2	gene-BTBD9	BTBD9	0.349	0.26	8.11E-24	2.08E-19	0.372961
2	gene-MACF1	MACF1	0.481	0.375	9.04E-24	2.32E-19	0.272307
2	gene-SLC43A3	SLC43A3	0.258	0.177	1.38E-23	3.53E-19	0.313649
2	gene-NT5C3A	NT5C3A	0.334	0.246	2.03E-23	5.20E-19	0.343411
2	gene-PRPSAP1	PRPSAP1	0.403	0.308	2.37E-23	6.06E-19	0.32961
2	gene-ZEB2	ZEB2	0.491	0.393	2.62E-23	6.71E-19	0.328124
2	gene-RPS28	RPS28	0.787	0.688	5.57E-23	1.43E-18	0.218954
2	gene-BCL2L1	BCL2L1	0.808	0.718	2.35E-22	6.01E-18	0.209493
2	gene-IRF2	IRF2	0.538	0.434	4.03E-22	1.03E-17	0.281921
2	gene-IFI35	IFI35	0.294	0.212	8.08E-22	2.07E-17	0.319241
2	gene-RNF220	RNF220	0.331	0.247	1.15E-21	2.94E-17	0.340975
2	gene-RBX1	RBX1	0.253	0.177	1.17E-21	3.00E-17	0.335443
2	gene-BRI3	BRI3	0.731	0.668	1.42E-21	3.64E-17	0.310566
2	gene-SOD2	SOD2	0.26	0.182	3.15E-21	8.06E-17	0.314084
2	gene-CHURC1	CHURC1	0.591	0.479	1.45E-20	3.71E-16	0.21479
2	gene-HIGD1C	HIGD1C	0.358	0.27	1.47E-20	3.76E-16	0.294723
2	gene-LOC121106759	LOC121106759	0.603	0.506	1.57E-20	4.02E-16	0.283054
2	gene-UQCC3	UQCC3	0.328	0.245	1.85E-20	4.74E-16	0.293274
2	gene-XRN2	XRN2	0.272	0.195	1.96E-20	5.03E-16	0.31249
2	gene-CASC3	CASC3	0.323	0.241	2.31E-20	5.92E-16	0.318814
2	gene-MOG	MOG	0.982	0.951	4.44E-20	1.14E-15	0.137199
2	gene-MXD1	MXD1	0.345	0.261	5.64E-20	1.45E-15	0.276658
2	gene-NFIA	NFIA	0.265	0.191	5.78E-20	1.48E-15	0.317229
2	gene-MCRIP1	MCRIP1	0.398	0.307	6.44E-20	1.65E-15	0.276636
2	gene-RPRD1B	RPRD1B	0.354	0.268	6.71E-20	1.72E-15	0.289569
2	gene-HSF3	HSF3	0.372	0.287	7.93E-20	2.03E-15	0.291453
2	gene-YPEL5	YPEL5	0.273	0.196	1.18E-19	3.02E-15	0.31068
2	gene-PTBP2	PTBP2	0.399	0.312	1.27E-19	3.24E-15	0.284892
2	gene-AGO2	AGO2	0.478	0.382	2.04E-19	5.23E-15	0.236955
2	gene-USP9Y	USP9Y	0.553	0.454	2.24E-19	5.74E-15	0.22354
2	gene-CDKN1B	CDKN1B	0.634	0.545	7.29E-19	1.87E-14	0.256901
2	gene-CDC73	CDC73	0.305	0.227	1.01E-18	2.58E-14	0.315568
2	gene-NCOR1	NCOR1	0.273	0.2	1.05E-18	2.69E-14	0.325532
2	gene-RHAG	RHAG	0.285	0.214	1.89E-18	4.83E-14	0.367266
2	gene-SRSF10	SRSF10	0.397	0.31	2.00E-18	5.13E-14	0.266504
2	gene-CPEB3	CPEB3	0.324	0.243	3.47E-18	8.89E-14	0.260908
2	gene-CHTOP	CHTOP	0.467	0.374	4.88E-18	1.25E-13	0.255005
2	gene-RSRC2	RSRC2	0.478	0.384	4.94E-18	1.27E-13	0.249202
2	gene-HERC1	HERC1	0.361	0.278	8.54E-18	2.19E-13	0.25414
2	gene-TMBIM4	TMBIM4	0.393	0.311	9.44E-18	2.42E-13	0.292563
2	gene-USP33	USP33	0.297	0.221	1.03E-17	2.63E-13	0.268908
2	gene-DDX19	DDX19	0.258	0.19	1.24E-17	3.18E-13	0.313202
2	gene-CDC14A	CDC14A	0.277	0.207	1.87E-17	4.78E-13	0.319468
2	gene-SESN2	SESN2	0.272	0.201	2.52E-17	6.47E-13	0.287954
2	gene-LOC107052116	LOC107052116	0.259	0.191	4.28E-17	1.10E-12	0.323279
2	gene-USP34	USP34	0.269	0.2	4.74E-17	1.21E-12	0.285404
2	gene-USP8	USP8	0.343	0.265	4.91E-17	1.26E-12	0.278978
2	gene-AHCYL1	AHCYL1	0.294	0.218	5.11E-17	1.31E-12	0.262312
2	gene-ITPKA	ITPKA	0.329	0.251	6.11E-17	1.57E-12	0.259096
2	gene-SSBP3	SSBP3	0.607	0.501	1.94E-16	4.96E-12	0.194421
2	gene-DYRK1A	DYRK1A	0.501	0.414	2.37E-16	6.07E-12	0.265246
2	gene-HNRNPA3	HNRNPA3	0.414	0.333	2.38E-16	6.09E-12	0.252146
2	gene-EPAS1	EPAS1	0.815	0.712	2.48E-16	6.35E-12	0.0908263
2	gene-ABCB10	ABCB10	0.286	0.213	2.48E-16	6.36E-12	0.25119
2	gene-BRD1	BRD1	0.544	0.455	5.17E-16	1.33E-11	0.225524
2	gene-MRPL57	MRPL57	0.26	0.194	6.61E-16	1.69E-11	0.312236
2	gene-SLC7A7	SLC7A7	0.521	0.406	8.07E-16	2.07E-11	0.0241312
2	gene-MCL1	MCL1	0.529	0.436	8.15E-16	2.09E-11	0.193291
2	gene-GPBP1L1	GPBP1L1	0.505	0.42	9.07E-16	2.32E-11	0.247896
2	gene-ITM2A	ITM2A	0.964	0.931	1.13E-15	2.89E-11	0.117373
2	gene-SPEN	SPEN	0.496	0.407	1.36E-15	3.47E-11	0.195632
2	gene-FAM188A	FAM188A	0.417	0.331	1.88E-15	4.81E-11	0.217
2	gene-MISP	MISP	0.416	0.337	1.88E-15	4.82E-11	0.248132
2	gene-UTP3	UTP3	0.253	0.19	2.31E-15	5.93E-11	0.322085
2	gene-DIAPH2	DIAPH2	0.26	0.194	2.32E-15	5.94E-11	0.282296
2	gene-DMTN	DMTN	0.49	0.402	2.66E-15	6.82E-11	0.239626
2	gene-LOC107053298	LOC107053298	0.252	0.188	3.53E-15	9.05E-11	0.287708
2	gene-RESF1	RESF1	0.283	0.217	4.35E-15	1.12E-10	0.316272
2	gene-NDUFB10	NDUFB10	0.502	0.418	4.37E-15	1.12E-10	0.233777
2	gene-NDUFA11	NDUFA11	0.269	0.205	6.36E-15	1.63E-10	0.291536
2	gene-TIAL1	TIAL1	0.291	0.222	6.61E-15	1.69E-10	0.234425
2	gene-VPS25	VPS25	0.741	0.666	6.99E-15	1.79E-10	0.209027
2	gene-DDX17	DDX17	0.535	0.455	1.09E-14	2.79E-10	0.25502
2	gene-TMEM183A	TMEM183A	0.739	0.667	2.84E-14	7.27E-10	0.211434
2	gene-CWC22	CWC22	0.357	0.28	3.27E-14	8.37E-10	0.23152
2	gene-ASB8	ASB8	0.264	0.199	3.49E-14	8.95E-10	0.239705
2	gene-HBP1	HBP1	0.337	0.265	3.80E-14	9.72E-10	0.239358
2	gene-USP22	USP22	0.252	0.19	5.17E-14	1.32E-09	0.266165
2	gene-PIAS1	PIAS1	0.777	0.695	8.32E-14	2.13E-09	0.172754
2	gene-GBF1	GBF1	0.263	0.2	8.39E-14	2.15E-09	0.248199
2	gene-KAT2B	KAT2B	0.267	0.202	8.59E-14	2.20E-09	0.226002
2	gene-NCOA4	NCOA4	0.407	0.34	2.13E-13	5.46E-09	0.299037
2	gene-PRODH	PRODH	0.267	0.205	3.57E-13	9.15E-09	0.247509
2	gene-PNISR	PNISR	0.433	0.354	3.95E-13	1.01E-08	0.212305
2	gene-CDC42SE1	CDC42SE1	0.326	0.259	4.30E-13	1.10E-08	0.240958
2	gene-ZNF207	ZNF207	0.319	0.252	4.58E-13	1.17E-08	0.249318
2	gene-C4BPM	C4BPM	0.321	0.255	5.36E-13	1.37E-08	0.222107
2	gene-TRIP12	TRIP12	0.502	0.42	5.49E-13	1.41E-08	0.186681
2	gene-SKAP2	SKAP2	0.346	0.281	8.35E-13	2.14E-08	0.270532
2	gene-USP48	USP48	0.432	0.354	9.70E-13	2.49E-08	0.206577
2	gene-RHBDD1	RHBDD1	0.296	0.232	1.60E-12	4.09E-08	0.234422
2	gene-LOC100859072	LOC100859072	0.255	0.194	1.91E-12	4.89E-08	0.215346
2	gene-UPF2	UPF2	0.518	0.441	1.93E-12	4.96E-08	0.204586
2	gene-NDUFB4	NDUFB4	0.313	0.248	2.53E-12	6.48E-08	0.240097
2	gene-LATS1	LATS1	0.311	0.244	2.58E-12	6.61E-08	0.215912
2	gene-ZFAND6	ZFAND6	0.332	0.264	2.77E-12	7.09E-08	0.214172
2	gene-NKAPL	NKAPL	0.307	0.245	3.04E-12	7.78E-08	0.25955
2	gene-TAOK3	TAOK3	0.432	0.358	3.10E-12	7.93E-08	0.192505
2	gene-RPL30	RPL30	0.728	0.657	4.83E-12	1.24E-07	0.167304
2	gene-COX17	COX17	0.359	0.288	8.05E-12	2.06E-07	0.203728
2	gene-DIDO1	DIDO1	0.3	0.237	9.52E-12	2.44E-07	0.250211
2	gene-LOC101751084	LOC101751084	0.796	0.727	1.03E-11	2.64E-07	0.138706
2	gene-PSME1	PSME1	0.282	0.225	1.06E-11	2.73E-07	0.249002
2	gene-ATP5D	ATP5D	0.29	0.229	1.23E-11	3.15E-07	0.233666
2	gene-HBS1L	HBS1L	0.338	0.276	1.26E-11	3.23E-07	0.236985
2	gene-CELF1	CELF1	0.253	0.194	1.28E-11	3.28E-07	0.206743
2	gene-CISH	CISH	0.393	0.328	1.41E-11	3.62E-07	0.254313
2	gene-PHIP	PHIP	0.333	0.27	1.48E-11	3.79E-07	0.225484
2	gene-MBD5	MBD5	0.345	0.276	1.50E-11	3.84E-07	0.176623
2	gene-SEMA3D	SEMA3D	0.479	0.411	2.10E-11	5.39E-07	0.249111
2	gene-MXI1	MXI1	0.454	0.378	2.64E-11	6.75E-07	0.159539
2	gene-JADE1	JADE1	0.624	0.55	2.70E-11	6.91E-07	0.154498
2	gene-HNRNPAB	HNRNPAB	0.652	0.576	2.91E-11	7.46E-07	0.169148
2	gene-MYCBP2	MYCBP2	0.472	0.398	3.16E-11	8.10E-07	0.177978
2	gene-PM20D2	PM20D2	0.32	0.258	3.43E-11	8.78E-07	0.236548
2	gene-SF3B1	SF3B1	0.419	0.349	3.53E-11	9.05E-07	0.207323
2	gene-COL4A3BP	COL4A3BP	0.27	0.212	4.48E-11	1.15E-06	0.197505
2	gene-SPAG9	SPAG9	0.269	0.208	5.36E-11	1.37E-06	0.166285
2	gene-TMF1	TMF1	0.275	0.217	8.89E-11	2.28E-06	0.210972
2	gene-UBE2G1	UBE2G1	0.358	0.293	1.02E-10	2.60E-06	0.206383
2	gene-ERLEC1	ERLEC1	0.297	0.239	1.06E-10	2.70E-06	0.221949
2	gene-ATP6V1C1	ATP6V1C1	0.259	0.204	1.06E-10	2.71E-06	0.236931
2	gene-RBM38	RBM38	0.715	0.637	1.23E-10	3.16E-06	0.119445
2	gene-ATPIF1	ATPIF1	0.428	0.354	1.32E-10	3.39E-06	0.185462
2	gene-SGF29	SGF29	0.306	0.248	1.68E-10	4.30E-06	0.22805
2	gene-ZFAND3	ZFAND3	0.388	0.324	1.69E-10	4.34E-06	0.199857
2	gene-TTC3	TTC3	0.271	0.214	3.54E-10	9.07E-06	0.191038
2	gene-USP15	USP15	0.357	0.292	3.77E-10	9.66E-06	0.203581
2	gene-BLCAP	BLCAP	0.487	0.418	3.91E-10	1.00E-05	0.191385
2	gene-SVBP	SVBP	0.381	0.321	4.66E-10	1.19E-05	0.221244
2	gene-YY2	YY2	0.409	0.346	4.78E-10	1.23E-05	0.198291
2	gene-HECTD1	HECTD1	0.386	0.321	4.84E-10	1.24E-05	0.157661
2	gene-FOXK2	FOXK2	0.294	0.236	7.27E-10	1.86E-05	0.170439
2	gene-SERP1	SERP1	0.508	0.44	7.75E-10	1.99E-05	0.187421
2	gene-FBXO48	FBXO48	0.279	0.224	1.11E-09	2.85E-05	0.201984
2	gene-CTNNBIP1	CTNNBIP1	0.266	0.213	1.27E-09	3.25E-05	0.216189
2	gene-PHOSPHO1	PHOSPHO1	0.391	0.328	1.45E-09	3.72E-05	0.198617
2	gene-EIF2AK4	EIF2AK4	0.312	0.257	1.47E-09	3.77E-05	0.237631
2	gene-GIGYF2	GIGYF2	0.467	0.393	1.54E-09	3.95E-05	0.146801
2	gene-IWS1	IWS1	0.356	0.296	1.82E-09	4.66E-05	0.173128
2	gene-PCNX1	PCNX1	0.309	0.251	1.87E-09	4.79E-05	0.137109
2	gene-MOB2	MOB2	0.296	0.239	2.01E-09	5.15E-05	0.168022
2	gene-PUM2	PUM2	0.435	0.371	2.48E-09	6.35E-05	0.170394
2	gene-RB1CC1	RB1CC1	0.277	0.226	2.68E-09	6.87E-05	0.223873
2	gene-ZFC3H1	ZFC3H1	0.441	0.377	3.38E-09	8.65E-05	0.182888
2	gene-ATAD2B	ATAD2B	0.307	0.253	3.38E-09	8.66E-05	0.204471
2	gene-UBR5	UBR5	0.331	0.271	5.40E-09	0.000138276	0.165339
2	gene-CTSD	CTSD	0.272	0.221	5.65E-09	0.000144711	0.199703
2	gene-RBM24	RBM24	0.332	0.278	6.49E-09	0.000166278	0.221761
2	gene-SEL1L	SEL1L	0.314	0.258	9.64E-09	0.000247087	0.180189
2	gene-GRB2	GRB2	0.33	0.273	1.18E-08	0.000302791	0.174101
2	gene-LAMTOR5	LAMTOR5	0.436	0.38	1.58E-08	0.000405852	0.209304
2	gene-TMED10	TMED10	0.639	0.575	1.85E-08	0.000473982	0.14987
2	gene-ADRB1	ADRB1	0.265	0.216	2.08E-08	0.000533144	0.208558
2	gene-HIGD2A	HIGD2A	0.34	0.284	2.14E-08	0.000549526	0.190616
2	gene-SLC9A8	SLC9A8	0.406	0.344	2.26E-08	0.000578195	0.178833
2	gene-PPP1R12A	PPP1R12A	0.284	0.234	2.30E-08	0.000590158	0.183608
2	gene-NANS	NANS	0.395	0.328	2.58E-08	0.000661688	0.147347
2	gene-FRRS1	FRRS1	0.271	0.218	2.82E-08	0.000723139	0.132038
2	gene-GSK3A	GSK3A	0.385	0.327	4.01E-08	0.00102854	0.160575
2	gene-ATP9B	ATP9B	0.291	0.24	4.29E-08	0.0011	0.177328
2	gene-RRP36	RRP36	0.292	0.241	4.65E-08	0.00119197	0.172841
2	gene-ADD1	ADD1	0.31	0.256	5.14E-08	0.00131646	0.151411
2	gene-RBM26	RBM26	0.347	0.293	5.36E-08	0.00137253	0.159467
2	gene-LOC107050964	LOC107050964	0.257	0.209	5.44E-08	0.00139419	0.181439
2	gene-SRPK1	SRPK1	0.294	0.24	6.16E-08	0.00157689	0.146874
2	gene-ZC3H8	ZC3H8	0.422	0.358	6.95E-08	0.00177996	0.134421
2	gene-IRF7	IRF7	0.356	0.298	8.72E-08	0.00223476	0.0858969
2	gene-UBR1	UBR1	0.31	0.258	9.19E-08	0.00235518	0.180592
2	gene-FRYL	FRYL	0.683	0.604	1.03E-07	0.00262956	0.0152323
2	gene-DDA1	DDA1	0.293	0.244	1.10E-07	0.00281024	0.164078
2	gene-DNTTIP1	DNTTIP1	0.286	0.238	1.11E-07	0.0028352	0.200675
2	gene-SPCS1	SPCS1	0.306	0.252	1.15E-07	0.00295176	0.129438
2	gene-LOC101751615	LOC101751615	0.38	0.322	1.21E-07	0.00310816	0.0490251
2	gene-TRA2A	TRA2A	0.306	0.255	1.64E-07	0.00419479	0.153408
2	gene-JTB	JTB	0.518	0.452	1.68E-07	0.00430495	0.13568
2	gene-CDC2L1	CDC2L1	0.305	0.253	2.23E-07	0.00570822	0.160051
2	gene-GMEB2	GMEB2	0.312	0.264	2.44E-07	0.00625309	0.17303
2	gene-CD63	CD63	0.466	0.403	2.68E-07	0.00687462	0.158747
2	gene-CNOT1	CNOT1	0.262	0.216	3.02E-07	0.00774554	0.15583
2	gene-GID8	GID8	0.254	0.209	3.13E-07	0.00802538	0.165942
2	gene-TSSC1	TSSC1	0.281	0.234	3.39E-07	0.00868018	0.168214
2	gene-BORCS8	BORCS8	0.322	0.269	3.87E-07	0.00991976	0.16673
2	gene-OSTC	OSTC	0.524	0.462	4.08E-07	0.0104453	0.158209
2	gene-CEP350	CEP350	0.286	0.239	4.16E-07	0.0106517	0.167424
2	gene-GABARAPL2	GABARAPL2	0.334	0.279	4.60E-07	0.0117737	0.147599
2	gene-NDUFA5	NDUFA5	0.378	0.321	4.72E-07	0.0121049	0.141669
2	gene-COX6A1	COX6A1	0.27	0.225	4.91E-07	0.0125869	0.169475
2	gene-TOMM7	TOMM7	0.307	0.261	6.75E-07	0.0173016	0.173996
2	gene-LAMP1	LAMP1	0.685	0.632	8.30E-07	0.0212685	0.169908
2	gene-MFF	MFF	0.283	0.238	9.37E-07	0.0240137	0.165134
2	gene-TMEM87B	TMEM87B	0.354	0.3	1.15E-06	0.0293405	0.136782
2	gene-CLASP2	CLASP2	0.291	0.246	1.17E-06	0.0300318	0.162615
2	gene-EIF3H	EIF3H	0.314	0.266	1.73E-06	0.0443405	0.141175
2	gene-SERBP1	SERBP1	0.409	0.357	1.99E-06	0.0508677	0.131725
2	gene-TAX1BP1	TAX1BP1	0.669	0.596	2.30E-06	0.0590337	0.0856462
2	gene-UBE2G2	UBE2G2	0.271	0.226	3.17E-06	0.0812519	0.13783
2	gene-ITCH	ITCH	0.323	0.275	3.47E-06	0.0887971	0.125591
2	gene-C8orf59	C8orf59	0.724	0.676	3.93E-06	0.100766	0.10745
2	gene-BNIP3L	BNIP3L	0.348	0.299	5.55E-06	0.142116	0.123212
2	gene-LOC776067	LOC776067	0.58	0.517	5.95E-06	0.152373	0.114024
2	gene-EIF4EBP1	EIF4EBP1	0.437	0.38	6.53E-06	0.167228	0.0979641
2	gene-PDIK1L	PDIK1L	0.296	0.256	8.53E-06	0.218486	0.175441
2	gene-SBNO1	SBNO1	0.356	0.31	8.96E-06	0.22959	0.125171
2	gene-ZNF593	ZNF593	0.436	0.375	9.03E-06	0.231414	0.101307
2	gene-PRPF6	PRPF6	0.353	0.301	9.49E-06	0.243034	0.0961337
2	gene-CD47	CD47	0.252	0.211	1.00E-05	0.257184	0.126338
2	gene-RMND5A	RMND5A	0.285	0.246	1.40E-05	0.359435	0.169656
2	gene-UBR3	UBR3	0.254	0.214	1.57E-05	0.401213	0.120583
2	gene-SCAF8	SCAF8	0.475	0.424	1.68E-05	0.429434	0.100735
2	gene-THRAP3	THRAP3	0.342	0.293	1.73E-05	0.443286	0.100477
2	gene-FOXJ3	FOXJ3	0.273	0.234	1.78E-05	0.455027	0.140048
2	gene-WAPL	WAPL	0.44	0.395	2.14E-05	0.549501	0.125683
2	gene-BRWD1	BRWD1	0.302	0.26	2.16E-05	0.554419	0.108012
2	gene-NDUFAF8	NDUFAF8	0.315	0.272	2.30E-05	0.589168	0.130077
2	gene-TRAM1L1	TRAM1L1	0.279	0.246	3.61E-05	0.925732	0.214571
2	gene-LARP1B	LARP1B	0.36	0.314	3.63E-05	0.930849	0.0999083
2	gene-REV1	REV1	0.486	0.437	3.95E-05	1	0.113192
2	gene-STK26	STK26	0.66	0.606	4.65E-05	1	0.0777937
2	gene-LOC427439	LOC427439	0.376	0.329	4.70E-05	1	0.0758946
2	gene-HIVEP1	HIVEP1	0.262	0.225	5.38E-05	1	0.11547
2	gene-EDF1	EDF1	0.911	0.877	5.51E-05	1	0.0818434
2	gene-N4BP1	N4BP1	0.263	0.226	5.98E-05	1	0.132359
2	gene-EIF3K	EIF3K	0.486	0.436	7.47E-05	1	0.0956484
2	gene-POLR2F	POLR2F	0.294	0.255	8.00E-05	1	0.127905
2	gene-KDM4A	KDM4A	0.294	0.255	8.36E-05	1	0.149475
2	gene-ENSA	ENSA	0.41	0.366	8.91E-05	1	0.122376
2	gene-EIF1B	EIF1B	0.408	0.364	9.13E-05	1	0.123801
2	gene-CWC15	CWC15	0.294	0.257	0.000102995	1	0.148738
2	gene-UBE2J2	UBE2J2	0.346	0.303	0.000119872	1	0.130442
2	gene-ARID4B	ARID4B	0.318	0.275	0.00015192	1	0.0673765
2	gene-FAM204A	FAM204A	0.253	0.22	0.000166877	1	0.132761
2	gene-OPA1	OPA1	0.259	0.225	0.000237739	1	0.123445
2	gene-PSMC3	PSMC3	0.347	0.307	0.000306412	1	0.104768
2	gene-PDE8A	PDE8A	0.319	0.281	0.000406914	1	0.0970539
2	gene-CD59	CD59	0.307	0.272	0.000442644	1	0.113913
2	gene-ATP6V0E1	ATP6V0E1	0.499	0.449	0.000450393	1	0.106513
2	gene-HNRNPU	HNRNPU	0.308	0.273	0.000493929	1	0.116291
2	gene-KMT2E	KMT2E	0.677	0.617	0.000522476	1	0.0572602
2	gene-UBB	UBB	0.501	0.461	0.000545911	1	0.112299
2	gene-EEF1G	EEF1G	0.334	0.294	0.000570351	1	0.0840649
2	gene-HEATR5B	HEATR5B	0.26	0.228	0.000578645	1	0.109272
2	gene-MARCH6	2025-03-06	0.32	0.283	0.000638858	1	0.0926678
2	gene-UBN2	UBN2	0.282	0.248	0.000648971	1	0.0943127
2	gene-UBE2F	UBE2F	0.268	0.232	0.000672056	1	0.0568069
2	gene-MEAF6	MEAF6	0.438	0.399	0.00117508	1	0.102071
2	gene-DDX5	DDX5	0.371	0.331	0.00121739	1	0.0775763
2	gene-NFATC3	NFATC3	0.283	0.251	0.00133296	1	0.0595548
2	gene-DYNLRB1	DYNLRB1	0.304	0.269	0.00136379	1	0.0868975
2	gene-LOC415641	LOC415641	0.7	0.647	0.00137429	1	0.0349584
2	gene-ATP6V0A1	ATP6V0A1	0.258	0.226	0.00145155	1	0.0826011
2	gene-NDUFB7	NDUFB7	0.323	0.29	0.00154043	1	0.0887579
2	gene-TTC31	TTC31	0.283	0.252	0.00182629	1	0.0732729
2	gene-WTAP	WTAP	0.345	0.307	0.00190173	1	0.0624049
2	gene-THOC2	THOC2	0.517	0.47	0.00231731	1	0.0601311
2	gene-WWP1	WWP1	0.259	0.23	0.00236692	1	0.0975312
2	gene-UBE2A	UBE2A	0.314	0.282	0.00237085	1	0.114287
2	gene-REV3L	REV3L	0.316	0.282	0.00266487	1	0.0537901
2	gene-SBDS	SBDS	0.257	0.228	0.00316119	1	0.0879921
2	gene-FNBP4	FNBP4	0.29	0.257	0.00326027	1	0.0854038
2	gene-DDX6	DDX6	0.411	0.369	0.00361783	1	0.0805285
2	gene-TOP2B	TOP2B	0.373	0.338	0.00381089	1	0.0393886
2	gene-AFF4	AFF4	0.422	0.384	0.00442812	1	0.0671121
2	gene-NDUFA2	NDUFA2	0.309	0.28	0.00485295	1	0.101122
2	gene-TMUB1	TMUB1	0.328	0.293	0.0048559	1	0.0686185
2	gene-KBTBD8	KBTBD8	0.359	0.323	0.00492107	1	0.0499091
2	gene-FAM134C	FAM134C	0.349	0.314	0.00503909	1	0.0722813
2	gene-TRIP11	TRIP11	0.334	0.3	0.00570674	1	0.0316732
2	gene-TMBIM1	TMBIM1	0.543	0.504	0.0057493	1	0.0760442
2	gene-HEMK1	HEMK1	0.318	0.285	0.00659577	1	0.00190337
2	gene-VEZF1	VEZF1	0.407	0.369	0.0066758	1	0.0868874
2	gene-NDUFB3	NDUFB3	0.268	0.239	0.0070942	1	0.0717508
2	gene-SNW1	SNW1	0.358	0.323	0.00768923	1	0.0723712
2	gene-IK	IK	0.273	0.246	0.00790045	1	0.0770615
2	gene-HIPK2	HIPK2	0.309	0.287	0.00853554	1	0.131248
2	gene-DBR1	DBR1	0.309	0.277	0.00880139	1	0.0654339
2	gene-WDR33	WDR33	0.299	0.271	0.00889664	1	0.087176
2	gene-NFS1	NFS1	0.326	0.296	0.00891633	1	0.0663651
2	gene-ZFHX3	ZFHX3	0.584	0.554	0.00967289	1	0.0864671
3	gene-TPT1	TPT1	0.998	0.977	0	0	1.10536
3	gene-EIF1	EIF1	0.993	0.919	0	0	1.17654
3	gene-RPL23A	RPL23A	0.998	0.963	0	0	0.942423
3	gene-RPLP2	RPLP2	0.996	0.946	0	0	0.957738
3	gene-RPLP0	RPLP0	0.943	0.714	0	0	1.12691
3	gene-RPLP1	RPLP1	0.997	0.977	0	0	0.881689
3	gene-HSPA2	HSPA2	0.957	0.758	0	0	1.00568
3	gene-HEXIM1	HEXIM1	0.954	0.733	0	0	0.994247
3	gene-EEF1B2	EEF1B2	0.927	0.766	0	0	1.01248
3	gene-HSP90AA1	HSP90AA1	0.729	0.367	0	0	1.03759
3	gene-LOC101747587	LOC101747587	0.992	0.987	0	0	0.782433
3	gene-TAL1	TAL1	0.909	0.748	0	0	0.995246
3	gene-RPS16	RPS16	0.9	0.712	0	0	0.94319
3	gene-OTUD1	OTUD1	0.9	0.682	0	0	0.952067
3	gene-ZFAND2A	ZFAND2A	0.774	0.512	0	0	1.44553
3	gene-TXNRD1	TXNRD1	0.593	0.226	0	0	1.77861
3	gene-LOC107049468	LOC107049468	0.494	0.164	0	0	1.51396
3	gene-RPL26L1	RPL26L1	0.904	0.716	1.17E-294	2.99E-290	0.844237
3	gene-DNAJA4	DNAJA4	0.641	0.327	1.15E-287	2.96E-283	1.06497
3	gene-RPL3	RPL3	0.832	0.567	1.26E-284	3.24E-280	0.902061
3	gene-RSRP1	RSRP1	0.826	0.586	7.43E-282	1.90E-277	0.941739
3	gene-RPS26	RPS26	0.951	0.817	1.48E-280	3.78E-276	0.737353
3	gene-GABPB2	GABPB2	0.269	0.059	4.38E-280	1.12E-275	1.51872
3	gene-C10H15ORF48	C10H15ORF48	0.758	0.522	1.63E-279	4.17E-275	1.32176
3	gene-ACTB	ACTB	0.517	0.215	1.04E-270	2.68E-266	1.25012
3	gene-FAM173B	FAM173B	0.455	0.169	5.60E-267	1.44E-262	1.04826
3	gene-RPL12	RPL12	0.716	0.412	5.05E-253	1.29E-248	0.955863
3	gene-EIF5	EIF5	0.847	0.68	3.22E-252	8.25E-248	0.958769
3	gene-BACH1	BACH1	0.889	0.751	4.52E-249	1.16E-244	0.919524
3	gene-HSPA8	HSPA8	0.423	0.157	8.74E-248	2.24E-243	1.03358
3	gene-RPL29	RPL29	0.96	0.877	1.45E-239	3.72E-235	0.642135
3	gene-CNBP	CNBP	0.947	0.863	1.85E-231	4.75E-227	0.636885
3	gene-DNAJB9	DNAJB9	0.484	0.221	3.45E-230	8.84E-226	1.33151
3	gene-RBM3	RBM3	0.481	0.221	4.25E-226	1.09E-221	1.319
3	gene-ATP6V0C	ATP6V0C	0.83	0.653	1.60E-225	4.09E-221	0.856284
3	gene-PSMA7	PSMA7	0.568	0.302	4.44E-213	1.14E-208	1.04501
3	gene-RPL5	RPL5	0.648	0.4	1.70E-200	4.36E-196	0.92718
3	gene-ATRX	ATRX	0.872	0.722	8.35E-200	2.14E-195	0.824627
3	gene-BAG3	BAG3	0.321	0.108	4.63E-194	1.19E-189	0.977543
3	gene-PTGES3	PTGES3	0.609	0.361	4.86E-193	1.25E-188	1.09072
3	gene-BDH1A	BDH1A	0.265	0.082	8.27E-190	2.12E-185	1.31982
3	gene-LOC107052271	LOC107052271	0.28	0.09	8.15E-187	2.09E-182	1.2387
3	gene-SLC11A2	SLC11A2	0.394	0.173	8.27E-184	2.12E-179	1.49885
3	gene-LOC776816	LOC776816	0.349	0.135	8.05E-179	2.06E-174	1.06081
3	gene-RCC1	RCC1	0.482	0.25	3.66E-174	9.38E-170	1.24057
3	gene-RPS27A	RPS27A	0.712	0.504	1.47E-171	3.76E-167	0.860893
3	gene-RPS12	RPS12	0.641	0.412	1.31E-168	3.37E-164	0.872719
3	gene-NUP98	NUP98	0.688	0.471	6.65E-165	1.70E-160	0.82413
3	gene-CBFA2T3	CBFA2T3	0.497	0.244	4.36E-161	1.12E-156	0.823418
3	gene-PNRC1	PNRC1	0.801	0.667	3.57E-160	9.14E-156	0.778786
3	gene-CALM2	CALM2	0.494	0.259	2.89E-159	7.39E-155	0.91624
3	gene-TXN	TXN	0.721	0.517	4.25E-159	1.09E-154	0.795026
3	gene-PRDX1	PRDX1	0.66	0.442	2.58E-158	6.62E-154	0.841231
3	gene-RPL34	RPL34	0.846	0.726	1.64E-154	4.21E-150	0.690465
3	gene-SRSF5	SRSF5	0.689	0.496	3.53E-150	9.04E-146	0.786735
3	gene-MAFG	MAFG	0.482	0.268	6.61E-147	1.69E-142	0.95205
3	gene-RPS21	RPS21	0.791	0.634	1.95E-145	4.99E-141	0.644241
3	gene-SYNM	SYNM	0.862	0.743	2.30E-144	5.88E-140	0.629063
3	gene-FBRSL1	FBRSL1	0.292	0.112	5.32E-143	1.36E-138	0.966096
3	gene-LOC107054049	LOC107054049	0.361	0.169	5.01E-134	1.28E-129	1.01122
3	gene-LOC107055303	LOC107055303	0.57	0.378	5.51E-133	1.41E-128	1.00134
3	gene-DNAJB6	DNAJB6	0.615	0.421	5.75E-125	1.47E-120	0.54647
3	gene-DNAJB1	DNAJB1	0.312	0.135	6.54E-125	1.68E-120	0.801757
3	gene-TRIM24	TRIM24	0.55	0.35	2.70E-117	6.91E-113	0.789849
3	gene-SOD1	SOD1	0.575	0.374	1.01E-116	2.58E-112	0.737841
3	gene-CYB5A	CYB5A	0.69	0.53	3.07E-116	7.88E-112	0.752828
3	gene-SKP1	SKP1	0.613	0.44	2.98E-115	7.65E-111	0.866811
3	gene-RPL37	RPL37	0.657	0.481	5.53E-115	1.42E-110	0.643144
3	gene-FTH1	FTH1	1	1	1.73E-113	4.43E-109	0.324784
3	gene-RPS3	RPS3	0.786	0.672	6.60E-110	1.69E-105	0.616431
3	gene-NEFL	NEFL	0.312	0.144	9.42E-110	2.41E-105	0.860141
3	gene-PPP1R36	PPP1R36	0.394	0.206	3.30E-109	8.45E-105	0.648186
3	gene-RBBP6	RBBP6	0.737	0.587	1.00E-105	2.57E-101	0.623288
3	gene-RFESD	RFESD	0.736	0.58	1.61E-102	4.11E-98	0.56893
3	gene-RPS10	RPS10	0.822	0.716	1.16E-101	2.97E-97	0.486732
3	gene-LOC107053944	LOC107053944	0.378	0.207	2.90E-100	7.43E-96	0.802044
3	gene-CREG1	CREG1	0.938	0.94	4.58E-99	1.17E-94	0.523292
3	gene-EEF2	EEF2	0.802	0.696	4.61E-98	1.18E-93	0.537332
3	gene-TET1	TET1	0.587	0.418	7.21E-97	1.85E-92	0.721369
3	gene-OAZ1	OAZ1	0.677	0.539	2.71E-96	6.93E-92	0.630585
3	gene-ARIH1	ARIH1	0.544	0.386	3.20E-95	8.19E-91	0.79098
3	gene-HSPA4L	HSPA4L	0.468	0.288	2.93E-94	7.51E-90	0.622172
3	gene-PCNA	PCNA	0.391	0.223	2.15E-93	5.51E-89	0.737985
3	gene-FAM8A1	FAM8A1	0.465	0.284	5.24E-93	1.34E-88	0.670025
3	gene-MORC4	MORC4	0.73	0.611	6.78E-92	1.74E-87	0.68857
3	gene-LOC112533358	LOC112533358	0.466	0.297	2.08E-90	5.33E-86	0.715886
3	gene-RPS11	RPS11	0.854	0.768	2.96E-90	7.59E-86	0.451456
3	gene-ANKRD12	ANKRD12	0.776	0.663	1.46E-85	3.74E-81	0.535259
3	gene-RPS4Y1	RPS4Y1	0.741	0.625	4.41E-84	1.13E-79	0.526598
3	gene-TSPAN17	TSPAN17	0.523	0.366	3.73E-83	9.55E-79	0.710198
3	gene-HMGN1	HMGN1	0.695	0.563	8.89E-82	2.28E-77	0.582465
3	gene-PSMD5	PSMD5	0.306	0.161	7.85E-81	2.01E-76	0.737088
3	gene-RPS8	RPS8	0.915	0.882	1.11E-80	2.85E-76	0.398348
3	gene-GHITM	GHITM	0.55	0.401	2.56E-80	6.56E-76	0.640215
3	gene-RPS13	RPS13	0.76	0.649	1.03E-78	2.63E-74	0.470164
3	gene-HNRNPDL	HNRNPDL	0.443	0.289	3.94E-78	1.01E-73	0.71127
3	gene-RPS3A	RPS3A	0.712	0.595	5.61E-78	1.44E-73	0.548909
3	gene-ITGB1BP3	ITGB1BP3	0.647	0.512	1.57E-77	4.03E-73	0.544856
3	gene-HNRNPR	HNRNPR	0.541	0.381	7.75E-77	1.98E-72	0.607813
3	gene-RPL37A	RPL37A	0.843	0.801	8.79E-77	2.25E-72	0.528702
3	gene-HNRNPH3	HNRNPH3	0.642	0.488	1.50E-76	3.85E-72	0.530876
3	gene-EEF1A1	EEF1A1	0.652	0.525	1.13E-75	2.90E-71	0.563869
3	gene-LOC107052389	LOC107052389	0.561	0.41	3.73E-75	9.57E-71	0.638294
3	gene-NCOA7	NCOA7	0.331	0.192	1.78E-74	4.55E-70	0.942112
3	gene-BRD2	BRD2	0.805	0.73	6.73E-72	1.72E-67	0.444142
3	gene-LAPTM4A	LAPTM4A	0.538	0.384	7.92E-72	2.03E-67	0.550539
3	gene-RPL11	RPL11	0.887	0.841	2.86E-70	7.32E-66	0.370586
3	gene-EEF1D	EEF1D	0.467	0.32	5.04E-68	1.29E-63	0.599777
3	gene-RAB21	RAB21	0.548	0.4	1.31E-67	3.36E-63	0.568887
3	gene-TXNDC9	TXNDC9	0.679	0.556	1.67E-66	4.27E-62	0.486727
3	gene-RPL9	RPL9	0.759	0.662	9.33E-66	2.39E-61	0.441416
3	gene-CREM	CREM	0.42	0.285	2.65E-65	6.78E-61	0.988214
3	gene-NT5DC2	NT5DC2	0.283	0.155	2.06E-62	5.27E-58	0.620224
3	gene-OSGIN1	OSGIN1	0.331	0.206	7.95E-62	2.04E-57	0.7896
3	gene-EIF4A2	EIF4A2	0.518	0.385	2.54E-59	6.50E-55	0.555316
3	gene-DNAJA1	DNAJA1	0.265	0.145	1.32E-58	3.38E-54	0.302504
3	gene-PSMA4	PSMA4	0.376	0.246	9.99E-58	2.56E-53	0.609073
3	gene-MAFK	MAFK	0.634	0.517	6.48E-57	1.66E-52	0.485992
3	gene-RPSAP58	RPSAP58	0.665	0.558	1.20E-56	3.08E-52	0.470956
3	gene-RBM10	RBM10	0.512	0.386	5.09E-56	1.30E-51	0.534792
3	gene-C16orf72	C16orf72	0.271	0.157	2.83E-55	7.25E-51	0.644601
3	gene-HN1	HN1	0.313	0.19	5.07E-55	1.30E-50	0.577809
3	gene-ITM2B	ITM2B	0.835	0.762	1.36E-54	3.49E-50	0.338893
3	gene-HSP90AB1	HSP90AB1	0.407	0.286	1.54E-54	3.94E-50	0.734266
3	gene-N4BP2L1	N4BP2L1	0.584	0.473	5.55E-54	1.42E-49	0.540318
3	gene-PABPC1	PABPC1	0.808	0.752	7.39E-54	1.89E-49	0.3943
3	gene-LMBR1	LMBR1	0.546	0.414	1.33E-53	3.41E-49	0.483796
3	gene-RPL36A	RPL36A	0.729	0.633	4.91E-53	1.26E-48	0.402961
3	gene-HSPD1	HSPD1	0.271	0.155	2.24E-52	5.74E-48	0.426719
3	gene-FAM133B	FAM133B	0.547	0.416	2.06E-51	5.28E-47	0.490848
3	gene-XBP1	XBP1	0.543	0.417	9.18E-51	2.35E-46	0.528004
3	gene-ST13P5	ST13P5	0.273	0.16	1.61E-50	4.11E-46	0.567333
3	gene-VCPIP1	VCPIP1	0.77	0.697	2.30E-50	5.88E-46	0.409295
3	gene-RPS27L	RPS27L	0.476	0.342	3.65E-50	9.35E-46	0.469625
3	gene-HBE1	HBE1	0.571	0.45	5.35E-50	1.37E-45	0.519958
3	gene-PDCD7	PDCD7	0.313	0.196	9.29E-50	2.38E-45	0.572371
3	gene-UBR2	UBR2	0.645	0.546	1.87E-49	4.79E-45	0.454433
3	gene-SPRTN	SPRTN	0.322	0.203	2.04E-49	5.22E-45	0.551761
3	gene-TOB1	TOB1	0.555	0.433	6.79E-49	1.74E-44	0.470076
3	gene-GGPS1	GGPS1	0.353	0.229	7.44E-49	1.91E-44	0.510943
3	gene-BPGM	BPGM	0.306	0.189	5.38E-48	1.38E-43	0.520866
3	gene-DNAJA3	DNAJA3	0.363	0.24	1.42E-47	3.64E-43	0.517763
3	gene-H3F3B	H3F3B	0.66	0.572	2.15E-47	5.51E-43	0.504973
3	gene-TARDBP	TARDBP	0.568	0.456	2.20E-47	5.64E-43	0.470506
3	gene-RPS29	RPS29	0.834	0.775	2.57E-47	6.57E-43	0.309529
3	gene-PSMB5	PSMB5	0.813	0.764	3.91E-46	1.00E-41	0.334116
3	gene-COA7	COA7	0.253	0.15	2.21E-45	5.65E-41	0.544431
3	gene-RPS23	RPS23	0.665	0.566	3.49E-45	8.94E-41	0.386328
3	gene-RPS24	RPS24	0.634	0.544	7.56E-45	1.94E-40	0.455691
3	gene-RPL31	RPL31	0.567	0.466	1.11E-44	2.85E-40	0.48347
3	gene-RPL14	RPL14	0.741	0.667	1.59E-44	4.07E-40	0.37264
3	gene-CIAPIN1	CIAPIN1	0.346	0.233	2.80E-43	7.16E-39	0.492462
3	gene-UBQLN1	UBQLN1	0.55	0.44	4.00E-41	1.02E-36	0.462089
3	gene-LOC422090	LOC422090	0.946	0.934	8.30E-41	2.13E-36	0.227724
3	gene-PPP1R15B	PPP1R15B	0.297	0.193	1.98E-40	5.08E-36	0.553627
3	gene-RPS27	RPS27	0.814	0.777	3.84E-40	9.84E-36	0.322945
3	gene-CDV3	CDV3	0.437	0.325	7.02E-40	1.80E-35	0.499973
3	gene-SSU72	SSU72	0.538	0.436	1.43E-39	3.66E-35	0.438277
3	gene-BEND7	BEND7	0.436	0.327	2.76E-39	7.06E-35	0.474116
3	gene-SDE2	SDE2	0.567	0.458	3.46E-39	8.85E-35	0.402419
3	gene-C2H6orf52	C2H6orf52	0.717	0.651	2.99E-38	7.66E-34	0.367744
3	gene-RPL18A	RPL18A	0.664	0.589	2.87E-37	7.36E-33	0.359497
3	gene-SP3	SP3	0.43	0.32	3.03E-37	7.75E-33	0.450552
3	gene-LUC7L3	LUC7L3	0.436	0.332	1.26E-36	3.22E-32	0.470219
3	gene-RBM23	RBM23	0.675	0.612	5.71E-36	1.46E-31	0.409515
3	gene-RPL7	RPL7	0.652	0.575	1.51E-35	3.88E-31	0.391291
3	gene-FAM168B	FAM168B	0.58	0.481	1.83E-35	4.68E-31	0.377908
3	gene-PTPRE	PTPRE	0.251	0.16	2.70E-35	6.92E-31	0.550155
3	gene-PSMC1	PSMC1	0.401	0.297	3.51E-35	9.00E-31	0.457464
3	gene-ARCN1	ARCN1	0.44	0.341	6.50E-35	1.66E-30	0.446157
3	gene-DNAJB4	DNAJB4	0.361	0.261	8.63E-34	2.21E-29	0.462063
3	gene-NFE2L2	NFE2L2	0.81	0.778	4.50E-32	1.15E-27	0.30648
3	gene-RPL24	RPL24	0.681	0.613	1.39E-31	3.55E-27	0.322489
3	gene-TTL	TTL	0.257	0.169	4.88E-31	1.25E-26	0.451627
3	gene-YBX1	YBX1	0.254	0.17	7.61E-31	1.95E-26	0.539129
3	gene-RHEB	RHEB	0.338	0.241	1.20E-30	3.06E-26	0.403726
3	gene-PSMD7	PSMD7	0.311	0.219	2.41E-30	6.17E-26	0.433719
3	gene-HSPE1	HSPE1	0.265	0.178	3.90E-30	1.00E-25	0.311667
3	gene-MRPL12	MRPL12	0.344	0.25	7.77E-30	1.99E-25	0.440913
3	gene-SUMO2	SUMO2	0.764	0.702	2.03E-29	5.19E-25	0.245772
3	gene-SMIM7	SMIM7	0.48	0.39	6.45E-29	1.65E-24	0.371414
3	gene-CBX3	CBX3	0.35	0.258	7.62E-29	1.95E-24	0.410319
3	gene-NAA15	NAA15	0.257	0.172	1.68E-28	4.29E-24	0.421619
3	gene-LARP1	LARP1	0.298	0.212	7.06E-28	1.81E-23	0.447069
3	gene-NDUFV3	NDUFV3	0.264	0.182	2.14E-27	5.48E-23	0.43477
3	gene-TACC3	TACC3	0.255	0.177	2.17E-27	5.55E-23	0.538973
3	gene-NUP153	NUP153	0.329	0.241	6.72E-27	1.72E-22	0.405193
3	gene-HSP90B1	HSP90B1	0.389	0.299	6.98E-27	1.79E-22	0.49405
3	gene-DUSP11RC1I	DUSP11RC1I	0.342	0.255	7.05E-27	1.81E-22	0.456623
3	gene-PPP4R3A	PPP4R3A	0.314	0.228	8.60E-27	2.20E-22	0.414683
3	gene-SPTY2D1	SPTY2D1	0.482	0.4	1.15E-26	2.93E-22	0.420469
3	gene-SELENOP1	SELENOP1	0.3	0.214	1.16E-26	2.98E-22	0.42061
3	gene-SAT1	SAT1	0.805	0.776	2.65E-26	6.78E-22	0.344209
3	gene-RPS2	RPS2	0.438	0.356	4.70E-26	1.20E-21	0.392837
3	gene-RDX	RDX	0.649	0.593	5.61E-26	1.44E-21	0.342953
3	gene-C6orf106	C6orf106	0.669	0.615	7.31E-26	1.87E-21	0.306329
3	gene-EIF5B	EIF5B	0.572	0.486	2.53E-25	6.49E-21	0.353376
3	gene-CLK1	CLK1	0.344	0.26	3.09E-25	7.91E-21	0.41067
3	gene-DDX3X	DDX3X	0.719	0.672	3.73E-25	9.54E-21	0.290505
3	gene-RPL22L1	RPL22L1	0.427	0.343	5.12E-25	1.31E-20	0.399314
3	gene-ADRM1	ADRM1	0.278	0.2	1.94E-24	4.96E-20	0.416523
3	gene-PGAP1	PGAP1	0.282	0.205	2.23E-24	5.70E-20	0.510073
3	gene-PTPMT1	PTPMT1	0.267	0.187	2.98E-24	7.63E-20	0.392265
3	gene-EIF2S1	EIF2S1	0.26	0.184	3.24E-24	8.30E-20	0.398314
3	gene-RPL38	RPL38	0.507	0.434	8.22E-23	2.11E-18	0.328139
3	gene-FAM117A	FAM117A	0.432	0.361	9.54E-23	2.44E-18	0.431311
3	gene-HAGH	HAGH	0.741	0.711	3.71E-22	9.50E-18	0.303153
3	gene-RPL21	RPL21	0.62	0.578	4.75E-22	1.22E-17	0.402384
3	gene-CRK	CRK	0.29	0.215	1.52E-21	3.89E-17	0.359471
3	gene-LOC107054452	LOC107054452	0.264	0.19	1.59E-21	4.07E-17	0.398384
3	gene-GLRX5	GLRX5	0.425	0.347	1.69E-21	4.33E-17	0.358242
3	gene-BTF3	BTF3	0.252	0.181	1.76E-21	4.50E-17	0.382735
3	gene-ING3	ING3	0.356	0.28	1.89E-21	4.83E-17	0.412224
3	gene-GNAS	GNAS	0.337	0.263	2.95E-21	7.55E-17	0.422044
3	gene-ZFX	ZFX	0.37	0.294	3.23E-21	8.28E-17	0.367839
3	gene-PNN	PNN	0.454	0.376	4.81E-21	1.23E-16	0.340933
3	gene-KMT5B	KMT5B	0.328	0.254	1.25E-20	3.20E-16	0.44075
3	gene-SQSTM1	SQSTM1	0.466	0.4	1.89E-20	4.85E-16	0.343107
3	gene-MDFIC	MDFIC	0.424	0.36	4.31E-20	1.10E-15	0.43048
3	gene-LOC124417349	LOC124417349	0.28	0.209	1.69E-19	4.32E-15	0.368081
3	gene-RPS14	RPS14	0.598	0.548	1.74E-19	4.46E-15	0.313547
3	gene-RPS7	RPS7	0.532	0.473	3.00E-19	7.68E-15	0.34172
3	gene-GTF2B	GTF2B	0.298	0.229	3.56E-19	9.12E-15	0.393068
3	gene-PTPN2	PTPN2	0.669	0.616	1.04E-18	2.68E-14	0.275637
3	gene-HSPA4	HSPA4	0.292	0.222	1.07E-18	2.74E-14	0.360074
3	gene-IFRD1	IFRD1	0.54	0.464	2.18E-18	5.59E-14	0.286266
3	gene-HIPK3	HIPK3	0.356	0.285	2.25E-18	5.77E-14	0.354913
3	gene-UBE2Q1	UBE2Q1	0.403	0.331	2.77E-18	7.09E-14	0.326982
3	gene-SNRPGP15	SNRPGP15	0.365	0.288	3.58E-18	9.16E-14	0.298025
3	gene-CSNK1A1	CSNK1A1	0.379	0.311	7.47E-18	1.91E-13	0.332844
3	gene-IRF2BP2	IRF2BP2	0.321	0.253	1.38E-17	3.54E-13	0.339257
3	gene-JAK2	JAK2	0.689	0.648	1.66E-17	4.26E-13	0.252851
3	gene-UPF1	UPF1	0.427	0.361	5.76E-17	1.47E-12	0.319349
3	gene-SLC7A7	SLC7A7	0.477	0.416	7.18E-17	1.84E-12	0.408143
3	gene-HNRNPH1	HNRNPH1	0.871	0.868	8.33E-17	2.13E-12	0.194413
3	gene-LOC107054432	LOC107054432	0.349	0.279	1.40E-16	3.60E-12	0.32604
3	gene-NHP2	NHP2	0.347	0.28	1.81E-16	4.63E-12	0.290448
3	gene-MGAT3	MGAT3	0.332	0.264	2.36E-16	6.05E-12	0.314997
3	gene-TDH	TDH	0.539	0.491	4.24E-16	1.09E-11	0.306117
3	gene-EIF2S2	EIF2S2	0.272	0.208	7.69E-16	1.97E-11	0.326885
3	gene-UBE2L3	UBE2L3	0.277	0.215	8.12E-16	2.08E-11	0.319551
3	gene-RAB10	RAB10	0.279	0.215	8.60E-16	2.20E-11	0.337614
3	gene-RNASEK	RNASEK	0.497	0.437	2.04E-15	5.23E-11	0.259217
3	gene-LAMTOR2	LAMTOR2	0.402	0.339	2.73E-15	7.00E-11	0.28989
3	gene-LOC107053519	LOC107053519	0.349	0.287	3.33E-15	8.52E-11	0.325493
3	gene-SDHAF2	SDHAF2	0.341	0.282	4.30E-15	1.10E-10	0.329729
3	gene-PTPN4	PTPN4	0.254	0.192	5.38E-15	1.38E-10	0.326901
3	gene-GCLC	GCLC	0.405	0.348	7.36E-15	1.89E-10	0.302148
3	gene-IP6K2	IP6K2	0.293	0.232	1.09E-14	2.80E-10	0.326537
3	gene-UBXN4	UBXN4	0.334	0.278	1.20E-14	3.08E-10	0.336347
3	gene-ISCU	ISCU	0.309	0.247	1.35E-14	3.46E-10	0.281914
3	gene-SRP9	SRP9	0.303	0.243	1.38E-14	3.53E-10	0.323064
3	gene-RTRAF	RTRAF	0.256	0.198	1.61E-14	4.11E-10	0.32056
3	gene-PSMA6	PSMA6	0.415	0.357	1.78E-14	4.57E-10	0.294493
3	gene-BTG1	BTG1	0.397	0.346	2.47E-14	6.33E-10	0.330492
3	gene-PSMB2	PSMB2	0.323	0.261	4.14E-14	1.06E-09	0.289268
3	gene-RC3H1	RC3H1	0.419	0.371	6.25E-14	1.60E-09	0.38567
3	gene-RPL22	RPL22	0.798	0.789	7.90E-14	2.02E-09	0.154259
3	gene-SEC61G	SEC61G	0.281	0.224	3.36E-13	8.61E-09	0.344251
3	gene-SEC61B	SEC61B	0.314	0.258	5.38E-13	1.38E-08	0.302863
3	gene-GTF2H5	GTF2H5	0.414	0.358	8.42E-13	2.16E-08	0.259893
3	gene-COPS5	COPS5	0.266	0.211	1.62E-12	4.15E-08	0.27843
3	gene-PSMD12	PSMD12	0.293	0.237	3.78E-12	9.68E-08	0.300865
3	gene-CHCHD2	CHCHD2	0.612	0.579	5.01E-12	1.28E-07	0.197538
3	gene-ZNF644	ZNF644	0.27	0.217	5.98E-12	1.53E-07	0.305235
3	gene-SMNDC1	SMNDC1	0.277	0.223	6.05E-12	1.55E-07	0.309387
3	gene-KDM2A	KDM2A	0.269	0.22	8.75E-12	2.24E-07	0.328915
3	gene-TMEM14C	TMEM14C	0.595	0.573	9.87E-12	2.53E-07	0.291111
3	gene-H2AFZ	H2AFZ	0.295	0.246	1.43E-11	3.66E-07	0.325438
3	gene-ECM1	ECM1	0.356	0.3	1.73E-11	4.44E-07	0.233445
3	gene-TBCC	TBCC	0.355	0.3	2.07E-11	5.31E-07	0.244929
3	gene-AMFR	AMFR	0.451	0.404	4.61E-11	1.18E-06	0.230602
3	gene-PBX1	PBX1	0.476	0.44	5.71E-11	1.46E-06	0.293534
3	gene-FRRS1	FRRS1	0.267	0.22	6.83E-11	1.75E-06	0.314462
3	gene-KPNA4	KPNA4	0.495	0.456	9.66E-11	2.48E-06	0.254786
3	gene-JADE1	JADE1	0.584	0.56	1.55E-10	3.97E-06	0.276526
3	gene-RPRD2	RPRD2	0.286	0.235	3.30E-10	8.45E-06	0.246836
3	gene-IREB2	IREB2	0.321	0.275	3.81E-10	9.77E-06	0.290197
3	gene-CAT	CAT	0.258	0.212	5.08E-10	1.30E-05	0.285967
3	gene-SON	SON	0.795	0.773	6.48E-10	1.66E-05	0.155969
3	gene-NKIRAS2	NKIRAS2	0.278	0.228	8.04E-10	2.06E-05	0.229997
3	gene-SELENOO	SELENOO	0.306	0.26	1.63E-09	4.16E-05	0.29366
3	gene-C6orf62	C6orf62	0.482	0.444	1.64E-09	4.19E-05	0.248008
3	gene-SRF	SRF	0.314	0.271	1.66E-09	4.26E-05	0.296655
3	gene-TSC22D1	TSC22D1	0.259	0.214	1.81E-09	4.65E-05	0.292604
3	gene-GNB4	GNB4	0.307	0.265	2.03E-09	5.21E-05	0.281682
3	gene-MAIP1	MAIP1	0.579	0.544	2.20E-09	5.64E-05	0.156661
3	gene-BRAF	BRAF	0.344	0.297	2.75E-09	7.05E-05	0.242389
3	gene-CCDC186	CCDC186	0.256	0.211	3.11E-09	7.97E-05	0.261627
3	gene-ASH1L	ASH1L	0.339	0.295	5.21E-09	0.000133544	0.242988
3	gene-NDUFB1	NDUFB1	0.315	0.271	9.75E-09	0.000249903	0.250261
3	gene-CSTF3	CSTF3	0.314	0.269	2.68E-08	0.000686928	0.237265
3	gene-LOC107051628	LOC107051628	0.266	0.222	2.95E-08	0.000754676	0.221001
3	gene-SHFM1	SHFM1	0.299	0.261	3.83E-08	0.000982461	0.302641
3	gene-MEF2A	MEF2A	0.313	0.271	2.22E-07	0.00568318	0.206265
3	gene-MCTS1	MCTS1	0.298	0.254	2.61E-07	0.00669386	0.194353
3	gene-MDM2	MDM2	0.291	0.253	3.57E-07	0.00915683	0.227974
3	gene-LSM14A	LSM14A	0.4	0.363	3.64E-07	0.00933476	0.194355
3	gene-EIF5A	EIF5A	0.259	0.22	3.71E-07	0.00950586	0.209799
3	gene-ZRANB2	ZRANB2	0.355	0.31	3.74E-07	0.00959432	0.179471
3	gene-YIPF4	YIPF4	0.304	0.263	5.95E-07	0.0152349	0.186507
3	gene-DAZAP1	DAZAP1	0.314	0.274	7.27E-07	0.0186135	0.199504
3	gene-PSMD9	PSMD9	0.731	0.717	7.71E-07	0.0197471	0.101769
3	gene-CDK13	CDK13	0.36	0.319	8.02E-07	0.0205383	0.179307
3	gene-CACTIN	CACTIN	0.263	0.228	1.21E-06	0.0310214	0.221372
3	gene-RPS20	RPS20	0.252	0.219	1.25E-06	0.0319028	0.243521
3	gene-PPP1CB	PPP1CB	0.496	0.47	1.34E-06	0.0343142	0.198188
3	gene-SELENOS	SELENOS	0.274	0.237	2.30E-06	0.0589941	0.202445
3	gene-GCC2	GCC2	0.44	0.415	2.84E-06	0.0728689	0.230281
3	gene-BIRC2	BIRC2	0.38	0.347	5.83E-06	0.149411	0.149558
3	gene-DHRS7	DHRS7	0.256	0.225	6.52E-06	0.167062	0.235947
3	gene-ELF1	ELF1	0.695	0.692	9.59E-06	0.245725	0.160013
3	gene-TOP1	TOP1	0.55	0.526	1.11E-05	0.283356	0.148616
3	gene-KMT2E	KMT2E	0.63	0.628	1.50E-05	0.385076	0.198504
3	gene-PHF20	PHF20	0.288	0.26	3.62E-05	0.926205	0.191634
3	gene-EIF3E	EIF3E	0.343	0.317	3.96E-05	1	0.18203
3	gene-TRAM1L1	TRAM1L1	0.279	0.246	3.97E-05	1	0.146324
3	gene-PKNOX1	PKNOX1	0.255	0.225	4.31E-05	1	0.195472
3	gene-EIF4E	EIF4E	0.346	0.313	4.37E-05	1	0.127745
3	gene-SUMO1	SUMO1	0.415	0.387	4.71E-05	1	0.161033
3	gene-TOMM20	TOMM20	0.491	0.471	5.09E-05	1	0.143428
3	gene-CCNL2	CCNL2	0.339	0.313	5.13E-05	1	0.186849
3	gene-HIPK1	HIPK1	0.525	0.508	5.61E-05	1	0.136226
3	gene-PRRC2C	PRRC2C	0.472	0.453	5.75E-05	1	0.167974
3	gene-BORCS8	BORCS8	0.303	0.274	7.94E-05	1	0.159084
3	gene-CTDSPL	CTDSPL	0.399	0.374	8.41E-05	1	0.183633
3	gene-SIRT1	SIRT1	0.567	0.554	9.08E-05	1	0.127377
3	gene-LLPH	LLPH	0.469	0.441	9.22E-05	1	0.131459
3	gene-OSBPL1A	OSBPL1A	0.276	0.253	0.000126287	1	0.225263
3	gene-LOC415641	LOC415641	0.662	0.656	0.000126595	1	0.134913
3	gene-ATP5L	ATP5L	0.42	0.394	0.000138562	1	0.129607
3	gene-LEPROTL1	LEPROTL1	0.332	0.304	0.000153637	1	0.160645
3	gene-RPL4	RPL4	0.444	0.429	0.000157991	1	0.168047
3	gene-DNAJB2	DNAJB2	0.504	0.498	0.000192639	1	0.178192
3	gene-ATF4	ATF4	0.469	0.455	0.000206594	1	0.196826
3	gene-RPS15A	RPS15A	0.771	0.779	0.000259918	1	0.105555
3	gene-RPL15	RPL15	0.436	0.415	0.000348885	1	0.138968
3	gene-DNAJA2	DNAJA2	0.344	0.322	0.000349407	1	0.172565
3	gene-RPL7A	RPL7A	0.285	0.264	0.000352587	1	0.191878
3	gene-PPP6R3	PPP6R3	0.281	0.257	0.000376806	1	0.191328
3	gene-NOL9	NOL9	0.252	0.224	0.000475993	1	0.149843
3	gene-SYF2	SYF2	0.464	0.452	0.000507515	1	0.192966
3	gene-FBXO3	FBXO3	0.601	0.6	0.000520342	1	0.149906
3	gene-EPC1	EPC1	0.282	0.259	0.000532975	1	0.170531
3	gene-CHIC2	CHIC2	0.279	0.253	0.000892317	1	0.132866
3	gene-UBE2D2	UBE2D2	0.362	0.341	0.000934434	1	0.153552
3	gene-RPL19	RPL19	0.57	0.568	0.000960617	1	0.1342
3	gene-NIFK	NIFK	0.339	0.317	0.00137787	1	0.130749
3	gene-PFDN5	PFDN5	0.258	0.236	0.00144921	1	0.142425
3	gene-UBA52	UBA52	0.558	0.551	0.00199614	1	0.0881337
3	gene-RPS25	RPS25	0.652	0.652	0.00205617	1	0.107631
3	gene-RPL36	RPL36	0.27	0.251	0.0031196	1	0.142435
3	gene-FAM32A	FAM32A	0.353	0.335	0.00348935	1	0.13471
3	gene-TRIOBP	TRIOBP	0.304	0.283	0.00352263	1	0.122814
3	gene-BPTF	BPTF	0.337	0.318	0.00356859	1	0.15582
3	gene-SLU7	SLU7	0.315	0.293	0.00372081	1	0.128227
3	gene-FAM179B	FAM179B	0.295	0.276	0.00412875	1	0.137948
3	gene-RPL32	RPL32	0.788	0.805	0.00524301	1	0.0892709
3	gene-CLK4	CLK4	0.409	0.397	0.00562086	1	0.129574
3	gene-MAP1LC3A	MAP1LC3A	0.371	0.357	0.00683221	1	0.125695
3	gene-ARL4A	ARL4A	0.275	0.265	0.00831162	1	0.216768
3	gene-PAPOLB	PAPOLB	0.502	0.496	0.00849026	1	0.107471
3	gene-UBE2A	UBE2A	0.303	0.284	0.00881355	1	0.121988
4	gene-BG8	BG8	0.882	0.307	0	0	2.06611
4	gene-HBAD	HBAD	0.999	0.944	0	0	1.30807
4	gene-HBA1	HBA1	1	0.989	0	0	1.16718
4	gene-HBBA	HBBA	1	0.996	0	0	0.878273
4	gene-AK2	AK2	0.963	0.683	0	0	1.063
4	gene-SOX6	SOX6	0.981	0.794	0	0	0.979852
4	gene-WBP4	WBP4	0.999	0.942	0	0	0.773465
4	gene-JAKMIP1	JAKMIP1	0.543	0.129	0	0	1.77385
4	gene-LOC121106436	LOC121106436	0.27	0.026	0	0	1.37007
4	gene-BF2	BF2	0.988	0.689	3.14E-282	8.05E-278	0.813988
4	gene-SPTB	SPTB	0.474	0.152	1.08E-276	2.78E-272	1.25515
4	gene-GPX1	GPX1	0.923	0.711	9.73E-267	2.49E-262	0.978348
4	gene-CA2	CA2	0.988	0.822	2.49E-259	6.37E-255	0.736674
4	gene-FAM65C	FAM65C	0.971	0.788	6.44E-251	1.65E-246	0.825525
4	gene-RHCE	RHCE	0.329	0.086	1.00E-236	2.57E-232	1.24481
4	gene-KIAA1671	KIAA1671	0.616	0.28	8.39E-220	2.15E-215	1.09764
4	gene-LOC121106920	LOC121106920	0.561	0.231	2.46E-217	6.29E-213	1.03414
4	gene-BF1	BF1	0.991	0.717	9.08E-215	2.33E-210	0.668226
4	gene-LOC112529954	LOC112529954	0.586	0.224	3.61E-208	9.24E-204	0.614393
4	gene-R3HDM4	R3HDM4	0.659	0.325	1.35E-207	3.45E-203	0.997705
4	gene-CIB1	CIB1	0.298	0.08	1.01E-196	2.59E-192	1.04251
4	gene-EPB41	EPB41	0.896	0.633	8.92E-195	2.28E-190	0.830483
4	gene-LOC770612	LOC770612	0.402	0.144	1.26E-189	3.22E-185	1.2446
4	gene-SLC43A3	SLC43A3	0.423	0.159	6.65E-182	1.70E-177	1.01285
4	gene-ARID3A	ARID3A	0.398	0.145	3.35E-178	8.59E-174	1.06239
4	gene-FOXO3	FOXO3	0.832	0.57	3.04E-173	7.79E-169	0.811296
4	gene-SLC4A1	SLC4A1	0.845	0.594	1.29E-168	3.31E-164	0.846695
4	gene-TAPBP	TAPBP	0.585	0.283	1.58E-164	4.04E-160	0.871219
4	gene-BTN3A3L1	BTN3A3L1	0.356	0.126	3.01E-164	7.70E-160	0.984204
4	gene-TSC22D4	TSC22D4	0.514	0.234	1.95E-158	5.00E-154	0.928024
4	gene-GAB3	GAB3	0.461	0.199	1.35E-155	3.45E-151	0.979962
4	gene-BSG	BSG	0.58	0.295	1.39E-154	3.57E-150	0.951411
4	gene-EPAS1	EPAS1	0.92	0.704	5.55E-153	1.42E-148	0.666042
4	gene-TFRC	TFRC	0.589	0.315	7.75E-152	1.99E-147	1.03069
4	gene-KIAA0232	KIAA0232	0.859	0.605	1.44E-145	3.69E-141	0.710266
4	gene-FXR1	FXR1	0.806	0.532	5.98E-145	1.53E-140	0.759904
4	gene-TBL1XR1	TBL1XR1	0.349	0.131	4.38E-144	1.12E-139	0.986896
4	gene-B2M	B2M	0.833	0.521	2.34E-141	6.00E-137	0.645205
4	gene-TRIM27.1	TRIM27.1	0.438	0.195	8.09E-139	2.07E-134	0.925862
4	gene-MTMR3	MTMR3	0.664	0.389	8.47E-133	2.17E-128	0.798095
4	gene-H1F0	H1F0	0.996	0.956	2.26E-131	5.79E-127	0.421243
4	gene-ZNF407	ZNF407	0.514	0.261	3.59E-123	9.20E-119	0.85184
4	gene-RHAG	RHAG	0.43	0.198	1.85E-119	4.75E-115	0.849613
4	gene-POLD4	POLD4	0.438	0.207	3.87E-115	9.91E-111	0.795053
4	gene-DOT1L	DOT1L	0.397	0.181	3.11E-113	7.98E-109	0.850056
4	gene-TFDP3	TFDP3	0.653	0.378	5.47E-112	1.40E-107	0.638764
4	gene-ANK1	ANK1	0.521	0.278	6.07E-112	1.55E-107	0.789106
4	gene-LDB1	LDB1	0.582	0.33	1.87E-111	4.79E-107	0.764388
4	gene-FXYD6	FXYD6	0.299	0.117	5.66E-110	1.45E-105	0.825602
4	gene-BORCS6	BORCS6	0.626	0.365	1.43E-108	3.67E-104	0.700059
4	gene-PLAG1	PLAG1	0.606	0.356	3.26E-107	8.35E-103	0.742018
4	gene-IFI27L2	IFI27L2	0.984	0.834	1.35E-106	3.45E-102	0.401878
4	gene-MKNK2	MKNK2	0.664	0.409	1.85E-105	4.75E-101	0.688249
4	gene-SLC6A6	SLC6A6	0.575	0.326	3.17E-103	8.12E-99	0.731333
4	gene-EIF4EBP1	EIF4EBP1	0.59	0.362	2.67E-100	6.85E-96	0.799155
4	gene-NRBP2	NRBP2	0.363	0.167	5.27E-100	1.35E-95	0.803928
4	gene-HEMK1	HEMK1	0.497	0.261	4.36E-99	1.12E-94	0.675993
4	gene-NFKBIA	NFKBIA	0.322	0.142	3.97E-98	1.02E-93	0.931044
4	gene-LOC429682	LOC429682	0.375	0.17	8.82E-98	2.26E-93	0.671204
4	gene-ULK1	ULK1	0.285	0.118	6.11E-95	1.56E-90	0.762842
4	gene-HS6ST1	HS6ST1	0.43	0.21	1.24E-93	3.17E-89	0.606899
4	gene-KAT6B	KAT6B	0.299	0.127	2.88E-93	7.37E-89	0.828108
4	gene-UBL5	UBL5	0.531	0.303	1.86E-90	4.76E-86	0.681059
4	gene-DUSP22	DUSP22	0.591	0.363	3.43E-90	8.79E-86	0.689239
4	gene-MAST2	MAST2	0.692	0.462	1.10E-86	2.81E-82	0.607733
4	gene-PRODH	PRODH	0.382	0.192	5.33E-85	1.37E-80	0.716241
4	gene-LOC107052495	LOC107052495	0.292	0.126	3.54E-81	9.07E-77	0.595275
4	gene-KDM6A	KDM6A	0.558	0.342	1.41E-80	3.61E-76	0.650169
4	gene-RNF213	RNF213	0.483	0.274	3.19E-80	8.17E-76	0.666675
4	gene-SPHK1	SPHK1	0.333	0.161	3.70E-80	9.49E-76	0.729659
4	gene-RGCCL	RGCCL	0.363	0.182	1.90E-78	4.88E-74	0.67071
4	gene-KMT2C	KMT2C	0.818	0.594	4.45E-78	1.14E-73	0.508483
4	gene-OSBPL8	OSBPL8	0.518	0.303	6.09E-78	1.56E-73	0.612198
4	gene-MHCY4	MHCY4	0.353	0.177	1.38E-74	3.52E-70	0.647345
4	gene-MOB3A	MOB3A	0.518	0.303	2.17E-74	5.55E-70	0.572921
4	gene-PAN3	PAN3	0.499	0.299	8.53E-74	2.19E-69	0.649385
4	gene-FOXN3	FOXN3	0.637	0.429	1.09E-72	2.80E-68	0.579882
4	gene-HDGF	HDGF	0.612	0.386	1.00E-71	2.56E-67	0.543306
4	gene-ACKR1	ACKR1	0.344	0.173	6.02E-71	1.54E-66	0.607686
4	gene-CDC34	CDC34	0.264	0.119	3.29E-70	8.44E-66	0.625254
4	gene-HIVEP2	HIVEP2	0.699	0.498	1.02E-69	2.60E-65	0.540998
4	gene-TNRC6B	TNRC6B	0.979	0.888	1.67E-69	4.28E-65	0.356204
4	gene-EIF4E3	EIF4E3	0.311	0.154	3.53E-68	9.05E-64	0.668827
4	gene-CPEB3	CPEB3	0.42	0.235	1.42E-67	3.65E-63	0.601921
4	gene-SLC16A1	SLC16A1	0.266	0.125	2.89E-67	7.40E-63	0.70713
4	gene-PON1	PON1	0.6	0.394	8.72E-67	2.23E-62	0.593798
4	gene-BTN3A3L2	BTN3A3L2	0.34	0.174	9.19E-67	2.35E-62	0.587625
4	gene-LOC107053298	LOC107053298	0.342	0.179	1.99E-62	5.10E-58	0.599065
4	gene-ARID1B	ARID1B	0.555	0.353	1.29E-60	3.30E-56	0.500296
4	gene-NFIA	NFIA	0.341	0.185	1.44E-60	3.69E-56	0.651378
4	gene-PFKFB3	PFKFB3	0.326	0.173	1.03E-58	2.64E-54	0.590973
4	gene-AP2B1	AP2B1	0.361	0.199	1.23E-58	3.14E-54	0.578276
4	gene-TMEM131	TMEM131	0.489	0.306	2.05E-57	5.26E-53	0.576539
4	gene-UNK	UNK	0.256	0.123	5.45E-57	1.40E-52	0.58485
4	gene-SAP30L	SAP30L	0.43	0.256	6.62E-57	1.70E-52	0.556808
4	gene-JARID2	JARID2	0.365	0.207	1.27E-55	3.25E-51	0.595481
4	gene-CCS	CCS	0.701	0.508	8.47E-55	2.17E-50	0.45619
4	gene-UBE2H	UBE2H	0.468	0.295	9.79E-54	2.51E-49	0.541387
4	gene-PLVAP	PLVAP	0.274	0.142	1.31E-53	3.36E-49	0.576276
4	gene-SEMA3D	SEMA3D	0.575	0.402	1.43E-53	3.65E-49	0.576977
4	gene-CDC5L	CDC5L	0.503	0.325	8.98E-53	2.30E-48	0.516451
4	gene-UBE2R2	UBE2R2	0.618	0.419	3.50E-52	8.96E-48	0.445166
4	gene-SLC29A1	SLC29A1	0.528	0.334	1.33E-51	3.41E-47	0.414456
4	gene-NARF	NARF	0.257	0.13	2.27E-51	5.82E-47	0.586347
4	gene-TMEM183A	TMEM183A	0.804	0.662	3.53E-51	9.05E-47	0.439826
4	gene-IPMK	IPMK	0.751	0.567	2.18E-50	5.60E-46	0.40538
4	gene-LOC424199	LOC424199	0.287	0.151	2.84E-50	7.28E-46	0.539032
4	gene-ARID2	ARID2	0.308	0.171	2.24E-47	5.73E-43	0.525574
4	gene-FOXP1	FOXP1	0.255	0.133	5.91E-47	1.51E-42	0.553764
4	gene-C4BPM	C4BPM	0.405	0.247	9.11E-47	2.34E-42	0.503207
4	gene-MAF1	MAF1	0.261	0.137	1.95E-46	5.00E-42	0.528324
4	gene-RB1CC1	RB1CC1	0.364	0.217	3.24E-46	8.30E-42	0.510472
4	gene-UBB	UBB	0.626	0.445	5.42E-45	1.39E-40	0.398106
4	gene-CREBL2	CREBL2	0.578	0.398	1.27E-44	3.26E-40	0.445687
4	gene-ABCB10	ABCB10	0.349	0.209	1.57E-44	4.03E-40	0.527469
4	gene-TMEM184B	TMEM184B	0.697	0.516	2.31E-44	5.93E-40	0.438526
4	gene-MXD1	MXD1	0.412	0.257	4.26E-44	1.09E-39	0.487436
4	gene-VPS13B	VPS13B	0.32	0.183	2.24E-43	5.75E-39	0.493555
4	gene-HERC2	HERC2	0.569	0.403	5.59E-43	1.43E-38	0.451496
4	gene-TMEM140	TMEM140	0.356	0.21	1.39E-42	3.55E-38	0.410314
4	gene-CTSD	CTSD	0.356	0.212	2.14E-42	5.48E-38	0.478581
4	gene-SLC12A4	SLC12A4	0.282	0.158	2.15E-42	5.50E-38	0.51598
4	gene-RABGAP1L	RABGAP1L	0.349	0.21	4.15E-42	1.06E-37	0.488479
4	gene-UQCC3	UQCC3	0.388	0.242	4.61E-42	1.18E-37	0.506094
4	gene-CLIC2	CLIC2	0.264	0.146	9.34E-41	2.39E-36	0.497933
4	gene-ARMH3	ARMH3	0.251	0.136	2.37E-40	6.06E-36	0.470845
4	gene-LOC772071	LOC772071	0.293	0.168	3.84E-40	9.83E-36	0.496891
4	gene-WHSC1L1	WHSC1L1	0.512	0.362	7.31E-40	1.87E-35	0.489975
4	gene-EIF4B	EIF4B	0.258	0.141	1.02E-39	2.62E-35	0.455385
4	gene-CRIM1	CRIM1	0.274	0.156	2.20E-38	5.64E-34	0.496318
4	gene-NDUFA2	NDUFA2	0.417	0.266	3.49E-38	8.95E-34	0.434957
4	gene-CISH	CISH	0.484	0.32	1.05E-37	2.69E-33	0.32744
4	gene-VIM	VIM	0.651	0.49	1.16E-37	2.97E-33	0.386979
4	gene-SRP14	SRP14	0.277	0.163	1.47E-37	3.76E-33	0.576432
4	gene-CUL2	CUL2	0.253	0.143	1.19E-36	3.06E-32	0.485829
4	gene-PDE8A	PDE8A	0.407	0.27	1.36E-36	3.48E-32	0.467483
4	gene-AZI2	AZI2	0.265	0.152	1.53E-36	3.91E-32	0.491664
4	gene-LBR	LBR	0.269	0.155	3.10E-36	7.93E-32	0.465526
4	gene-TAOK3	TAOK3	0.51	0.352	4.71E-36	1.21E-31	0.406581
4	gene-BCDIN3D	BCDIN3D	0.303	0.182	1.04E-34	2.68E-30	0.467706
4	gene-HIGD2A	HIGD2A	0.421	0.276	1.10E-33	2.81E-29	0.406229
4	gene-PDZD8	PDZD8	0.274	0.162	1.47E-33	3.77E-29	0.44936
4	gene-SESN2	SESN2	0.324	0.198	3.33E-33	8.53E-29	0.402184
4	gene-DCAF5	DCAF5	0.281	0.168	4.81E-33	1.23E-28	0.410885
4	gene-ZCCHC11	ZCCHC11	0.536	0.375	6.96E-33	1.78E-28	0.320661
4	gene-TIPARP	TIPARP	0.257	0.149	8.28E-33	2.12E-28	0.436165
4	gene-TNRC6C	TNRC6C	0.47	0.323	8.39E-33	2.15E-28	0.377813
4	gene-ZC3H8	ZC3H8	0.497	0.352	8.91E-33	2.28E-28	0.405105
4	gene-HIVEP1	HIVEP1	0.339	0.217	1.93E-32	4.94E-28	0.443792
4	gene-MFSD2B	MFSD2B	0.267	0.155	2.50E-32	6.41E-28	0.38266
4	gene-SSBP3	SSBP3	0.655	0.501	4.69E-32	1.20E-27	0.362959
4	gene-TRANK1	TRANK1	0.275	0.164	1.69E-31	4.32E-27	0.381574
4	gene-SERBP1	SERBP1	0.496	0.347	1.32E-30	3.39E-26	0.369567
4	gene-ATPIF1	ATPIF1	0.5	0.349	1.91E-30	4.88E-26	0.371405
4	gene-LPIN2	LPIN2	0.388	0.261	3.41E-30	8.74E-26	0.405209
4	gene-LOC124417243	LOC124417243	0.442	0.291	3.51E-30	8.98E-26	0.263132
4	gene-WBP1L	WBP1L	0.37	0.239	4.30E-30	1.10E-25	0.315045
4	gene-TRDMT1	TRDMT1	0.394	0.262	5.38E-30	1.38E-25	0.376307
4	gene-QKI	QKI	0.533	0.392	5.99E-30	1.53E-25	0.379919
4	gene-PPHLN1	PPHLN1	0.266	0.161	7.71E-30	1.97E-25	0.404715
4	gene-PRPF4B	PRPF4B	0.272	0.167	9.20E-30	2.36E-25	0.444788
4	gene-RPS15	RPS15	0.521	0.371	9.79E-30	2.51E-25	0.338644
4	gene-PIAS1	PIAS1	0.82	0.695	9.97E-30	2.55E-25	0.317877
4	gene-RPS28	RPS28	0.833	0.688	1.12E-29	2.88E-25	0.236585
4	gene-PSPC1	PSPC1	0.579	0.432	1.31E-29	3.35E-25	0.339455
4	gene-LY75	LY75	0.529	0.373	1.63E-29	4.19E-25	0.290232
4	gene-ENTPD1	ENTPD1	0.258	0.156	2.83E-29	7.25E-25	0.408715
4	gene-IFIT5	IFIT5	0.521	0.354	3.28E-29	8.41E-25	0.105543
4	gene-SGMS1	SGMS1	0.379	0.253	4.67E-29	1.20E-24	0.387106
4	gene-NCOA4	NCOA4	0.462	0.336	1.39E-28	3.56E-24	0.451018
4	gene-ADD2	ADD2	0.253	0.151	1.82E-28	4.67E-24	0.381124
4	gene-PXYLP1	PXYLP1	0.311	0.194	2.88E-28	7.39E-24	0.325526
4	gene-CDK19	CDK19	0.257	0.159	1.60E-27	4.09E-23	0.444304
4	gene-RNF220	RNF220	0.372	0.247	2.26E-27	5.78E-23	0.351932
4	gene-OASL	OASL	0.543	0.387	5.58E-27	1.43E-22	0.260447
4	gene-PCMTD1	PCMTD1	0.683	0.539	6.64E-27	1.70E-22	0.320004
4	gene-RPRD1B	RPRD1B	0.39	0.269	1.70E-26	4.37E-22	0.390859
4	gene-BAG5	BAG5	0.675	0.526	3.43E-26	8.78E-22	0.328245
4	gene-SUSD3	SUSD3	0.26	0.162	7.61E-26	1.95E-21	0.422449
4	gene-BTBD9	BTBD9	0.381	0.262	9.31E-26	2.38E-21	0.339036
4	gene-DMTN	DMTN	0.538	0.401	1.50E-25	3.85E-21	0.339388
4	gene-PSME1	PSME1	0.336	0.221	1.83E-25	4.70E-21	0.333322
4	gene-MCL1	MCL1	0.584	0.434	1.97E-25	5.05E-21	0.291501
4	gene-MIPOL1	MIPOL1	0.276	0.173	4.17E-25	1.07E-20	0.31422
4	gene-ITPK1	ITPK1	0.484	0.347	4.49E-25	1.15E-20	0.326903
4	gene-SBNO2	SBNO2	0.275	0.174	4.52E-25	1.16E-20	0.376261
4	gene-LOC121106759	LOC121106759	0.651	0.506	1.06E-24	2.72E-20	0.302275
4	gene-NDUFB3	NDUFB3	0.346	0.23	1.49E-24	3.82E-20	0.3326
4	gene-RPL17	RPL17	0.417	0.292	1.65E-24	4.24E-20	0.318073
4	gene-MCRIP1	MCRIP1	0.436	0.308	2.01E-24	5.15E-20	0.353178
4	gene-AGO2	AGO2	0.518	0.383	2.48E-24	6.35E-20	0.333444
4	gene-GBF1	GBF1	0.303	0.199	5.28E-24	1.35E-19	0.342269
4	gene-TOMM7	TOMM7	0.372	0.254	6.78E-24	1.74E-19	0.316996
4	gene-SMAP2	SMAP2	0.32	0.215	7.57E-24	1.94E-19	0.376599
4	gene-GPCPD1	GPCPD1	0.687	0.538	7.79E-24	2.00E-19	0.275912
4	gene-ZC3H11A	ZC3H11A	0.595	0.463	8.23E-24	2.11E-19	0.303379
4	gene-RBM38	RBM38	0.783	0.633	1.57E-23	4.01E-19	0.200573
4	gene-NT5C3A	NT5C3A	0.36	0.249	2.03E-23	5.20E-19	0.348591
4	gene-FNDC3A	FNDC3A	0.441	0.316	3.67E-23	9.41E-19	0.316026
4	gene-SEL1L	SEL1L	0.367	0.254	5.23E-23	1.34E-18	0.346617
4	gene-CLINT1	CLINT1	0.279	0.185	9.15E-23	2.34E-18	0.390207
4	gene-LOC100859072	LOC100859072	0.29	0.193	5.09E-22	1.30E-17	0.390467
4	gene-PHOSPHO1	PHOSPHO1	0.446	0.324	6.64E-22	1.70E-17	0.33391
4	gene-ADRB1	ADRB1	0.313	0.212	8.76E-22	2.24E-17	0.335089
4	gene-MARCH2	2025-03-02	0.431	0.309	1.25E-21	3.21E-17	0.296798
4	gene-C5orf24	C5orf24	0.739	0.588	1.40E-21	3.59E-17	0.204026
4	gene-NDUFA11	NDUFA11	0.303	0.205	3.48E-21	8.91E-17	0.311526
4	gene-TRIM59	TRIM59	0.376	0.265	3.72E-20	9.54E-16	0.296861
4	gene-TTC3	TTC3	0.311	0.212	4.82E-20	1.24E-15	0.328894
4	gene-SPEN	SPEN	0.532	0.408	8.56E-20	2.19E-15	0.257404
4	gene-RAP1GAP2	RAP1GAP2	0.288	0.198	1.27E-19	3.25E-15	0.336268
4	gene-ATP5D	ATP5D	0.329	0.228	1.59E-19	4.07E-15	0.283598
4	gene-LOC107052116	LOC107052116	0.286	0.192	1.69E-19	4.33E-15	0.291755
4	gene-MACF1	MACF1	0.497	0.38	1.96E-19	5.02E-15	0.335768
4	gene-TRIP12	TRIP12	0.546	0.419	2.21E-19	5.67E-15	0.25415
4	gene-LOC107050620	LOC107050620	0.487	0.358	2.58E-19	6.61E-15	0.23418
4	gene-KDM7A	KDM7A	0.597	0.465	2.83E-19	7.25E-15	0.240708
4	gene-LOC427439	LOC427439	0.436	0.323	5.71E-19	1.46E-14	0.24994
4	gene-MRPL57	MRPL57	0.287	0.195	6.87E-19	1.76E-14	0.306572
4	gene-COX17	COX17	0.398	0.287	1.20E-18	3.08E-14	0.280942
4	gene-SKAP2	SKAP2	0.383	0.28	1.40E-18	3.58E-14	0.288168
4	gene-ARPC4	ARPC4	0.411	0.295	1.74E-18	4.46E-14	0.256945
4	gene-PIM1	PIM1	0.366	0.263	1.98E-18	5.08E-14	0.291449
4	gene-MAX	MAX	0.26	0.177	3.00E-18	7.69E-14	0.346003
4	gene-BRD1	BRD1	0.575	0.456	5.14E-18	1.32E-13	0.249361
4	gene-INO80	INO80	0.269	0.182	8.07E-18	2.07E-13	0.245248
4	gene-ANXA11	ANXA11	0.26	0.177	9.71E-18	2.49E-13	0.29653
4	gene-RBM24	RBM24	0.373	0.276	2.37E-17	6.07E-13	0.338978
4	gene-UBE2G1	UBE2G1	0.399	0.291	2.43E-17	6.21E-13	0.287305
4	gene-HBP1	HBP1	0.367	0.266	3.27E-17	8.38E-13	0.290166
4	gene-MOB2	MOB2	0.337	0.237	3.72E-17	9.53E-13	0.252938
4	gene-DIAPH2	DIAPH2	0.281	0.196	3.87E-17	9.92E-13	0.311334
4	gene-CWC15	CWC15	0.347	0.252	7.89E-17	2.02E-12	0.286093
4	gene-ZFAND3	ZFAND3	0.43	0.322	2.98E-16	7.63E-12	0.244466
4	gene-KAT2B	KAT2B	0.289	0.203	3.26E-16	8.35E-12	0.284345
4	gene-XAF1	XAF1	0.285	0.198	4.46E-16	1.14E-11	0.235384
4	gene-TMF1	TMF1	0.304	0.217	5.37E-16	1.38E-11	0.282864
4	gene-COX7B	COX7B	0.579	0.461	1.21E-15	3.10E-11	0.233476
4	gene-HERC1	HERC1	0.379	0.282	1.33E-15	3.41E-11	0.266554
4	gene-UBN2	UBN2	0.333	0.243	2.97E-15	7.61E-11	0.266394
4	gene-AHCYL1	AHCYL1	0.311	0.221	5.37E-15	1.38E-10	0.239114
4	gene-VASH1	VASH1	0.676	0.554	5.98E-15	1.53E-10	0.203606
4	gene-SAP18	SAP18	0.551	0.429	1.49E-14	3.81E-10	0.209186
4	gene-POLR2F	POLR2F	0.341	0.251	2.62E-14	6.72E-10	0.246228
4	gene-RNF38	RNF38	0.316	0.231	2.67E-14	6.84E-10	0.245656
4	gene-LOC107054431	LOC107054431	0.259	0.182	2.68E-14	6.86E-10	0.245001
4	gene-PHF3	PHF3	0.708	0.6	3.55E-14	9.09E-10	0.229789
4	gene-LUC7L	LUC7L	0.303	0.22	5.15E-14	1.32E-09	0.242582
4	gene-COX8A	COX8A	0.259	0.184	5.34E-14	1.37E-09	0.237651
4	gene-LOC101751084	LOC101751084	0.817	0.729	5.65E-14	1.45E-09	0.197747
4	gene-NDUFAF8	NDUFAF8	0.36	0.268	8.18E-14	2.10E-09	0.250323
4	gene-CDC42SE1	CDC42SE1	0.351	0.26	9.17E-14	2.35E-09	0.231176
4	gene-ERLEC1	ERLEC1	0.326	0.238	9.50E-14	2.43E-09	0.217733
4	gene-MXI1	MXI1	0.484	0.379	9.82E-14	2.52E-09	0.24041
4	gene-MYCBP2	MYCBP2	0.501	0.399	1.00E-13	2.57E-09	0.220243
4	gene-NDUFS7	NDUFS7	0.252	0.176	1.03E-13	2.63E-09	0.224702
4	gene-TIAL1	TIAL1	0.306	0.225	1.50E-13	3.85E-09	0.278109
4	gene-PHC2	PHC2	0.302	0.221	2.56E-13	6.55E-09	0.264176
4	gene-CDKN1B	CDKN1B	0.669	0.546	2.84E-13	7.27E-09	0.179113
4	gene-LOC121110055	LOC121110055	0.274	0.194	3.50E-13	8.96E-09	0.119837
4	gene-IFIH1	IFIH1	0.441	0.334	3.61E-13	9.24E-09	0.0725143
4	gene-RBX1	RBX1	0.257	0.182	5.64E-13	1.45E-08	0.23991
4	gene-N4BP1	N4BP1	0.304	0.223	6.14E-13	1.57E-08	0.212447
4	gene-YTHDC1	YTHDC1	0.571	0.458	6.36E-13	1.63E-08	0.198038
4	gene-PHF20L1	PHF20L1	0.31	0.23	6.79E-13	1.74E-08	0.252621
4	gene-CD55	CD55	0.738	0.618	8.07E-13	2.07E-08	0.183172
4	gene-MAP3K7	MAP3K7	0.342	0.257	1.05E-12	2.69E-08	0.245879
4	gene-KIAA1109	KIAA1109	0.455	0.352	2.11E-12	5.41E-08	0.165253
4	gene-HNRNPA3	HNRNPA3	0.432	0.336	2.85E-12	7.31E-08	0.227978
4	gene-IFI35	IFI35	0.296	0.217	7.93E-12	2.03E-07	0.139485
4	gene-METAP2	METAP2	0.321	0.242	8.16E-12	2.09E-07	0.238613
4	gene-GABARAPL2	GABARAPL2	0.367	0.278	1.04E-11	2.67E-07	0.219202
4	gene-CEP162	CEP162	0.267	0.197	1.37E-11	3.51E-07	0.234923
4	gene-ATF7IP	ATF7IP	0.578	0.489	3.06E-11	7.84E-07	0.195266
4	gene-TAF3	TAF3	0.41	0.323	3.95E-11	1.01E-06	0.201025
4	gene-BRWD1	BRWD1	0.34	0.257	4.14E-11	1.06E-06	0.164957
4	gene-SELENOW	SELENOW	0.674	0.56	4.59E-11	1.18E-06	0.133355
4	gene-ARL4A	ARL4A	0.339	0.256	4.82E-11	1.24E-06	0.179372
4	gene-SNRNP27	SNRNP27	0.376	0.291	5.14E-11	1.32E-06	0.218654
4	gene-PRPSAP1	PRPSAP1	0.403	0.315	5.40E-11	1.38E-06	0.212032
4	gene-EEF1G	EEF1G	0.378	0.29	5.57E-11	1.43E-06	0.210335
4	gene-CMPK2	CMPK2	0.265	0.196	1.01E-10	2.59E-06	0.162127
4	gene-ATP5O	ATP5O	0.29	0.216	1.04E-10	2.67E-06	0.207625
4	gene-MAP1LC3B	MAP1LC3B	0.383	0.297	1.47E-10	3.77E-06	0.192661
4	gene-CCPG1	CCPG1	0.493	0.401	1.49E-10	3.83E-06	0.191382
4	gene-ECM1	ECM1	0.385	0.3	1.72E-10	4.41E-06	0.187067
4	gene-NDUFS5	NDUFS5	0.254	0.188	2.53E-10	6.49E-06	0.20737
4	gene-ACYP1	ACYP1	0.349	0.266	2.55E-10	6.53E-06	0.18137
4	gene-DDX19	DDX19	0.262	0.194	3.22E-10	8.26E-06	0.166593
4	gene-NAA30	NAA30	0.254	0.189	3.36E-10	8.60E-06	0.211724
4	gene-WWP1	WWP1	0.295	0.226	3.68E-10	9.42E-06	0.232576
4	gene-BOD1L1	BOD1L1	0.68	0.591	4.75E-10	1.22E-05	0.158187
4	gene-FOXK2	FOXK2	0.308	0.238	8.44E-10	2.16E-05	0.193662
4	gene-KATNA1	KATNA1	0.257	0.194	1.11E-09	2.83E-05	0.22374
4	gene-TMBIM1	TMBIM1	0.61	0.497	2.02E-09	5.18E-05	0.16892
4	gene-NDUFB7	NDUFB7	0.37	0.285	2.30E-09	5.89E-05	0.152058
4	gene-CDC14A	CDC14A	0.275	0.212	2.47E-09	6.32E-05	0.208722
4	gene-NFS1	NFS1	0.367	0.292	4.31E-09	0.000110533	0.190017
4	gene-SUSD6	SUSD6	0.448	0.363	4.60E-09	0.000117831	0.189282
4	gene-VPS25	VPS25	0.766	0.667	4.71E-09	0.000120736	0.147666
4	gene-UBE2F	UBE2F	0.299	0.23	6.02E-09	0.000154239	0.197571
4	gene-MBD5	MBD5	0.356	0.28	6.11E-09	0.000156649	0.152311
4	gene-TSC1	TSC1	0.541	0.449	6.36E-09	0.000162929	0.153793
4	gene-LATS1	LATS1	0.314	0.248	6.52E-09	0.000167026	0.211908
4	gene-DDX46	DDX46	0.495	0.406	7.12E-09	0.000182328	0.1424
4	gene-PCNX1	PCNX1	0.325	0.253	7.55E-09	0.000193304	0.146153
4	gene-VPS13D	VPS13D	0.395	0.319	8.41E-09	0.000215422	0.163159
4	gene-CD99	CD99	0.42	0.33	8.53E-09	0.000218583	0.0634863
4	gene-CCNDBP1	CCNDBP1	0.268	0.205	9.86E-09	0.000252485	0.178618
4	gene-MISP	MISP	0.427	0.341	1.07E-08	0.000273694	0.156855
4	gene-YPEL5	YPEL5	0.266	0.203	1.26E-08	0.000321519	0.181652
4	gene-RREB1	RREB1	0.254	0.192	1.28E-08	0.000327251	0.177845
4	gene-CUEDC1	CUEDC1	0.253	0.193	1.32E-08	0.000338835	0.174215
4	gene-BCL2L1	BCL2L1	0.818	0.723	1.66E-08	0.00042403	0.0887116
4	gene-NCOR1	NCOR1	0.266	0.206	1.94E-08	0.000498215	0.20061
4	gene-CD59	CD59	0.34	0.269	2.61E-08	0.000668866	0.168367
4	gene-USP22	USP22	0.254	0.194	3.81E-08	0.000975032	0.114354
4	gene-RPL30	RPL30	0.753	0.658	5.33E-08	0.00136638	0.0956418
4	gene-USP34	USP34	0.266	0.206	5.66E-08	0.00144916	0.173034
4	gene-ZFHX3	ZFHX3	0.642	0.547	6.71E-08	0.00171997	0.112415
4	gene-SF3B1	SF3B1	0.431	0.353	9.35E-08	0.00239638	0.185563
4	gene-XRN2	XRN2	0.258	0.203	1.05E-07	0.00269237	0.176512
4	gene-ARID4B	ARID4B	0.342	0.275	1.19E-07	0.00305299	0.168546
4	gene-YBX3	YBX3	0.53	0.438	1.43E-07	0.00366583	0.150487
4	gene-HEATR5B	HEATR5B	0.289	0.226	1.53E-07	0.00391116	0.107881
4	gene-FBXO48	FBXO48	0.29	0.226	1.57E-07	0.00402197	0.151018
4	gene-CD47	CD47	0.271	0.211	1.68E-07	0.00429685	0.1612
4	gene-SVBP	SVBP	0.4	0.322	1.95E-07	0.00500562	0.12507
4	gene-PRDX3	PRDX3	0.255	0.196	2.18E-07	0.00558328	0.145075
4	gene-ZNF593	ZNF593	0.451	0.377	2.30E-07	0.00588994	0.166737
4	gene-SPTAN1	SPTAN1	0.834	0.747	2.74E-07	0.00701204	0.068797
4	gene-KBTBD8	KBTBD8	0.391	0.321	3.37E-07	0.0086303	0.154137
4	gene-TAB3	TAB3	0.272	0.214	3.41E-07	0.00873177	0.149706
4	gene-DMXL1	DMXL1	0.272	0.213	5.49E-07	0.0140609	0.0821405
4	gene-GSK3A	GSK3A	0.404	0.328	5.72E-07	0.0146416	0.119115
4	gene-PCF11	PCF11	0.361	0.288	6.28E-07	0.0160867	0.113418
4	gene-EIF3K	EIF3K	0.527	0.433	7.20E-07	0.0184349	0.106191
4	gene-OSBPL1A	OSBPL1A	0.312	0.249	7.83E-07	0.0200555	0.113646
4	gene-ATAD2B	ATAD2B	0.319	0.255	7.94E-07	0.020337	0.145955
4	gene-CDC73	CDC73	0.293	0.234	8.73E-07	0.0223723	0.152846
4	gene-ITPKA	ITPKA	0.318	0.258	9.69E-07	0.0248238	0.16532
4	gene-HSF3	HSF3	0.367	0.294	1.36E-06	0.0348411	0.117484
4	gene-ISCA2	ISCA2	0.252	0.195	1.41E-06	0.0362	0.116568
4	gene-CA13	CA13	0.932	0.869	1.60E-06	0.040901	0.0463857
4	gene-DYRK1A	DYRK1A	0.506	0.419	1.98E-06	0.0508191	0.0722236
4	gene-PRPF6	PRPF6	0.37	0.302	4.84E-06	0.123957	0.127363
4	gene-JTB	JTB	0.541	0.454	5.72E-06	0.146536	0.109205
4	gene-FRMD8	FRMD8	0.998	0.989	5.83E-06	0.149267	0.0184336
4	gene-EIF3H	EIF3H	0.33	0.267	6.27E-06	0.16052	0.0975758
4	gene-CHCHD7	CHCHD7	0.5	0.42	6.35E-06	0.162692	0.135887
4	gene-FOXJ3	FOXJ3	0.289	0.234	7.13E-06	0.182789	0.131901
4	gene-CHURC1	CHURC1	0.576	0.489	9.95E-06	0.254896	0.100749
4	gene-PPP1R12A	PPP1R12A	0.289	0.237	1.22E-05	0.313063	0.10621
4	gene-OPA1	OPA1	0.278	0.225	1.57E-05	0.402766	0.109706
4	gene-GATA2	GATA2	0.272	0.22	1.67E-05	0.429096	0.0951348
4	gene-RPL13	RPL13	0.496	0.412	1.89E-05	0.485131	0.0776336
4	gene-TSSC1	TSSC1	0.288	0.236	3.33E-05	0.854014	0.10723
4	gene-FAM204A	FAM204A	0.267	0.22	4.06E-05	1	0.12019
4	gene-SLC9A8	SLC9A8	0.416	0.347	4.84E-05	1	0.0807106
4	gene-C11orf58	C11orf58	0.42	0.35	5.52E-05	1	0.0907762
4	gene-REV3L	REV3L	0.336	0.281	6.49E-05	1	0.0759568
4	gene-TRIOBP	TRIOBP	0.337	0.28	7.08E-05	1	0.11879
4	gene-TMUB1	TMUB1	0.351	0.292	7.51E-05	1	0.12794
4	gene-NDUFB10	NDUFB10	0.502	0.424	8.73E-05	1	0.099822
4	gene-DYNLRB1	DYNLRB1	0.324	0.268	9.68E-05	1	0.102501
4	gene-USP9Y	USP9Y	0.538	0.463	1.00E-04	1	0.0742982
4	gene-CAMK2G	CAMK2G	0.258	0.21	0.000172366	1	0.0427925
4	gene-UBE2G2	UBE2G2	0.279	0.228	0.00017339	1	0.0506933
4	gene-CHMP7	CHMP7	0.278	0.228	0.000192833	1	0.086817
4	gene-ZEB2	ZEB2	0.462	0.404	0.000210803	1	0.118898
4	gene-MKL2	MKL2	0.272	0.228	0.000228875	1	0.0999845
4	gene-LOC121106612	LOC121106612	0.251	0.208	0.000294198	1	0.135886
4	gene-MBNL1	MBNL1	0.72	0.639	0.000340867	1	0.064827
4	gene-IK	IK	0.292	0.245	0.00039512	1	0.100259
4	gene-GMEB2	GMEB2	0.322	0.266	0.000415563	1	0.0667985
4	gene-ATF2	ATF2	0.278	0.233	0.000425438	1	0.0389637
4	gene-ASXL2	ASXL2	0.274	0.226	0.000479044	1	0.0520691
4	gene-MLLT10	MLLT10	0.557	0.492	0.000558301	1	0.0643317
4	gene-C9orf78	C9orf78	0.313	0.265	0.000598401	1	0.0581405
4	gene-GIGYF2	GIGYF2	0.467	0.399	0.000609682	1	0.0511329
4	gene-DNTTIP1	DNTTIP1	0.288	0.241	0.000620991	1	0.0767465
4	gene-GCLC	GCLC	0.41	0.351	0.00107072	1	0.075639
4	gene-HNRNPAB	HNRNPAB	0.652	0.581	0.00108235	1	0.0741149
4	gene-STUB1	STUB1	0.289	0.243	0.00121148	1	0.0773915
4	gene-CFLAR	CFLAR	0.284	0.24	0.00152168	1	0.0680867
4	gene-NDUFB4	NDUFB4	0.304	0.254	0.00159787	1	0.0437903
4	gene-USP8	USP8	0.323	0.273	0.0016977	1	0.0375294
4	gene-NUDT16L1	NUDT16L1	0.276	0.23	0.00247736	1	0.055244
4	gene-ARGLU1	ARGLU1	0.359	0.31	0.0025581	1	0.0449507
4	gene-IRF2	IRF2	0.512	0.445	0.00300371	1	0.0550858
4	gene-RHBDD1	RHBDD1	0.277	0.239	0.00334826	1	0.0890963
4	gene-IFRD1	IFRD1	0.528	0.471	0.00383291	1	0.0869604
4	gene-BNIP3L	BNIP3L	0.35	0.302	0.00465388	1	0.0333341
4	gene-PHIP	PHIP	0.32	0.277	0.00483676	1	0.0294421
4	gene-SUN1	SUN1	0.307	0.264	0.00485091	1	0.057022
4	gene-SGF29	SGF29	0.295	0.254	0.00532077	1	0.0747432
4	gene-RABGAP1	RABGAP1	0.275	0.233	0.00550963	1	0.00521219
4	gene-SLC25A24	SLC25A24	0.352	0.305	0.00573348	1	0.0380941
4	gene-USP15	USP15	0.338	0.299	0.00854759	1	0.0452911
4	gene-LAMTOR5	LAMTOR5	0.442	0.383	0.00900113	1	0.0538007
5	gene-GBP4L	GBP4L	0.788	0.324	0	0	2.4172
5	gene-IFI6	IFI6	0.778	0.36	0	0	1.99237
5	gene-OASL	OASL	0.715	0.37	2.27E-226	5.81E-222	1.28475
5	gene-PARP14	PARP14	0.838	0.519	5.53E-194	1.42E-189	1.08563
5	gene-LOC121106623	LOC121106623	0.366	0.119	3.18E-192	8.15E-188	1.69483
5	gene-IRF1	IRF1	0.704	0.393	1.47E-184	3.76E-180	1.15274
5	gene-IRF7	IRF7	0.573	0.277	2.90E-181	7.43E-177	1.23065
5	gene-EIF2AK2	EIF2AK2	0.396	0.152	4.40E-157	1.13E-152	1.23243
5	gene-ZNFX1	ZNFX1	0.436	0.182	2.45E-156	6.28E-152	1.3427
5	gene-LOC121106625	LOC121106625	0.342	0.125	1.37E-142	3.51E-138	1.24292
5	gene-DTX3L	DTX3L	0.473	0.222	1.85E-142	4.73E-138	1.203
5	gene-HSPA2	HSPA2	0.939	0.778	1.93E-129	4.96E-125	0.386859
5	gene-HEXIM1	HEXIM1	0.936	0.755	3.05E-122	7.80E-118	0.574859
5	gene-PARP9	PARP9	0.353	0.155	1.31E-107	3.36E-103	1.13947
5	gene-IKBIP	IKBIP	0.261	0.093	7.71E-106	1.98E-101	1.14905
5	gene-IFI35	IFI35	0.411	0.205	2.37E-102	6.07E-98	1.07974
5	gene-IFIT5	IFIT5	0.55	0.354	1.39E-91	3.57E-87	1.39826
5	gene-STAT1	STAT1	0.488	0.288	2.38E-78	6.10E-74	0.806109
5	gene-SLC7A7	SLC7A7	0.606	0.406	2.58E-76	6.61E-72	0.842697
5	gene-TTC31	TTC31	0.42	0.238	2.11E-74	5.42E-70	0.830066
5	gene-LOC101747587	LOC101747587	0.995	0.987	1.41E-73	3.61E-69	0.218642
5	gene-TXN	TXN	0.72	0.535	3.31E-70	8.48E-66	0.605772
5	gene-LOC107054432	LOC107054432	0.453	0.273	2.38E-67	6.09E-63	0.80447
5	gene-CREBRF	CREBRF	0.874	0.771	7.28E-66	1.87E-61	0.511019
5	gene-C10H15ORF48	C10H15ORF48	0.707	0.55	2.15E-64	5.51E-60	0.642641
5	gene-CBFA2T3	CBFA2T3	0.464	0.271	7.07E-63	1.81E-58	0.61122
5	gene-CNBP	CNBP	0.931	0.873	3.76E-61	9.63E-57	0.372544
5	gene-LOC107052389	LOC107052389	0.596	0.419	1.44E-58	3.69E-54	0.63327
5	gene-OTUD1	OTUD1	0.863	0.706	5.94E-58	1.52E-53	0.328449
5	gene-CMPK2	CMPK2	0.338	0.189	1.86E-56	4.77E-52	0.840622
5	gene-ETV6	ETV6	0.43	0.273	3.43E-55	8.79E-51	0.804762
5	gene-RFESD	RFESD	0.741	0.593	3.89E-55	9.96E-51	0.513387
5	gene-EIF1	EIF1	0.967	0.929	3.17E-54	8.11E-50	0.280375
5	gene-BRD2	BRD2	0.83	0.734	3.23E-53	8.27E-49	0.488127
5	gene-RSRP1	RSRP1	0.788	0.612	3.49E-53	8.93E-49	0.1821
5	gene-LOC112529948	LOC112529948	0.39	0.253	5.90E-49	1.51E-44	0.883638
5	gene-LOC416147	LOC416147	0.304	0.173	2.63E-48	6.74E-44	0.780749
5	gene-RSAD2	RSAD2	0.266	0.14	4.17E-48	1.07E-43	0.953021
5	gene-SMCHD1	SMCHD1	0.561	0.424	1.61E-46	4.11E-42	0.663388
5	gene-LOC101749275	LOC101749275	0.348	0.209	3.65E-46	9.34E-42	0.683988
5	gene-ZC3HAV1	ZC3HAV1	0.288	0.16	2.22E-44	5.68E-40	0.662868
5	gene-HMGN1	HMGN1	0.705	0.574	2.97E-40	7.61E-36	0.431333
5	gene-PTPN2	PTPN2	0.72	0.614	4.22E-40	1.08E-35	0.492797
5	gene-IFIH1	IFIH1	0.478	0.332	7.78E-40	1.99E-35	0.598962
5	gene-PRDX1	PRDX1	0.613	0.467	4.28E-38	1.10E-33	0.408112
5	gene-LOC422090	LOC422090	0.959	0.934	5.10E-38	1.31E-33	0.272437
5	gene-SELENOP1	SELENOP1	0.344	0.216	7.24E-38	1.85E-33	0.631306
5	gene-TAL1	TAL1	0.87	0.767	1.72E-37	4.41E-33	0.240216
5	gene-ZFAND2A	ZFAND2A	0.676	0.548	1.39E-35	3.55E-31	0.328769
5	gene-LEPROTL1	LEPROTL1	0.422	0.295	2.00E-34	5.11E-30	0.539644
5	gene-ATP6V0C	ATP6V0C	0.772	0.675	2.09E-34	5.35E-30	0.316163
5	gene-MOG	MOG	0.967	0.956	2.54E-34	6.51E-30	0.264078
5	gene-SUMO3	SUMO3	0.854	0.794	4.71E-34	1.21E-29	0.311927
5	gene-APAF1	APAF1	0.285	0.178	5.87E-33	1.50E-28	0.667803
5	gene-SRSF5	SRSF5	0.642	0.519	7.50E-32	1.92E-27	0.38293
5	gene-SOD1	SOD1	0.537	0.396	1.06E-31	2.71E-27	0.398613
5	gene-PTGES3	PTGES3	0.537	0.392	4.96E-30	1.27E-25	0.303417
5	gene-FMR1	FMR1	0.324	0.218	3.86E-29	9.90E-25	0.640379
5	gene-STAT3	STAT3	0.276	0.176	1.75E-28	4.48E-24	0.562319
5	gene-PARP12	PARP12	0.329	0.225	7.82E-27	2.00E-22	0.553517
5	gene-IFI27L2	IFI27L2	0.938	0.843	2.88E-26	7.37E-22	0.274108
5	gene-LOC776816	LOC776816	0.265	0.164	1.14E-25	2.93E-21	0.437416
5	gene-SLC25A37	SLC25A37	0.364	0.256	2.18E-25	5.59E-21	0.504496
5	gene-ITM2B	ITM2B	0.838	0.768	2.82E-24	7.22E-20	0.259697
5	gene-SIRT1	SIRT1	0.642	0.546	3.13E-24	8.01E-20	0.355499
5	gene-PSMA7	PSMA7	0.46	0.339	1.09E-23	2.79E-19	0.334701
5	gene-RPL12	RPL12	0.577	0.456	1.29E-23	3.30E-19	0.320015
5	gene-ATP6V0E1	ATP6V0E1	0.547	0.448	1.67E-23	4.27E-19	0.378414
5	gene-TOP1	TOP1	0.617	0.52	4.26E-23	1.09E-18	0.38317
5	gene-ZRANB2	ZRANB2	0.41	0.307	7.81E-23	2.00E-18	0.472496
5	gene-SYNM	SYNM	0.825	0.758	4.96E-22	1.27E-17	0.259305
5	gene-NFE2L2	NFE2L2	0.829	0.779	5.82E-22	1.49E-17	0.256107
5	gene-CREG1	CREG1	0.945	0.939	1.63E-21	4.16E-17	0.211952
5	gene-BIRC2	BIRC2	0.438	0.343	4.69E-21	1.20E-16	0.454291
5	gene-FTH1	FTH1	1	1	5.36E-21	1.37E-16	0.141629
5	gene-SUMO2	SUMO2	0.775	0.706	7.79E-21	1.99E-16	0.260804
5	gene-RPL23A	RPL23A	0.978	0.968	1.44E-20	3.68E-16	0.131939
5	gene-PPP1R36	PPP1R36	0.332	0.23	4.76E-20	1.22E-15	0.244938
5	gene-SKP1	SKP1	0.56	0.462	4.81E-20	1.23E-15	0.295111
5	gene-NUP98	NUP98	0.604	0.5	7.99E-20	2.05E-15	0.283545
5	gene-DCAF1	DCAF1	0.366	0.278	1.66E-19	4.26E-15	0.434002
5	gene-EEF1B2	EEF1B2	0.865	0.788	3.13E-19	8.03E-15	0.128675
5	gene-HNRNPR	HNRNPR	0.497	0.4	2.82E-18	7.24E-14	0.336334
5	gene-MORC4	MORC4	0.685	0.627	1.25E-17	3.20E-13	0.307253
5	gene-CSTF3	CSTF3	0.352	0.268	7.51E-17	1.93E-12	0.403431
5	gene-CALM2	CALM2	0.39	0.292	9.56E-17	2.45E-12	0.309188
5	gene-ORMDL3	ORMDL3	0.404	0.32	1.28E-16	3.28E-12	0.353366
5	gene-XBP1	XBP1	0.518	0.432	2.73E-16	6.98E-12	0.315268
5	gene-JAK2	JAK2	0.703	0.65	2.89E-16	7.41E-12	0.31813
5	gene-SMIM7	SMIM7	0.487	0.397	3.29E-16	8.43E-12	0.273066
5	gene-FAM133B	FAM133B	0.52	0.431	4.00E-16	1.02E-11	0.317579
5	gene-GGPS1	GGPS1	0.324	0.243	5.71E-16	1.46E-11	0.377299
5	gene-MAIP1	MAIP1	0.614	0.543	8.66E-16	2.22E-11	0.265469
5	gene-RNF213	RNF213	0.371	0.292	1.06E-15	2.72E-11	0.436304
5	gene-RPL22L1	RPL22L1	0.434	0.35	1.33E-15	3.40E-11	0.351425
5	gene-CDV3	CDV3	0.428	0.336	1.55E-15	3.97E-11	0.289371
5	gene-ANKRD12	ANKRD12	0.739	0.677	1.86E-15	4.77E-11	0.273864
5	gene-RNASEH1	RNASEH1	0.272	0.197	3.48E-15	8.91E-11	0.388504
5	gene-CHCHD2	CHCHD2	0.65	0.577	6.43E-15	1.65E-10	0.224479
5	gene-SSU72	SSU72	0.522	0.447	6.68E-15	1.71E-10	0.297881
5	gene-RPS27L	RPS27L	0.445	0.358	7.65E-15	1.96E-10	0.310044
5	gene-SLC11A2	SLC11A2	0.287	0.205	1.05E-14	2.69E-10	0.257559
5	gene-CYB5A	CYB5A	0.624	0.552	1.06E-14	2.71E-10	0.264344
5	gene-UBQLN1	UBQLN1	0.534	0.452	1.90E-14	4.86E-10	0.28786
5	gene-HNRNPH3	HNRNPH3	0.58	0.509	1.99E-14	5.11E-10	0.268681
5	gene-NDUFB6	NDUFB6	0.716	0.655	2.13E-14	5.45E-10	0.220231
5	gene-ACTB	ACTB	0.352	0.262	2.78E-14	7.13E-10	0.214737
5	gene-RBM23	RBM23	0.698	0.615	1.13E-13	2.89E-09	0.196751
5	gene-DNAJB2	DNAJB2	0.56	0.492	2.21E-13	5.65E-09	0.253903
5	gene-TAP2	TAP2	0.397	0.32	2.23E-13	5.71E-09	0.29117
5	gene-MLX	MLX	0.375	0.296	3.05E-13	7.82E-09	0.289589
5	gene-RNASEK	RNASEK	0.512	0.441	4.72E-13	1.21E-08	0.268635
5	gene-CAMTA1	CAMTA1	0.258	0.19	4.73E-13	1.21E-08	0.368519
5	gene-DNAJA3	DNAJA3	0.328	0.255	4.95E-13	1.27E-08	0.337236
5	gene-SQSTM1	SQSTM1	0.474	0.405	7.86E-13	2.01E-08	0.318631
5	gene-C2H6orf52	C2H6orf52	0.711	0.658	8.83E-13	2.26E-08	0.20962
5	gene-FAM173B	FAM173B	0.295	0.214	9.65E-13	2.47E-08	0.0240889
5	gene-LOC112533358	LOC112533358	0.397	0.32	1.20E-12	3.09E-08	0.285787
5	gene-SNRPGP15	SNRPGP15	0.37	0.294	1.85E-12	4.75E-08	0.283413
5	gene-LOC107053944	LOC107053944	0.304	0.231	2.09E-12	5.36E-08	0.275684
5	gene-PSMC1	PSMC1	0.377	0.309	3.91E-12	1.00E-07	0.288542
5	gene-RHEB	RHEB	0.32	0.252	4.29E-12	1.10E-07	0.364931
5	gene-MAFK	MAFK	0.601	0.531	4.80E-12	1.23E-07	0.236899
5	gene-GNAS	GNAS	0.34	0.269	4.97E-12	1.27E-07	0.366866
5	gene-NUP153	NUP153	0.323	0.25	5.31E-12	1.36E-07	0.317192
5	gene-VCPIP1	VCPIP1	0.75	0.705	5.76E-12	1.48E-07	0.22107
5	gene-TOB1	TOB1	0.515	0.449	6.65E-12	1.70E-07	0.252867
5	gene-LAMTOR2	LAMTOR2	0.417	0.343	1.00E-11	2.57E-07	0.262509
5	gene-MRPS25	MRPS25	0.278	0.211	1.57E-11	4.02E-07	0.330023
5	gene-HIPK3	HIPK3	0.359	0.291	1.78E-11	4.57E-07	0.348244
5	gene-NHP2	NHP2	0.355	0.285	1.83E-11	4.68E-07	0.271645
5	gene-LOC422901	LOC422901	0.337	0.271	2.51E-11	6.44E-07	0.342208
5	gene-EIF5	EIF5	0.768	0.705	2.56E-11	6.55E-07	0.0595086
5	gene-TOMM5	TOMM5	0.487	0.427	2.96E-11	7.59E-07	0.286905
5	gene-RBBP6	RBBP6	0.669	0.608	3.91E-11	1.00E-06	0.195211
5	gene-PTPMT1	PTPMT1	0.259	0.195	4.34E-11	1.11E-06	0.289227
5	gene-RPL3	RPL3	0.694	0.608	4.42E-11	1.13E-06	0.0952204
5	gene-DNAJB9	DNAJB9	0.335	0.262	4.42E-11	1.13E-06	0.22768
5	gene-NKIRAS2	NKIRAS2	0.294	0.231	6.91E-11	1.77E-06	0.310419
5	gene-ADSS1	ADSS1	0.289	0.226	9.26E-11	2.37E-06	0.323358
5	gene-GTF2H5	GTF2H5	0.429	0.362	1.00E-10	2.57E-06	0.231365
5	gene-SEC61B	SEC61B	0.324	0.262	1.09E-10	2.79E-06	0.335531
5	gene-PTPN4	PTPN4	0.258	0.197	1.36E-10	3.48E-06	0.320507
5	gene-MBNL1	MBNL1	0.69	0.645	1.39E-10	3.55E-06	0.200051
5	gene-MAFG	MAFG	0.368	0.301	1.57E-10	4.03E-06	0.286418
5	gene-TXNRD1	TXNRD1	0.356	0.288	1.80E-10	4.62E-06	0.308982
5	gene-EIF4A2	EIF4A2	0.474	0.402	1.93E-10	4.95E-06	0.200834
5	gene-RPS13	RPS13	0.714	0.665	2.34E-10	5.99E-06	0.166024
5	gene-TSC1	TSC1	0.515	0.454	2.67E-10	6.84E-06	0.256145
5	gene-C6orf120	C6orf120	0.293	0.229	2.73E-10	7.00E-06	0.296933
5	gene-NAPG	NAPG	0.464	0.408	3.27E-10	8.38E-06	0.294031
5	gene-PNN	PNN	0.45	0.384	3.59E-10	9.21E-06	0.287821
5	gene-LOC107054049	LOC107054049	0.26	0.198	3.61E-10	9.24E-06	0.284843
5	gene-TCF3	TCF3	0.398	0.335	3.93E-10	1.01E-05	0.281062
5	gene-LMBR1	LMBR1	0.488	0.433	4.51E-10	1.16E-05	0.285167
5	gene-HSPA4L	HSPA4L	0.388	0.314	9.50E-10	2.43E-05	0.108912
5	gene-RPLP2	RPLP2	0.967	0.954	1.47E-09	3.77E-05	0.0413275
5	gene-CIAPIN1	CIAPIN1	0.312	0.247	1.50E-09	3.83E-05	0.267919
5	gene-GTF2A1	GTF2A1	0.325	0.262	1.66E-09	4.26E-05	0.282296
5	gene-GLRX5	GLRX5	0.424	0.355	1.70E-09	4.36E-05	0.24399
5	gene-DAZAP1	DAZAP1	0.338	0.274	1.72E-09	4.40E-05	0.253159
5	gene-BACH1	BACH1	0.798	0.775	1.72E-09	4.40E-05	0.163909
5	gene-ISCU	ISCU	0.315	0.252	1.92E-09	4.91E-05	0.287895
5	gene-KAT2B	KAT2B	0.263	0.209	1.94E-09	4.97E-05	0.366494
5	gene-SPRTN	SPRTN	0.278	0.219	2.47E-09	6.34E-05	0.262634
5	gene-TARDBP	TARDBP	0.53	0.47	2.48E-09	6.35E-05	0.20221
5	gene-SMNDC1	SMNDC1	0.285	0.227	3.01E-09	7.71E-05	0.263468
5	gene-NOL9	NOL9	0.281	0.222	3.42E-09	8.76E-05	0.271318
5	gene-TRIM24	TRIM24	0.449	0.381	4.42E-09	0.000113127	0.218266
5	gene-SLC25A16	SLC25A16	0.62	0.568	4.61E-09	0.000118128	0.181459
5	gene-PABPC1	PABPC1	0.798	0.758	6.00E-09	0.000153614	0.0917289
5	gene-RPS26	RPS26	0.871	0.838	6.09E-09	0.00015609	0.059559
5	gene-LOC112529954	LOC112529954	0.321	0.265	7.47E-09	0.000191287	0.352633
5	gene-NIFK	NIFK	0.375	0.315	7.89E-09	0.00020215	0.236986
5	gene-LOC121108888	LOC121108888	0.481	0.424	8.68E-09	0.000222308	0.187106
5	gene-EDF1	EDF1	0.91	0.88	1.01E-08	0.000259056	0.138047
5	gene-PSMA4	PSMA4	0.324	0.264	1.21E-08	0.000308813	0.259906
5	gene-DNAJB4	DNAJB4	0.333	0.273	1.23E-08	0.000316214	0.23897
5	gene-SDE2	SDE2	0.528	0.473	1.31E-08	0.000336761	0.203801
5	gene-DDX3X	DDX3X	0.716	0.676	1.78E-08	0.000455107	0.168937
5	gene-LUC7L3	LUC7L3	0.406	0.345	2.66E-08	0.000680246	0.219829
5	gene-GABPA	GABPA	0.29	0.237	2.67E-08	0.000684344	0.298582
5	gene-ATP5J2	ATP5J2	0.264	0.21	3.05E-08	0.000782153	0.259573
5	gene-RCC1	RCC1	0.351	0.287	3.10E-08	0.000794161	0.10316
5	gene-STK26	STK26	0.651	0.612	3.25E-08	0.000833491	0.234278
5	gene-EIF5A	EIF5A	0.275	0.222	3.88E-08	0.00099499	0.231581
5	gene-PRELID1	PRELID1	0.269	0.22	4.89E-08	0.00125152	0.26932
5	gene-NARS	NARS	0.264	0.211	5.77E-08	0.00147746	0.275647
5	gene-IRF2BP2	IRF2BP2	0.312	0.26	7.56E-08	0.00193767	0.263049
5	gene-C6orf62	C6orf62	0.49	0.446	8.19E-08	0.00209919	0.224744
5	gene-COX4I1	COX4I1	0.32	0.269	8.38E-08	0.00214731	0.266222
5	gene-SRP9	SRP9	0.302	0.248	8.97E-08	0.00229796	0.260309
5	gene-PRPF40A	PRPF40A	0.352	0.296	9.67E-08	0.00247622	0.242652
5	gene-UBR2	UBR2	0.603	0.56	9.75E-08	0.00249734	0.197721
5	gene-RPS16	RPS16	0.771	0.744	9.81E-08	0.00251343	0.097475
5	gene-HBE1	HBE1	0.531	0.465	1.01E-07	0.00258325	0.132957
5	gene-RPS23	RPS23	0.627	0.58	1.13E-07	0.00288938	0.156145
5	gene-NANS	NANS	0.387	0.336	1.22E-07	0.00313587	0.2683
5	gene-SP3	SP3	0.39	0.334	1.36E-07	0.00349608	0.228145
5	gene-LAPTM4A	LAPTM4A	0.468	0.406	1.45E-07	0.00371404	0.120965
5	gene-UBE2I	UBE2I	0.316	0.265	1.59E-07	0.00407227	0.254205
5	gene-OAZ1	OAZ1	0.602	0.561	1.68E-07	0.00431363	0.145956
5	gene-RPL38	RPL38	0.495	0.442	3.34E-07	0.00854963	0.17872
5	gene-LOC107053519	LOC107053519	0.343	0.293	3.59E-07	0.00920898	0.274744
5	gene-PAPOLB	PAPOLB	0.534	0.493	3.73E-07	0.00956433	0.202307
5	gene-RPL24	RPL24	0.655	0.622	6.29E-07	0.0161082	0.143188
5	gene-FAM8A1	FAM8A1	0.366	0.313	6.32E-07	0.0162024	0.199859
5	gene-ATP5L	ATP5L	0.443	0.393	1.09E-06	0.0278703	0.202431
5	gene-LOC107049468	LOC107049468	0.277	0.22	1.19E-06	0.0304951	0.0914946
5	gene-HSPA4	HSPA4	0.278	0.23	1.33E-06	0.0340614	0.207966
5	gene-BPGM	BPGM	0.256	0.206	1.41E-06	0.0360594	0.191614
5	gene-TMEM57	TMEM57	0.297	0.249	1.42E-06	0.0362537	0.223417
5	gene-CHCHD10	CHCHD10	0.251	0.208	1.48E-06	0.037801	0.265579
5	gene-LLPH	LLPH	0.489	0.441	1.52E-06	0.0390649	0.1949
5	gene-HNRNPH1	HNRNPH1	0.881	0.867	1.79E-06	0.0457659	0.103171
5	gene-LOC107051628	LOC107051628	0.269	0.226	1.83E-06	0.0468425	0.265366
5	gene-DDX17	DDX17	0.51	0.465	1.96E-06	0.0501385	0.16684
5	gene-MRPL12	MRPL12	0.311	0.262	2.05E-06	0.0526466	0.194903
5	gene-PSMB5	PSMB5	0.789	0.771	2.15E-06	0.054973	0.0927816
5	gene-USP7	USP7	0.293	0.245	2.39E-06	0.0611698	0.243636
5	gene-RPL18A	RPL18A	0.632	0.599	2.40E-06	0.0614528	0.144297
5	gene-BEND7	BEND7	0.389	0.342	2.41E-06	0.0617471	0.215346
5	gene-MCTS1	MCTS1	0.302	0.257	2.92E-06	0.0747206	0.214291
5	gene-RNF13	RNF13	0.328	0.284	3.15E-06	0.0806935	0.239742
5	gene-RPS8	RPS8	0.902	0.886	3.28E-06	0.0839865	0.0919873
5	gene-GMEB2	GMEB2	0.315	0.268	3.64E-06	0.0933341	0.220697
5	gene-RAB21	RAB21	0.471	0.423	3.89E-06	0.0996859	0.14821
5	gene-C8orf59	C8orf59	0.713	0.682	4.34E-06	0.111072	0.149977
5	gene-KPNA4	KPNA4	0.504	0.459	4.57E-06	0.116962	0.164706
5	gene-UPF1	UPF1	0.415	0.368	5.01E-06	0.128321	0.176332
5	gene-PCNA	PCNA	0.299	0.249	5.49E-06	0.140672	0.159945
5	gene-LARP1	LARP1	0.268	0.223	6.06E-06	0.155146	0.226859
5	gene-ING3	ING3	0.336	0.289	6.45E-06	0.165134	0.195089
5	gene-LOC124417349	LOC124417349	0.26	0.218	7.20E-06	0.18447	0.251809
5	gene-SRF	SRF	0.318	0.274	7.46E-06	0.191238	0.213828
5	gene-YIPF4	YIPF4	0.313	0.266	8.03E-06	0.205611	0.206332
5	gene-EIF3K	EIF3K	0.483	0.441	9.20E-06	0.235761	0.164587
5	gene-C6orf106	C6orf106	0.648	0.623	1.02E-05	0.26153	0.154652
5	gene-FAM168B	FAM168B	0.534	0.496	1.05E-05	0.268107	0.177054
5	gene-ATP7A	ATP7A	0.26	0.219	1.37E-05	0.3522	0.265004
5	gene-HAGH	HAGH	0.737	0.714	1.40E-05	0.358094	0.108328
5	gene-PSMB2	PSMB2	0.312	0.268	1.55E-05	0.396852	0.20719
5	gene-UBE2Q1	UBE2Q1	0.384	0.34	1.58E-05	0.403896	0.177934
5	gene-GHITM	GHITM	0.47	0.425	1.69E-05	0.43253	0.137206
5	gene-ARIH1	ARIH1	0.457	0.411	1.73E-05	0.443929	0.125139
5	gene-LSM12	LSM12	0.256	0.217	1.81E-05	0.462461	0.232705
5	gene-PSME1	PSME1	0.27	0.232	2.07E-05	0.531034	0.287445
5	gene-IGF2R	IGF2R	0.291	0.249	2.14E-05	0.548781	0.2196
5	gene-ZCCHC11	ZCCHC11	0.431	0.392	2.38E-05	0.609125	0.288477
5	gene-H2AFZ	H2AFZ	0.293	0.251	2.42E-05	0.619005	0.190649
5	gene-CDK13	CDK13	0.364	0.322	2.51E-05	0.642028	0.19757
5	gene-ARCN1	ARCN1	0.397	0.355	3.06E-05	0.784657	0.164389
5	gene-THUMPD3	THUMPD3	0.375	0.334	3.27E-05	0.83697	0.20897
5	gene-ATRX	ATRX	0.772	0.747	3.42E-05	0.87675	0.0805339
5	gene-TCF12	TCF12	0.553	0.535	3.50E-05	0.897596	0.199124
5	gene-EEF1D	EEF1D	0.387	0.343	4.42E-05	1	0.158405
5	gene-STAG2	STAG2	0.689	0.665	4.69E-05	1	0.133648
5	gene-CA13	CA13	0.891	0.875	5.89E-05	1	0.107099
5	gene-RBM3	RBM3	0.308	0.266	6.12E-05	1	0.104743
5	gene-PPP2R5C	PPP2R5C	0.265	0.229	6.36E-05	1	0.238124
5	gene-SDHAF2	SDHAF2	0.328	0.289	7.18E-05	1	0.166802
5	gene-FAM32A	FAM32A	0.37	0.335	7.25E-05	1	0.170898
5	gene-RAB10	RAB10	0.26	0.223	7.50E-05	1	0.180497
5	gene-MIA2	MIA2	0.35	0.309	7.55E-05	1	0.19669
5	gene-FAM179B	FAM179B	0.316	0.275	7.59E-05	1	0.176483
5	gene-AFG3L2	AFG3L2	0.301	0.262	8.06E-05	1	0.216327
5	gene-TMEM14C	TMEM14C	0.603	0.574	9.25E-05	1	0.123446
5	gene-MORF4L2	MORF4L2	0.348	0.308	9.37E-05	1	0.174125
5	gene-CRK	CRK	0.261	0.225	9.93E-05	1	0.200965
5	gene-FAM117A	FAM117A	0.409	0.37	0.000110347	1	0.137493
5	gene-RAD23B	RAD23B	0.288	0.253	0.00011071	1	0.191358
5	gene-PDCD7	PDCD7	0.251	0.214	0.000111635	1	0.17322
5	gene-ATF4	ATF4	0.488	0.454	0.000137859	1	0.161406
5	gene-TMEM251	TMEM251	0.265	0.226	0.000139771	1	0.167162
5	gene-BCL2L1	BCL2L1	0.763	0.732	0.000151279	1	0.11324
5	gene-TXNDC9	TXNDC9	0.61	0.575	0.000153842	1	0.105654
5	gene-NUCB2	NUCB2	0.334	0.299	0.000154519	1	0.185131
5	gene-RPS17	RPS17	0.744	0.73	0.000156136	1	0.106056
5	gene-OSGIN1	OSGIN1	0.263	0.226	0.000157152	1	0.208037
5	gene-RDX	RDX	0.626	0.601	0.000169831	1	0.105953
5	gene-SRSF11	SRSF11	0.436	0.397	0.000186505	1	0.146729
5	gene-TAX1BP1	TAX1BP1	0.636	0.606	0.000208712	1	0.118241
5	gene-FBXO3	FBXO3	0.626	0.597	0.000262739	1	0.11414
5	gene-PAIP2B	PAIP2B	0.307	0.272	0.000268961	1	0.166419
5	gene-HSP90B1	HSP90B1	0.346	0.313	0.000302857	1	0.200136
5	gene-SPTAN1	SPTAN1	0.771	0.757	0.000328893	1	0.111392
5	gene-SHFM1	SHFM1	0.302	0.264	0.000336304	1	0.164024
5	gene-CCNL1	CCNL1	0.417	0.382	0.000357591	1	0.143012
5	gene-UPF3B	UPF3B	0.382	0.346	0.000382688	1	0.163833
5	gene-TOP2B	TOP2B	0.369	0.342	0.000401113	1	0.252704
5	gene-NDUFB1	NDUFB1	0.312	0.275	0.00042485	1	0.121731
5	gene-PSMD7	PSMD7	0.269	0.232	0.000474003	1	0.126922
5	gene-XPO7	XPO7	0.255	0.222	0.000529243	1	0.187097
5	gene-SLC6A6	SLC6A6	0.387	0.355	0.000550309	1	0.170127
5	gene-SLIRP	SLIRP	0.338	0.309	0.000563567	1	0.184293
5	gene-RAB1B	RAB1B	0.311	0.276	0.00063948	1	0.147701
5	gene-ZC3H15	ZC3H15	0.469	0.443	0.00064057	1	0.159022
5	gene-SCAF8	SCAF8	0.459	0.431	0.000699177	1	0.141853
5	gene-AMFR	AMFR	0.437	0.41	0.000766022	1	0.153174
5	gene-RPL19	RPL19	0.586	0.566	0.000780495	1	0.126898
5	gene-CHMP3	CHMP3	0.255	0.222	0.000797778	1	0.166276
5	gene-ASH1L	ASH1L	0.331	0.3	0.000800943	1	0.146579
5	gene-RNF11	RNF11	0.251	0.22	0.000815339	1	0.165961
5	gene-MAP1LC3A	MAP1LC3A	0.385	0.356	0.00112206	1	0.127708
5	gene-ZNF706	ZNF706	0.267	0.236	0.00122539	1	0.145617
5	gene-SNAP29	SNAP29	0.281	0.251	0.00126409	1	0.155233
5	gene-RPS27	RPS27	0.793	0.783	0.00126685	1	0.068046
5	gene-MATR3	MATR3	0.499	0.467	0.00153606	1	0.121705
5	gene-SNW1	SNW1	0.36	0.326	0.00165186	1	0.126793
5	gene-TRIM59	TRIM59	0.303	0.276	0.00184898	1	0.162535
5	gene-RPL14	RPL14	0.699	0.679	0.00185619	1	0.0819848
5	gene-MEF2A	MEF2A	0.3	0.277	0.00188027	1	0.190293
5	gene-SRPK1	SRPK1	0.27	0.248	0.00195683	1	0.199588
5	gene-CREM	CREM	0.34	0.307	0.00237205	1	0.0743049
5	gene-TBCC	TBCC	0.335	0.307	0.00238853	1	0.166984
5	gene-EDEM1	EDEM1	0.257	0.232	0.00255708	1	0.194171
5	gene-MARCH5	2025-03-05	0.404	0.374	0.00266329	1	0.12581
5	gene-RPL26L1	RPL26L1	0.775	0.748	0.00269162	1	0.0157366
5	gene-SERP1	SERP1	0.477	0.45	0.00332392	1	0.125189
5	gene-UPF2	UPF2	0.477	0.453	0.00335614	1	0.142995
5	gene-MGAT3	MGAT3	0.303	0.274	0.00356502	1	0.157927
5	gene-PKNOX1	PKNOX1	0.255	0.228	0.00429656	1	0.189455
5	gene-NRF1	NRF1	0.299	0.267	0.00445353	1	0.105269
5	gene-SRP54	SRP54	0.282	0.255	0.00453865	1	0.129198
5	gene-LAMTOR5	LAMTOR5	0.414	0.388	0.00459611	1	0.0815989
5	gene-EIF5B	EIF5B	0.519	0.5	0.00463063	1	0.107863
5	gene-KMT5B	KMT5B	0.292	0.265	0.00464427	1	0.134197
5	gene-TMBIM6	TMBIM6	0.315	0.287	0.00466624	1	0.125661
5	gene-RHOA	RHOA	0.31	0.284	0.00493371	1	0.155346
5	gene-VASH1	VASH1	0.59	0.567	0.00496246	1	0.0955702
5	gene-ATG2A	ATG2A	0.252	0.229	0.00522261	1	0.188763
5	gene-ATP9B	ATP9B	0.273	0.247	0.00547882	1	0.159286
5	gene-EP300	EP300	0.715	0.718	0.00569622	1	0.0888194
5	gene-ZFX	ZFX	0.333	0.305	0.0057307	1	0.122165
5	gene-FAM188A	FAM188A	0.367	0.345	0.00604786	1	0.161774
5	gene-CTBPL	CTBPL	0.402	0.383	0.00615004	1	0.128869
5	gene-COPS7A	COPS7A	0.383	0.359	0.00637488	1	0.106161
5	gene-SON	SON	0.782	0.776	0.00641331	1	0.0966644
5	gene-SELENOS	SELENOS	0.267	0.241	0.00676233	1	0.117302
5	gene-LOC424740	LOC424740	0.253	0.225	0.00735083	1	0.125398
5	gene-DNAJA2	DNAJA2	0.35	0.324	0.00751204	1	0.0960618
5	gene-SEC61G	SEC61G	0.258	0.231	0.00778933	1	0.135301
5	gene-LMO2	LMO2	0.616	0.596	0.00782613	1	0.0682799
5	gene-MAGOH	MAGOH	0.337	0.31	0.00792447	1	0.118982
5	gene-PPP6R3	PPP6R3	0.282	0.26	0.00817756	1	0.12229
5	gene-PRRC2C	PRRC2C	0.475	0.454	0.00846682	1	0.138798
5	gene-N4BP2L1	N4BP2L1	0.514	0.492	0.00962862	1	0.0841838
5	gene-SLC25A3	SLC25A3	0.327	0.306	0.00967319	1	0.140792
5	gene-BRD4	BRD4	0.52	0.497	0.00970831	1	0.0557704
5	gene-CUL3	CUL3	0.278	0.256	0.00978385	1	0.168437
6	gene-LOC112529954	LOC112529954	0.91	0.194	0	0	2.73141
6	gene-BF2	BF2	0.998	0.695	0	0	1.44958
6	gene-LOC124417243	LOC124417243	0.766	0.256	0	0	1.71638
6	gene-DMXL1	DMXL1	0.587	0.176	0	0	1.60068
6	gene-HS6ST1	HS6ST1	0.592	0.196	0	0	1.53579
6	gene-CISH	CISH	0.711	0.296	1.99E-299	5.11E-295	1.32061
6	gene-TFDP3	TFDP3	0.773	0.37	9.51E-292	2.44E-287	1.36723
6	gene-B2M	B2M	0.884	0.522	1.78E-261	4.57E-257	1.05706
6	gene-HEMK1	HEMK1	0.631	0.25	2.99E-259	7.66E-255	1.28092
6	gene-TAP2	TAP2	0.666	0.287	3.95E-247	1.01E-242	1.23238
6	gene-SLC29A1	SLC29A1	0.69	0.319	8.50E-242	2.18E-237	1.22362
6	gene-PARP14	PARP14	0.874	0.515	1.05E-228	2.69E-224	0.97565
6	gene-FRMD8	FRMD8	0.998	0.99	4.02E-216	1.03E-211	0.666982
6	gene-TAPBP	TAPBP	0.647	0.283	1.11E-215	2.84E-211	1.0769
6	gene-LOC770612	LOC770612	0.432	0.147	5.89E-193	1.51E-188	1.15211
6	gene-FOXP1	FOXP1	0.384	0.121	2.03E-191	5.19E-187	1.20242
6	gene-FAM65C	FAM65C	0.983	0.791	9.93E-189	2.54E-184	0.735996
6	gene-CA2	CA2	0.932	0.833	9.10E-181	2.33E-176	1.02687
6	gene-IFI27L2	IFI27L2	0.99	0.837	4.17E-180	1.07E-175	0.673465
6	gene-LOC121106623	LOC121106623	0.375	0.118	7.60E-175	1.95E-170	0.972896
6	gene-GAB3	GAB3	0.484	0.203	9.39E-174	2.41E-169	1.35918
6	gene-EIF4EBP1	EIF4EBP1	0.649	0.36	5.46E-158	1.40E-153	1.08731
6	gene-BF1	BF1	0.993	0.723	2.41E-157	6.17E-153	0.603296
6	gene-UBE2R2	UBE2R2	0.708	0.413	1.52E-148	3.90E-144	0.914051
6	gene-LOC112529948	LOC112529948	0.518	0.237	8.25E-148	2.11E-143	1.0344
6	gene-MOB3A	MOB3A	0.592	0.3	8.99E-147	2.30E-142	0.984106
6	gene-ZNF407	ZNF407	0.548	0.263	7.75E-146	1.98E-141	1.06253
6	gene-LOC121110055	LOC121110055	0.422	0.178	6.55E-123	1.68E-118	0.873961
6	gene-IFIH1	IFIH1	0.603	0.317	1.06E-121	2.72E-117	0.838869
6	gene-LOC427439	LOC427439	0.577	0.309	1.02E-118	2.61E-114	0.906801
6	gene-EPSTI1	EPSTI1	0.36	0.144	3.37E-118	8.64E-114	1.02343
6	gene-CWC27	CWC27	0.37	0.149	3.36E-116	8.61E-112	0.954159
6	gene-HBA1	HBA1	0.999	0.989	1.43E-115	3.67E-111	0.418456
6	gene-TMEM140	TMEM140	0.443	0.203	1.44E-113	3.68E-109	0.843236
6	gene-AK2	AK2	0.918	0.695	2.32E-113	5.95E-109	0.577917
6	gene-SUSD1	SUSD1	0.371	0.153	8.13E-113	2.08E-108	0.918352
6	gene-HIVEP2	HIVEP2	0.748	0.497	1.74E-109	4.45E-105	0.765116
6	gene-DHX29	DHX29	0.296	0.107	1.50E-108	3.83E-104	0.913318
6	gene-VPS13A	VPS13A	0.34	0.137	2.93E-108	7.51E-104	0.910573
6	gene-KIAA0232	KIAA0232	0.839	0.613	9.11E-108	2.34E-103	0.652883
6	gene-ARRDC2	ARRDC2	0.842	0.63	4.80E-107	1.23E-102	0.630849
6	gene-WDR70	WDR70	0.326	0.127	6.20E-107	1.59E-102	0.903489
6	gene-TAP1	TAP1	0.349	0.144	1.28E-104	3.27E-100	0.87751
6	gene-EPAS1	EPAS1	0.879	0.714	2.17E-104	5.57E-100	0.685858
6	gene-FYCO1	FYCO1	0.269	0.095	7.18E-103	1.84E-98	0.903767
6	gene-ZFHX3	ZFHX3	0.756	0.536	1.76E-102	4.51E-98	0.789015
6	gene-TMCO3	TMCO3	0.441	0.221	1.22E-101	3.13E-97	1.01402
6	gene-MHCY4	MHCY4	0.394	0.176	9.04E-100	2.32E-95	0.799915
6	gene-EIF4E3	EIF4E3	0.351	0.153	9.36E-97	2.40E-92	0.841351
6	gene-SREK1	SREK1	0.285	0.109	1.15E-96	2.95E-92	0.900589
6	gene-KIAA1671	KIAA1671	0.55	0.296	2.66E-96	6.82E-92	0.725199
6	gene-CHD1	CHD1	0.325	0.135	3.97E-95	1.02E-90	0.901104
6	gene-BORCS6	BORCS6	0.623	0.372	1.22E-94	3.13E-90	0.735177
6	gene-TRANK1	TRANK1	0.353	0.157	2.28E-94	5.85E-90	0.912996
6	gene-DNAJC1	DNAJC1	0.376	0.166	2.29E-94	5.87E-90	0.796577
6	gene-SMARCA2	SMARCA2	0.428	0.21	5.93E-93	1.52E-88	0.864436
6	gene-SLC4A1	SLC4A1	0.81	0.604	9.55E-93	2.45E-88	0.700272
6	gene-LY75	LY75	0.616	0.367	1.16E-92	2.96E-88	0.735165
6	gene-DUSP22	DUSP22	0.6	0.367	5.29E-92	1.36E-87	0.788507
6	gene-DYM	DYM	0.293	0.115	1.41E-90	3.61E-86	0.812511
6	gene-BDP1	BDP1	0.336	0.147	4.67E-88	1.20E-83	0.835364
6	gene-MARCH2	2025-03-02	0.529	0.3	4.55E-87	1.17E-82	0.755841
6	gene-COL4A3BP	COL4A3BP	0.41	0.201	4.58E-87	1.17E-82	0.792096
6	gene-HLCS	HLCS	0.275	0.11	1.19E-86	3.04E-82	0.899402
6	gene-WBP1L	WBP1L	0.452	0.232	1.72E-85	4.41E-81	0.718276
6	gene-SLC43A3	SLC43A3	0.361	0.173	1.79E-84	4.59E-80	0.866934
6	gene-RPL17	RPL17	0.503	0.285	2.82E-84	7.22E-80	0.758297
6	gene-YTHDC2	YTHDC2	0.269	0.107	3.46E-84	8.86E-80	0.809001
6	gene-GKAP1	GKAP1	0.281	0.116	7.10E-82	1.82E-77	0.861634
6	gene-HMGCR	HMGCR	0.27	0.107	3.59E-81	9.19E-77	0.737421
6	gene-KIAA1109	KIAA1109	0.565	0.341	3.95E-79	1.01E-74	0.757415
6	gene-CDC14A	CDC14A	0.396	0.199	1.16E-78	2.97E-74	0.794795
6	gene-TOPORS	TOPORS	0.319	0.142	2.80E-77	7.17E-73	0.761873
6	gene-MAN1B1	MAN1B1	0.29	0.125	2.14E-76	5.48E-72	0.748653
6	gene-JARID2	JARID2	0.401	0.206	3.50E-76	8.96E-72	0.742979
6	gene-C5orf24	C5orf24	0.803	0.583	5.28E-75	1.35E-70	0.537736
6	gene-AHI1	AHI1	0.356	0.173	8.16E-74	2.09E-69	0.787371
6	gene-GBP4L	GBP4L	0.588	0.349	4.75E-73	1.22E-68	0.306842
6	gene-FCHO2	FCHO2	0.331	0.16	1.72E-71	4.41E-67	0.811581
6	gene-MAST2	MAST2	0.677	0.469	7.46E-69	1.91E-64	0.642591
6	gene-PLAG1	PLAG1	0.573	0.366	9.53E-68	2.44E-63	0.681508
6	gene-RNF213	RNF213	0.484	0.278	3.36E-67	8.62E-63	0.605555
6	gene-MRPL57	MRPL57	0.366	0.188	1.37E-66	3.51E-62	0.69638
6	gene-NANS	NANS	0.526	0.319	1.60E-66	4.10E-62	0.657963
6	gene-GBP1	GBP1	0.287	0.132	1.88E-66	4.81E-62	0.730399
6	gene-HNRNPA3	HNRNPA3	0.536	0.326	3.17E-66	8.12E-62	0.642413
6	gene-PAIP1	PAIP1	0.301	0.14	1.30E-65	3.33E-61	0.733206
6	gene-PSPC1	PSPC1	0.639	0.428	1.66E-65	4.25E-61	0.620583
6	gene-GAK	GAK	0.415	0.225	4.23E-65	1.08E-60	0.651022
6	gene-TRIM27.1	TRIM27.1	0.39	0.207	4.50E-64	1.15E-59	0.63047
6	gene-RSRC2	RSRC2	0.586	0.38	5.76E-64	1.48E-59	0.634776
6	gene-DENND4C	DENND4C	0.269	0.12	5.77E-64	1.48E-59	0.681422
6	gene-LUC7L	LUC7L	0.392	0.211	9.33E-64	2.39E-59	0.680956
6	gene-ARID1B	ARID1B	0.557	0.357	3.55E-63	9.09E-59	0.656368
6	gene-BTBD9	BTBD9	0.443	0.257	3.73E-62	9.55E-58	0.694497
6	gene-TRAPPC13	TRAPPC13	0.304	0.147	7.30E-62	1.87E-57	0.705839
6	gene-KDM6A	KDM6A	0.554	0.348	1.76E-61	4.51E-57	0.569435
6	gene-ZEB2	ZEB2	0.589	0.39	2.91E-61	7.46E-57	0.646961
6	gene-DDX46	DDX46	0.598	0.395	3.59E-61	9.20E-57	0.623239
6	gene-EIF2AK4	EIF2AK4	0.437	0.247	3.74E-61	9.58E-57	0.639228
6	gene-TRIM58	TRIM58	0.253	0.114	4.40E-61	1.13E-56	0.674935
6	gene-SMAP2	SMAP2	0.39	0.209	6.85E-61	1.75E-56	0.640632
6	gene-AZI2	AZI2	0.304	0.15	1.44E-60	3.68E-56	0.676254
6	gene-SPIN1	SPIN1	0.549	0.347	2.66E-60	6.82E-56	0.594934
6	gene-PDE8A	PDE8A	0.452	0.268	4.58E-60	1.17E-55	0.70964
6	gene-PIM1	PIM1	0.442	0.257	6.31E-60	1.62E-55	0.660714
6	gene-PRODH	PRODH	0.371	0.198	9.84E-60	2.52E-55	0.643183
6	gene-SRRM1	SRRM1	0.388	0.214	1.03E-59	2.64E-55	0.697795
6	gene-CD99	CD99	0.535	0.319	4.80E-59	1.23E-54	0.477848
6	gene-DYNC1I2	DYNC1I2	0.278	0.133	1.69E-57	4.33E-53	0.682714
6	gene-PHC2	PHC2	0.388	0.213	2.19E-57	5.60E-53	0.598958
6	gene-WBP4	WBP4	0.99	0.944	4.90E-56	1.26E-51	0.294544
6	gene-XAF1	XAF1	0.351	0.192	7.52E-56	1.93E-51	0.699072
6	gene-BAZ1B	BAZ1B	0.454	0.265	1.04E-55	2.67E-51	0.591744
6	gene-GID4	GID4	0.338	0.177	1.16E-55	2.97E-51	0.629777
6	gene-NRBP2	NRBP2	0.33	0.176	1.50E-55	3.85E-51	0.641875
6	gene-CSNK1D	CSNK1D	0.299	0.148	5.77E-55	1.48E-50	0.624448
6	gene-KDM4B	KDM4B	0.287	0.143	6.69E-55	1.71E-50	0.669748
6	gene-PRPF4B	PRPF4B	0.315	0.164	2.02E-54	5.18E-50	0.699798
6	gene-RNF38	RNF38	0.395	0.224	3.94E-54	1.01E-49	0.62311
6	gene-BAZ1A	BAZ1A	0.291	0.147	2.74E-53	7.01E-49	0.669135
6	gene-LOC121106625	LOC121106625	0.277	0.133	2.83E-53	7.26E-49	0.529903
6	gene-BAG5	BAG5	0.708	0.526	3.13E-53	8.03E-49	0.499997
6	gene-DDX19	DDX19	0.344	0.186	4.83E-53	1.24E-48	0.650408
6	gene-MRPS34	MRPS34	0.305	0.158	4.15E-52	1.06E-47	0.636169
6	gene-KDM7A	KDM7A	0.651	0.461	4.35E-52	1.11E-47	0.547953
6	gene-SEL1L	SEL1L	0.423	0.25	1.58E-50	4.05E-46	0.593622
6	gene-RFC1	RFC1	0.327	0.177	3.91E-50	1.00E-45	0.670931
6	gene-ZRSR2	ZRSR2	0.307	0.162	1.42E-49	3.65E-45	0.626319
6	gene-RICTOR	RICTOR	0.301	0.158	1.76E-48	4.52E-44	0.610714
6	gene-LOC772071	LOC772071	0.314	0.169	2.38E-48	6.09E-44	0.628895
6	gene-NFIA	NFIA	0.339	0.189	5.22E-48	1.34E-43	0.65093
6	gene-PSME1	PSME1	0.379	0.219	1.04E-47	2.67E-43	0.526792
6	gene-ACKR1	ACKR1	0.325	0.18	4.95E-47	1.27E-42	0.59081
6	gene-U2SURP	U2SURP	0.423	0.259	8.18E-47	2.10E-42	0.621109
6	gene-PAPD4	PAPD4	0.328	0.18	1.12E-46	2.88E-42	0.606459
6	gene-RESF1	RESF1	0.369	0.213	3.17E-46	8.13E-42	0.59898
6	gene-PHF20L1	PHF20L1	0.383	0.223	1.79E-45	4.59E-41	0.550577
6	gene-PJA2	PJA2	0.275	0.142	2.20E-45	5.64E-41	0.566623
6	gene-DICER1	DICER1	0.314	0.172	2.42E-45	6.19E-41	0.582687
6	gene-RFX3	RFX3	0.303	0.166	6.02E-45	1.54E-40	0.638114
6	gene-TMBIM4	TMBIM4	0.483	0.308	6.66E-45	1.71E-40	0.540113
6	gene-LATS1	LATS1	0.398	0.24	2.89E-44	7.40E-40	0.572702
6	gene-POLD4	POLD4	0.371	0.22	3.37E-44	8.65E-40	0.546838
6	gene-RGCCL	RGCCL	0.333	0.19	3.86E-44	9.90E-40	0.591246
[truncated: 1,550 more rows]
