# Supplementary material for: Integrated Single-Cell and Bulk Transcriptomics Unveils Immune Profiles in Chick Erythroid Cells upon Avian Pathogenic Escherichia coli Infection
Source: Animals (Basel). 2026 Jan 7;16(2):179. doi: 10.3390/ani16020179 (PMC12837167; doi:10.3390/ani16020179)
Supplement: Supplementary file 1 [file animals-16-00179-s001.zip › Table S6.xlsx]

## Sheet: pseudotime_heatmap_gene_module_
Gene	Gene_module	P-value	vst.variance.standardized	Q-value	Ensembl_ID	Gene_Description
AKAP9	1	2.59E-158	1.9298	9.44E-157	ENSMUSG00000040407	A kinase (PRKA) anchor protein (yotiao) 9 [Source:MGI Symbol;Acc:MGI:2178217]
HS6ST1	1	0	1.60826	0	ENSMUSG00000045216	heparan sulfate 6-O-sulfotransferase 1 [Source:MGI Symbol;Acc:MGI:1354958]
ERBIN	1	2.34E-58	1.27296	2.89E-57	ENSMUSG00000021709	Erbb2 interacting protein [Source:MGI Symbol;Acc:MGI:1890169]
MAP2K5	1	2.59E-17	1.00586	1.18E-16	ENSMUSG00000058444	mitogen-activated protein kinase kinase 5 [Source:MGI Symbol;Acc:MGI:1346345]
RAB11B	1	2.19E-28	0.913275	1.47E-27	ENSMUSG00000077450	RAB11B, member RAS oncogene family [Source:MGI Symbol;Acc:MGI:99425]
PTK2	1	5.93E-09	1.1826	1.83E-08	ENSMUSG00000022607	PTK2 protein tyrosine kinase 2 [Source:MGI Symbol;Acc:MGI:95481]
STAT5A	1	8.17E-64	0.884857	1.12E-62	ENSMUSG00000020919	signal transducer and activator of transcription 5B [Source:MGI Symbol;Acc:MGI:103035]
MTOR	1	8.37E-13	1.12328	3.16E-12	ENSMUSG00000028991	mechanistic target of rapamycin kinase [Source:MGI Symbol;Acc:MGI:1928394]
FOXO3	1	0	0.907146	0	ENSMUSG00000048756	forkhead box O3 [Source:MGI Symbol;Acc:MGI:1890081]
PPP3CB	1	2.48E-11	1.14015	8.78E-11	ENSMUSG00000021816	protein phosphatase 3, catalytic subunit, beta isoform [Source:MGI Symbol;Acc:MGI:107163]
MAP3K7	1	6.30E-60	0.983829	7.97E-59	ENSMUSG00000028284	mitogen-activated protein kinase kinase kinase 7 [Source:MGI Symbol;Acc:MGI:1346877]
ATF2	1	7.16E-08	1.07021	2.08E-07	ENSMUSG00000027104	activating transcription factor 2 [Source:MGI Symbol;Acc:MGI:109349]
TGFBR1	1	1.17E-21	0.975692	6.42E-21	ENSMUSG00000007613	transforming growth factor, beta receptor I [Source:MGI Symbol;Acc:MGI:98728]
TAB2	1	3.47E-80	1.01462	6.06E-79	ENSMUSG00000015755	TGF-beta activated kinase 1/MAP3K7 binding protein 2 [Source:MGI Symbol;Acc:MGI:1915902]
MAP2K4	1	4.03E-07	1.04839	1.11E-06	ENSMUSG00000033352	mitogen-activated protein kinase kinase 4 [Source:MGI Symbol;Acc:MGI:1346869]
TAB3	1	1.00E-47	1.06535	1.03E-46	ENSMUSG00000035476	TGF-beta activated kinase 1/MAP3K7 binding protein 3 [Source:MGI Symbol;Acc:MGI:1913974]
MAPK14	1	2.04E-15	0.928506	8.65E-15	ENSMUSG00000053436	mitogen-activated protein kinase 14 [Source:MGI Symbol;Acc:MGI:1346865]
BCL2L1	1	7.36E-100	0.681953	1.61E-98	ENSMUSG00000007659	BCL2-like 1 [Source:MGI Symbol;Acc:MGI:88139]
VEGFC	1	1.51E-73	1.47522	2.45E-72	ENSMUSG00000031520	vascular endothelial growth factor C [Source:MGI Symbol;Acc:MGI:109124]
RAF1	1	8.73E-36	1.05333	7.01E-35	ENSMUSG00000000441	v-raf-leukemia viral oncogene 1 [Source:MGI Symbol;Acc:MGI:97847]
MAPK3	1	4.95E-21	0.991344	2.64E-20	ENSMUSG00000063358	mitogen-activated protein kinase 1 [Source:MGI Symbol;Acc:MGI:1346858]
PIK3R1	1	1.92E-14	1.25451	7.87E-14	ENSMUSG00000041417	phosphoinositide-3-kinase regulatory subunit 1 [Source:MGI Symbol;Acc:MGI:97583]
CCND2	1	2.09E-17	1.42984	9.48E-17	ENSMUSG00000000184	cyclin D2 [Source:MGI Symbol;Acc:MGI:88314]
EIF4E2	1	3.42E-67	0.930878	5.00E-66	ENSMUSG00000026254	eukaryotic translation initiation factor 4E member 2 [Source:MGI Symbol;Acc:MGI:1914440]
AZI2	1	2.12E-223	0.987779	1.15E-221	ENSMUSG00000039285	5-azacytidine induced gene 2 [Source:MGI Symbol;Acc:MGI:1351332]
CSNK2A1	1	3.51E-16	0.977448	1.54E-15	ENSMUSG00000074698	casein kinase 2, alpha 1 polypeptide [Source:MGI Symbol;Acc:MGI:88543]
PCASP1	1	0.000133773	1.01879	0.000307382	ENSMUSG00000032688	MALT1 paracaspase [Source:MGI Symbol;Acc:MGI:2445027]
GRB2	1	1.01E-18	0.902763	4.86E-18	ENSMUSG00000059923	growth factor receptor bound protein 2 [Source:MGI Symbol;Acc:MGI:95805]
NF1	1	1.20E-06	0.993238	3.20E-06	ENSMUSG00000020716	neurofibromin 1 [Source:MGI Symbol;Acc:MGI:97306]
RAPGEF1	2	0.000157391471772649	0.997091386760586	0.000359669725257425	ENSMUSG00000039844	Rap guanine nucleotide exchange factor (GEF) 1 [Source:MGI Symbol;Acc:MGI:104580]
CLIP1	2	0.000160599609953808	1.21949448036814	0.000366665776150247	ENSMUSG00000049550	CAP-GLY domain containing linker protein 1 [Source:MGI Symbol;Acc:MGI:1928401]
AKAP10	2	0.00016101613036134	0.943046384335119	0.00036728131925488	ENSMUSG00000047804	A kinase (PRKA) anchor protein 10 [Source:MGI Symbol;Acc:MGI:1890218]
ATP2A2	2	0.000246095805963113	1.04106301330632	0.000554269833250255	ENSMUSG00000029467	ATPase, Ca++ transporting, cardiac muscle, slow twitch 2 [Source:MGI Symbol;Acc:MGI:88110]
MAP4K4	2	0.000529623292548368	1.30933800635984	0.00116298483212202	ENSMUSG00000026074	mitogen-activated protein kinase kinase kinase kinase 4 [Source:MGI Symbol;Acc:MGI:1349394]
DVL1	2	0.000732518080830272	0.944350731280928	0.00158759878810202	ENSMUSG00000029071	dishevelled segment polarity protein 1 [Source:MGI Symbol;Acc:MGI:94941]
ABL1	2	0.0047091446405643	1.03613611736184	0.00957532460464478	ENSMUSG00000026842	c-abl oncogene 1, non-receptor tyrosine kinase [Source:MGI Symbol;Acc:MGI:87859]
TOLLIP	2	0.00188426392172528	0.911733235263673	0.00395355417902912	ENSMUSG00000025139	toll interacting protein [Source:MGI Symbol;Acc:MGI:1891808]
TFRC	3	0	1.38531003338432	0	ENSMUSG00000022797	transferrin receptor [Source:MGI Symbol;Acc:MGI:98822]
GATA3	3	0.000571589304782193	1.15599068612592	0.00125019532979482	ENSMUSG00000015619	GATA binding protein 3 [Source:MGI Symbol;Acc:MGI:95663]
MKNK2	3	0	1.41807591336482	0	ENSMUSG00000020190	MAP kinase-interacting serine/threonine kinase 2 [Source:MGI Symbol;Acc:MGI:894279]
FOS	3	1.47593482781039	3.15842497700999e-112	8.0163070482487e-111	ENSMUSG00000021250	protein_coding	FBJ osteosarcoma oncogene [Source:MGI Symbol;Acc:MGI:95574]	TF_bZIP	GO:0003677,GO:0006355,GO:0003700,GO:0006357,GO:0005667,GO:0005634,GO:0005654,GO:0010468,GO:0005515,GO:0005737,GO:0046982,GO:0045944,GO:0003682,GO:0016020,GO:0043005,GO:0045893,GO:0000978,GO:0035914,GO:0005783,GO:0042493,GO:0005829,GO:0007399,GO:0008134,GO:0043565,GO:0003690,GO:0006366,GO:0044212,GO:0007179,GO:0001228,GO:0001102,GO:0032993,GO:0071277,GO:1901216,GO:0035994,GO:1902895,GO:0000979,GO:…	DNA binding|regulation of transcription, DNA-templated|DNA-binding transcription factor activity|regulation of transcription by RNA polymerase II|transcription factor complex|nucleus|nucleoplasm|regulation of gene expression|protein binding|cytoplasm|protein heterodimerization activity|positive regulation of transcription by RNA polymerase II|chromatin binding|membrane|neuron projection|positive …	mmu04010,mmu04668,mmu04024,mmu04210,mmu04620,mmu04660,mmu04658,mmu04659,mmu04657,mmu04662,mmu04915,mmu04917,mmu04921,mmu04926,mmu04725,mmu04728,mmu04380,mmu04713,mmu05200,mmu05231,mmu05210,mmu05224,mmu05323,mmu05031,mmu05418,mmu05132,mmu05133,mmu05166,mmu05161,mmu05168,mmu05167,mmu05140,mmu05142,mmu01522	MAPK signaling pathway|TNF signaling pathway|cAMP signaling pathway|Apoptosis|Toll-like receptor signaling pathway|T cell receptor signaling pathway|Th1 and Th2 cell differentiation|Th17 cell differentiation|IL-17 signaling pathway|B cell receptor signaling pathway|Estrogen signaling pathway|Prolactin signaling pathway|Oxytocin signaling pathway|Relaxin signaling pathway|Cholinergic synapse|Dopam…
AHR1A	3	0.000203576783554489	1.36285759709763	0.000461416100531481	ENSMUSG00000019256	aryl-hydrocarbon receptor [Source:MGI Symbol;Acc:MGI:105043]
ATP2B2	3	0.000252091970333051	2.12965597730189	0.000567263659615325	ENSMUSG00000030302	ATPase, Ca++ transporting, plasma membrane 2 [Source:MGI Symbol;Acc:MGI:105368]
HSP90AA1	4	0	14.7731040874506	0	ENSMUSG00000021270	heat shock protein 90, alpha (cytosolic), class A member 1 [Source:MGI Symbol;Acc:MGI:96250]
HSPA2	4	0	4.21127517966678	0	ENSMUSG00000059970	heat shock protein 2 [Source:MGI Symbol;Acc:MGI:96243]
HSPA8	4	0	4.98663053871809	0	ENSMUSG00000015656	heat shock protein 8 [Source:MGI Symbol;Acc:MGI:105384]
CREM	4	0	2.12366982403943	0	ENSMUSG00000063889	cAMP responsive element modulator [Source:MGI Symbol;Acc:MGI:88495]
CALM2	4	0	1.12196359898545	0	ENSMUSG00000036438	calmodulin 2 [Source:MGI Symbol;Acc:MGI:103250]
EEF2	4	0	0.857909140344343	0	ENSMUSG00000034994	eukaryotic translation elongation factor 2 [Source:MGI Symbol;Acc:MGI:95288]
ATP6V0C	4	0	0.773339507853315	0	ENSMUSG00000024121	ATPase, H+ transporting, lysosomal V0 subunit C [Source:MGI Symbol;Acc:MGI:88116]
DNAJA1	4	0	6.42151328200243	0	ENSMUSG00000028410	DnaJ heat shock protein family (Hsp40) member A1 [Source:MGI Symbol;Acc:MGI:1270129]
PIK3R4	4	0.000122871948061671	1.03372713002442	0.00028337626397987	ENSMUSG00000032571	phosphoinositide-3-kinase regulatory subunit 4 [Source:MGI Symbol;Acc:MGI:1922919]
MAP3K2	4	0.000125870714881831	0.984021399142093	0.000290158402217223	ENSMUSG00000024383	mitogen-activated protein kinase kinase kinase 2 [Source:MGI Symbol;Acc:MGI:1346873]
RAPGEF4	4	0.000133056882373127	1.23078631174426	0.000306018588714645	ENSMUSG00000049044	Rap guanine nucleotide exchange factor (GEF) 4 [Source:MGI Symbol;Acc:MGI:1917723]
ACVR2B	4	0.000154221674699585	0.912197769226873	0.000352587276405087	ENSMUSG00000061393	activin receptor IIB [Source:MGI Symbol;Acc:MGI:87912]
TEAD4	4	0.000211985547244812	1.23450200107682	0.000479605310508624	ENSMUSG00000030353	TEA domain family member 4 [Source:MGI Symbol;Acc:MGI:106907]
WNT4	4	0.000468715093391431	0.925953167143077	0.00103514817445104	ENSMUSG00000036856	wingless-type MMTV integration site family, member 4 [Source:MGI Symbol;Acc:MGI:98957]
NDUFS1	4	0.000630414955108741	0.894873970051875	0.00137465101419263	ENSMUSG00000025968	NADH:ubiquinone oxidoreductase core subunit S1 [Source:MGI Symbol;Acc:MGI:2443241]
MAPK8	4	0.00109700140323693	0.937966165813135	0.00234602524216623	ENSMUSG00000021936	mitogen-activated protein kinase 8 [Source:MGI Symbol;Acc:MGI:1346861]
MAPK8IP3	4	0.0011895387889877	1.06482100460875	0.00253849506826227	ENSMUSG00000024163	mitogen-activated protein kinase 8 interacting protein 3 [Source:MGI Symbol;Acc:MGI:1353598]
PRKD3	4	0.00142412897635345	1.14443534999713	0.00301850143355967	ENSMUSG00000024070	protein kinase D3 [Source:MGI Symbol;Acc:MGI:1922542]
GNB1	4	0.00345478950586506	0.966095532350869	0.00711154694496718	ENSMUSG00000029064	guanine nucleotide binding protein (G protein), beta 1 [Source:MGI Symbol;Acc:MGI:95781]
