# Supplementary material for: Integrated Single-Cell and Bulk Transcriptomics Unveils Immune Profiles in Chick Erythroid Cells upon Avian Pathogenic Escherichia coli Infection
Source: Animals (Basel). 2026 Jan 7;16(2):179. doi: 10.3390/ani16020179 (PMC12837167; doi:10.3390/ani16020179)
Supplement: Supplementary file 1 [file animals-16-00179-s001.zip › Table S7.xlsx]

## Sheet: 0.1.TF_target_enrichment_annota
TF	Gene	highConfAnnot	nMotifs	bestMotif	NES	motifDb	coexModule	spearCor	CoexWeight
Crebl2	Abce1	FALSE	2	cisbp__M0341	3.3	500bp	top10perTarget	0.0600413121068251	5.20444486686023
Crebl2	Casc3	FALSE	2	cisbp__M0341	3.3	500bp	top10perTarget	0.0700635330373791	10.9463478401327
Crebl2	Cnot7	FALSE	2	cisbp__M0341	3.3	500bp	top10perTarget	0.0482898513388653	5.50029805042508
Crebl2	D5Ertd579e	FALSE	2	cisbp__M0341	3.3	500bp	top10perTarget	0.197907472506798	14.3030201768202
Crebl2	Erlin2	FALSE	2	cisbp__M0341	3.3	500bp	top10perTarget	0.0469213226875278	5.59683117666344
Crebl2	Filip1l	FALSE	2	cisbp__M0341	3.3	500bp	top10perTarget	0.036764151077399	2.46191538218884
Crebl2	Irf2	FALSE	2	cisbp__M0341	3.3	500bp	top10perTarget	0.0891572115128942	11.0697214228436
Crebl2	Lbh	FALSE	2	cisbp__M0341	3.3	500bp	top10perTarget	0.0500523570412266	5.80202856791308
Crebl2	Pias1	FALSE	2	cisbp__M0341	3.3	500bp	top10perTarget	0.117573930675611	13.6056622405256
Crebl2	Ythdc2	FALSE	2	cisbp__M0341	3.3	500bp	top10perTarget	0.0589604148608543	5.81777170836835
Crebl2	1110004F10Rik	FALSE	1	cisbp__M0361	3.03	500bp	top10perTarget	0.086482633118778	12.4524445716095
Crebl2	Ahcyl1	FALSE	1	cisbp__M0361	3.03	500bp	top10perTarget	0.0579268702898998	6.71185914548524
Crebl2	Aoc2	FALSE	1	cisbp__M0361	3.03	500bp	top10perTarget	0.0302104955680584	0.610655983660123
Crebl2	Brd3	FALSE	1	cisbp__M0361	3.03	500bp	top10perTarget	0.0437351062438884	4.59583828249461
Crebl2	Brwd1	FALSE	1	cisbp__M0361	3.03	500bp	top10perTarget	0.0660869203835065	11.0515834337378
Crebl2	Cdc73	FALSE	1	cisbp__M0361	3.03	500bp	top10perTarget	0.0810556909436323	8.70088661899995
Crebl2	Ctdp1	FALSE	1	cisbp__M0361	3.03	500bp	top10perTarget	0.0341427926597863	7.33818527419804
Crebl2	Ddx17	FALSE	1	cisbp__M0361	3.03	500bp	top10perTarget	0.0618927367397824	7.91977662327365
Crebl2	Derl1	FALSE	1	cisbp__M0361	3.03	500bp	top10perTarget	0.0375849490432786	3.42012745016239
Crebl2	Foxo3	FALSE	1	cisbp__M0361	3.03	500bp	top10perTarget	0.161870640232208	14.3786865335382
Crebl2	Fxr1	FALSE	1	cisbp__M0361	3.03	500bp	top10perTarget	0.175056576043559	17.2030426164899
Crebl2	Gbf1	FALSE	1	cisbp__M0361	3.03	500bp	top10perTarget	0.0880863629963478	8.64999976214702
Crebl2	Gcat	FALSE	1	cisbp__M0361	3.03	500bp	top10perTarget	0.054348746723388	5.56899403451268
Crebl2	Gopc	FALSE	1	cisbp__M0361	3.03	500bp	top10perTarget	0.0359794141379317	2.71607650392487
Crebl2	Gpcpd1	FALSE	1	cisbp__M0361	3.03	500bp	top10perTarget	0.134273498543669	15.7504547343087
Crebl2	Klc1	FALSE	1	cisbp__M0361	3.03	500bp	top10perTarget	0.0578260283248905	6.88507788066362
Crebl2	Klhl24	FALSE	1	cisbp__M0361	3.03	500bp	top10perTarget	0.0581618234325684	6.57350311824836
Crebl2	Ldb1	FALSE	1	cisbp__M0361	3.03	500bp	top10perTarget	0.133923443652347	12.0956590425832
Crebl2	Map3k7	FALSE	1	cisbp__M0361	3.03	500bp	top10perTarget	0.0784906562880565	9.63708619514864
Crebl2	Naa30	FALSE	1	cisbp__M0361	3.03	500bp	top10perTarget	0.0471218422664946	5.60088653477939
Crebl2	Ncoa3	FALSE	1	cisbp__M0361	3.03	500bp	top10perTarget	0.0336308830538577	2.21997220014591
Crebl2	Pan3	FALSE	1	cisbp__M0361	3.03	500bp	top10perTarget	0.121667319783748	15.6989352176637
Crebl2	Pcgf6	FALSE	1	cisbp__M0361	3.03	500bp	top10perTarget	0.0377778159885207	3.8951140345847
Crebl2	Phc2	FALSE	1	cisbp__M0361	3.03	500bp	top10perTarget	0.107513760557176	17.5114542442228
Crebl2	Phf20l1	FALSE	1	cisbp__M0361	3.03	500bp	top10perTarget	0.0853016169392099	9.85146473757988
Crebl2	Phip	FALSE	1	cisbp__M0361	3.03	500bp	top10perTarget	0.0487706287012094	6.72219997106222
Crebl2	Plag1	FALSE	1	cisbp__M0361	3.03	500bp	top10perTarget	0.122687452076681	8.47183292499988
Crebl2	Purb	FALSE	1	cisbp__M0361	3.03	500bp	top10perTarget	0.0382454873672864	2.40584179531372
Crebl2	Rprd1b	FALSE	1	cisbp__M0361	3.03	500bp	top10perTarget	0.0871987683265642	17.1692862654845
Crebl2	Sbno1	FALSE	1	cisbp__M0361	3.03	500bp	top10perTarget	0.0593121149800788	10.8849112689373
Crebl2	Scaf8	FALSE	1	cisbp__M0361	3.03	500bp	top10perTarget	0.0426740797997339	6.55929143031205
Crebl2	Sec16a	FALSE	1	cisbp__M0361	3.03	500bp	top10perTarget	0.0302202470050534	8.97837223711579
Crebl2	Serbp1	FALSE	1	cisbp__M0361	3.03	500bp	top10perTarget	0.10132891985606	8.96128876694937
Crebl2	Slc25a1	FALSE	1	cisbp__M0361	3.03	500bp	top10perTarget	0.0466830022432113	6.73762053537064
Crebl2	Srp54c	FALSE	1	cisbp__M0361	3.03	500bp	top10perTarget	0.0370809377128754	3.91221849820053
Crebl2	Tial1	FALSE	1	cisbp__M0361	3.03	500bp	top10perTarget	0.0777135489588163	10.8702941083862
Crebl2	Tpr	FALSE	1	cisbp__M0361	3.03	500bp	top10perTarget	0.0750060934636304	11.933173972119
Crebl2	Trim23	FALSE	1	cisbp__M0361	3.03	500bp	top10perTarget	0.0352705933152398	1.89621945561512
Crebl2	Ube2f	FALSE	1	cisbp__M0361	3.03	500bp	top10perTarget	0.0587794091890032	6.65675881544185
Crebl2	Ubn2	FALSE	1	cisbp__M0361	3.03	500bp	top10perTarget	0.0790310177071715	11.1067907087455
Crebl2	Usp48	FALSE	1	cisbp__M0361	3.03	500bp	top10perTarget	0.0636207491988741	9.36906
Crebl2	Vps26a	FALSE	1	cisbp__M0361	3.03	500bp	top10perTarget	0.0559556045235609	13.7063418031133
Crebl2	Wnk1	FALSE	1	cisbp__M0361	3.03	500bp	top10perTarget	0.0360453769519726	7.26908229249207
Crebl2	Ypel5	FALSE	1	cisbp__M0361	3.03	500bp	top10perTarget	0.0763939498048393	13.3537242985888
Crebl2	Ythdc1	FALSE	1	cisbp__M0361	3.03	500bp	top10perTarget	0.105799658233136	23.1246575521328
Crebl2	Ywhag	FALSE	1	cisbp__M0361	3.03	500bp	top10perTarget	0.0493544030754775	5.2798347120374
Crebl2	Zfp384	FALSE	1	cisbp__M0361	3.03	500bp	top10perTarget	0.0305932262563774	5.69978199543764
Crebl2	Zfyve1	FALSE	1	cisbp__M0361	3.03	500bp	top10perTarget	0.0604202308536606	6.35921781634343
Crem	Calm1	FALSE	9	cisbp__M3083	4.74	10kb	top10perTarget	0.0444205678853878	7.93462898896697
Crem	Cdh23	FALSE	4	cisbp__M3083	4.74	10kb	top10perTarget	0.043398636227644	10.6398160216922
Crem	Cnbp	FALSE	4	cisbp__M3083	4.74	10kb	top10perTarget	0.0789602280485298	32.7169382764193
Crem	Cpeb4	FALSE	3	cisbp__M3083	4.74	10kb	top10perTarget	0.0476185967153517	37.8488210252791
Crem	Dlst	FALSE	4	cisbp__M3083	4.74	10kb	top10perTarget	0.0340317324857784	7.24806046463903
Crem	Ncoa7	FALSE	13	cisbp__M3083	4.74	10kb	top10perTarget	0.0513312946917376	9.1608959851246
Crem	Rpl38	FALSE	6	cisbp__M3083	4.74	10kb	top10perTarget	0.0385761474574284	12.5837019938084
Crem	Slain2	FALSE	6	cisbp__M3083	4.74	10kb	top10perTarget	0.0353038026377669	1.52751746811811
Crem	Aff4	TRUE	79	transfac_pro__M00981	4.63	10kb	top10perTarget	0.0396753202114577	12.9176221889086
Crem	Chd2	TRUE	68	transfac_pro__M00981	4.63	10kb	top10perTarget	0.0476533668754793	8.08462508926976
Crem	Clk4	TRUE	75	transfac_pro__M00981	4.63	10kb	top10perTarget	0.0409633868829084	8.77467404919882
Crem	Crem	TRUE	92	transfac_pro__M00981	4.63	10kb	top10perTarget	1	NA
Crem	Hsp90ab1	TRUE	80	transfac_pro__M00981	4.63	10kb	top10perTarget	0.0561076597812206	10.9385480439057
Crem	Mafg	TRUE	67	transfac_pro__M00981	4.63	10kb	top10perTarget	0.0421277953159323	14.4029106912884
Crem	Nr4a3	TRUE	47	transfac_pro__M00981	4.63	10kb	top10perTarget	0.0485266408305744	10.015755145537
Crem	Rap1b	TRUE	74	transfac_pro__M00981	4.63	10kb	top10perTarget	0.036074395039982	4.43126894876672
Crem	Siah2	TRUE	14	transfac_pro__M00981	4.63	10kb	top10perTarget	0.0318462347511429	7.43292121686786
Crem	Sik1	TRUE	90	transfac_pro__M00981	4.63	10kb	top10perTarget	0.0700107760258257	18.0512704614241
Crem	Ywhaz	TRUE	57	transfac_pro__M00981	4.63	10kb	top10perTarget	0.0331802437442635	0.703545128373382
Crem	AA467197	TRUE	35	hocomoco__CREM_HUMAN.H11MO.0.C	4.58	10kb	top10perTarget	0.0611213377246705	21.4019939736055
Crem	Ankrd44	TRUE	53	hocomoco__CREM_HUMAN.H11MO.0.C	4.58	10kb	top10perTarget	0.0367901404087288	8.01481727369731
Crem	Sec24b	TRUE	13	hocomoco__CREM_HUMAN.H11MO.0.C	4.58	10kb	top10perTarget	0.0400723543073687	7.4272651396639
Crem	Hipk3	FALSE	3	transfac_public__M00039	4.54	10kb	top10perTarget	0.0557321998220922	12.0013125424353
Crem	Tmem203	FALSE	1	swissregulon__hs__ATF5_CREB3.p2	4.4	500bp	top10perTarget	0.0381376199742549	4.80247063596983
Crem	Ccnl1	TRUE	52	transfac_pro__M00981	4.39	500bp	top10perTarget	0.0616299831804903	30.636661963203
Crem	Crebzf	TRUE	49	transfac_pro__M00981	4.39	500bp	top10perTarget	0.042197540489079	2.48683832164143
Crem	Gmcl1	FALSE	1	cisbp__M0263	4.39	500bp	top10perTarget	0.0339199148820352	6.0351266997193
Crem	Gmppb	TRUE	47	transfac_pro__M00981	4.39	500bp	top10perTarget	0.0317088109866282	0.682174327659692
Crem	H3f3b	TRUE	28	transfac_pro__M00981	4.39	500bp	top10perTarget	0.0566153217056569	12.5767561730744
Crem	Hist1h2be	TRUE	38	transfac_pro__M00981	4.39	500bp	top10perTarget	0.0386669966041291	2.2901921100509
Crem	Lmln	FALSE	2	cisbp__M0263	4.39	500bp	top10perTarget	0.0360819973320954	5.72417165850413
Crem	Prpf38b	TRUE	22	transfac_pro__M00981	4.39	500bp	top10perTarget	0.0342528578080642	11.4583891353847
Crem	Smarca1	TRUE	52	transfac_pro__M00981	4.39	500bp	top10perTarget	0.047596111544996	4.44928547140597
Crem	Srsf5	TRUE	32	transfac_pro__M00981	4.39	500bp	top10perTarget	0.0646925363856046	23.4262290242972
Crem	Stat3	TRUE	65	transfac_pro__M00981	4.39	500bp	top10perTarget	0.0627467456327266	14.5327327766755
Crem	Thumpd1	TRUE	43	transfac_pro__M00981	4.39	500bp	top10perTarget	0.0404334672631189	7.68496762881101
Crem	Tm9sf3	TRUE	46	transfac_pro__M00981	4.39	500bp	top10perTarget	0.0447302124688245	8.91669274815122
Crem	Triap1	TRUE	42	transfac_pro__M00981	4.39	500bp	top10perTarget	0.0325136897950971	11.9188058502456
Crem	Ppm1b	TRUE	15	cisbp__M6181	4.33	500bp	top10perTarget	0.0383511004025269	7.59193318569802
Crem	Tex10	TRUE	22	hocomoco__CREM_HUMAN.H11MO.0.C	4.09	500bp	top10perTarget	0.0412236098224465	4.92282031789823
Crem	Tardbp	FALSE	1	cisbp__M3088	3.91	500bp	top10perTarget	0.048204519060595	8.28851610544105
Crem	Mtdh	TRUE	13	transfac_pro__M08803	3.6	500bp	top10perTarget	0.0305723626123472	0.574320354809503
Crem	Sin3b	TRUE	11	transfac_pro__M08803	3.6	500bp	top10perTarget	0.0335901363405683	2.50793041102219
Crem	Zfp644	TRUE	21	transfac_pro__M08803	3.6	500bp	top10perTarget	0.0432097670165642	1.78185290286884
Crem	Chmp4b	TRUE	7	transfac_pro__M00917	3.4	500bp	top10perTarget	0.0476668236191564	9.60988194466677
Crem	Slc16a6	TRUE	13	transfac_pro__M00917	3.4	500bp	top10perTarget	0.032951731900879	4.66250713520381
Crem	Eif2s1	FALSE	1	transfac_pro__M02091	3.37	500bp	top10perTarget	0.039025492134255	6.42685042665295
Crem	Ankrd13d	FALSE	1	cisbp__M1920	3.19	500bp	top10perTarget	0.032177925263876	1.2730148138161
Crem	Lrig2	FALSE	1	cisbp__M1920	3.19	500bp	top10perTarget	0.0377017992158271	0.829410296694622
Crem	Gtf2b	TRUE	17	transfac_pro__M07682	3.15	500bp	top10perTarget	0.0513821227888308	11.6182137993883
Crem	Psmc1	TRUE	12	transfac_pro__M07682	3.15	500bp	top10perTarget	0.0417875222469485	7.25187576030406
Crem	Taf12	TRUE	2	transfac_pro__M07682	3.15	500bp	top10perTarget	0.0405957397499246	0.881104102110932
Crem	Tm6sf1	TRUE	2	transfac_pro__M07682	3.15	500bp	top10perTarget	0.0339615415048585	12.9168172119882
Crem	Map2k3	TRUE	4	transfac_pro__M00801	3.14	10kb	top10perTarget	0.0305519938798755	1.90829749053239
Crem	Ubxn4	TRUE	7	transfac_pro__M00801	3.14	10kb	top10perTarget	0.0366091952090252	10.8271667443043
Crem	Zc3h15	TRUE	5	transfac_pro__M00801	3.14	10kb	top10perTarget	0.0442558582019509	8.47602326130862
Crem	Mphosph8	FALSE	1	cisbp__M0303	3.01	500bp	top10perTarget	0.042515158190184	12.2133343530831
E2f1	Ada	FALSE	3	dbcorrdb__HDAC2__ENCSR000AQG_1__m4	4.03	10kb	top10perTarget	0.0682371195263307	9.74560077995742
E2f1	Aktip	FALSE	2	dbcorrdb__HDAC2__ENCSR000AQG_1__m4	4.03	10kb	top10perTarget	0.0320533848630779	5.68078986604238
E2f1	Ank1	FALSE	6	dbcorrdb__HDAC2__ENCSR000AQG_1__m4	4.03	10kb	top10perTarget	0.139366037404688	40.092320425262
E2f1	Anp32a	FALSE	5	dbcorrdb__HDAC2__ENCSR000AQG_1__m4	4.03	10kb	top10perTarget	0.0755294523983944	18.0612667048025
E2f1	Ap2m1	FALSE	6	dbcorrdb__HDAC2__ENCSR000AQG_1__m4	4.03	10kb	top10perTarget	0.0673792380016437	15.3504949270685
E2f1	Bnip3l	FALSE	4	dbcorrdb__HDAC2__ENCSR000AQG_1__m4	4.03	10kb	top10perTarget	0.089933722265667	38.0188385666114
E2f1	Btg1	FALSE	6	dbcorrdb__HDAC2__ENCSR000AQG_1__m4	4.03	10kb	top10perTarget	0.0717651305835784	28.2403352906618
E2f1	Camk2g	FALSE	6	dbcorrdb__HDAC2__ENCSR000AQG_1__m4	4.03	10kb	top10perTarget	0.0726912862634701	25.7010344888992
E2f1	Cbfa2t2	FALSE	5	dbcorrdb__HDAC2__ENCSR000AQG_1__m4	4.03	10kb	top10perTarget	0.0677219162224758	5.21101410231435
E2f1	Cnot6l	FALSE	6	dbcorrdb__HDAC2__ENCSR000AQG_1__m4	4.03	10kb	top10perTarget	0.10341601010998	20.4441028756224
E2f1	Dennd4c	FALSE	3	dbcorrdb__HDAC2__ENCSR000AQG_1__m4	4.03	10kb	top10perTarget	0.040246241479487	4.47067583303727
E2f1	Dnaja2	FALSE	6	dbcorrdb__HDAC2__ENCSR000AQG_1__m4	4.03	10kb	top10perTarget	0.0489365081361827	7.64895436390695
E2f1	E2f1	FALSE	6	dbcorrdb__HDAC2__ENCSR000AQG_1__m4	4.03	10kb	top10perTarget	1	NA
E2f1	Eif2s3x	FALSE	2	dbcorrdb__HDAC2__ENCSR000AQG_1__m4	4.03	10kb	top10perTarget	0.0513076143749564	12.2664857895664
E2f1	Eif3e	FALSE	2	dbcorrdb__HDAC2__ENCSR000AQG_1__m4	4.03	10kb	top10perTarget	0.0487805132245772	24.3353226477455
E2f1	Epas1	FALSE	6	dbcorrdb__HDAC2__ENCSR000AQG_1__m4	4.03	10kb	top10perTarget	0.135859254393082	29.094021005682
E2f1	Fos	FALSE	6	dbcorrdb__HDAC2__ENCSR000AQG_1__m4	4.03	10kb	top10perTarget	0.0749054664169214	9.55385325970311
E2f1	Fryl	FALSE	6	dbcorrdb__HDAC2__ENCSR000AQG_1__m4	4.03	10kb	top10perTarget	0.108783101074105	32.0247520255093
E2f1	Gatad2a	FALSE	6	dbcorrdb__HDAC2__ENCSR000AQG_1__m4	4.03	10kb	top10perTarget	0.0730439403454062	10.009526537045
E2f1	Hbp1	FALSE	6	dbcorrdb__HDAC2__ENCSR000AQG_1__m4	4.03	10kb	top10perTarget	0.0713996605831275	10.2001834859521
E2f1	Ino80	FALSE	5	dbcorrdb__HDAC2__ENCSR000AQG_1__m4	4.03	10kb	top10perTarget	0.0466582012605461	6.61183162601035
E2f1	Ip6k1	FALSE	4	dbcorrdb__HDAC2__ENCSR000AQG_1__m4	4.03	10kb	top10perTarget	0.0712204522556581	8.72787177244562
E2f1	Jak1	FALSE	2	dbcorrdb__HDAC2__ENCSR000AQG_1__m4	4.03	10kb	top10perTarget	0.0428796336284727	5.43981614041035
E2f1	Kpna4	FALSE	6	dbcorrdb__HDAC2__ENCSR000AQG_1__m4	4.03	10kb	top10perTarget	0.0540460243303645	11.1693304718797
E2f1	Memo1	FALSE	5	dbcorrdb__HDAC2__ENCSR000AQG_1__m4	4.03	10kb	top10perTarget	0.042387914493435	9.95652145509143
E2f1	Mknk2	FALSE	6	dbcorrdb__HDAC2__ENCSR000AQG_1__m4	4.03	10kb	top10perTarget	0.150731481038135	41.9687584431607
E2f1	Mxi1	FALSE	6	dbcorrdb__HDAC2__ENCSR000AQG_1__m4	4.03	10kb	top10perTarget	0.0785915795771412	23.0800749221255
E2f1	Nedd4l	FALSE	4	dbcorrdb__HDAC2__ENCSR000AQG_1__m4	4.03	10kb	top10perTarget	0.0388766985225351	4.2500537867705
E2f1	Nfia	FALSE	6	dbcorrdb__HDAC2__ENCSR000AQG_1__m4	4.03	10kb	top10perTarget	0.0868303510461409	7.7953864487359
E2f1	Nrbp1	FALSE	3	dbcorrdb__HDAC2__ENCSR000AQG_1__m4	4.03	10kb	top10perTarget	0.110630286923191	19.7657180985365
E2f1	Nrg2	FALSE	4	dbcorrdb__HDAC2__ENCSR000AQG_1__m4	4.03	10kb	top10perTarget	0.0987362572047453	14.2074568891384
E2f1	Osbpl1a	FALSE	3	dbcorrdb__HDAC2__ENCSR000AQG_1__m4	4.03	10kb	top10perTarget	0.123978412079679	38.9839699883368
E2f1	Osbpl9	FALSE	4	dbcorrdb__HDAC2__ENCSR000AQG_1__m4	4.03	10kb	top10perTarget	0.0378963596470747	4.78311232758296
E2f1	Pabpc1	FALSE	6	dbcorrdb__HDAC2__ENCSR000AQG_1__m4	4.03	10kb	top10perTarget	0.054846588383675	22.602161153061
E2f1	Plec	FALSE	6	dbcorrdb__HDAC2__ENCSR000AQG_1__m4	4.03	10kb	top10perTarget	0.0952458175284037	11.0127094779216
E2f1	Pum2	FALSE	6	dbcorrdb__HDAC2__ENCSR000AQG_1__m4	4.03	10kb	top10perTarget	0.0566936713646277	15.1205900867086
E2f1	Rabgap1l	FALSE	6	dbcorrdb__HDAC2__ENCSR000AQG_1__m4	4.03	10kb	top10perTarget	0.110158565959565	15.6770229353055
E2f1	Rap1a	FALSE	6	dbcorrdb__HDAC2__ENCSR000AQG_1__m4	4.03	10kb	top10perTarget	0.0551141401905905	11.2754330830514
E2f1	Rc3h1	FALSE	4	dbcorrdb__HDAC2__ENCSR000AQG_1__m4	4.03	10kb	top10perTarget	0.0593429605344939	15.5669908322701
E2f1	Rfx3	FALSE	6	dbcorrdb__HDAC2__ENCSR000AQG_1__m4	4.03	10kb	top10perTarget	0.0546098474099302	8.19253309702082
E2f1	Riok3	FALSE	2	dbcorrdb__HDAC2__ENCSR000AQG_1__m4	4.03	10kb	top10perTarget	0.0569405469251047	6.7846235113458
E2f1	Rnf10	FALSE	4	dbcorrdb__HDAC2__ENCSR000AQG_1__m4	4.03	10kb	top10perTarget	0.112838947430624	23.0327088483206
E2f1	Sesn3	FALSE	5	dbcorrdb__HDAC2__ENCSR000AQG_1__m4	4.03	10kb	top10perTarget	0.0843684499523828	12.2810192923998
E2f1	Slc22a23	FALSE	6	dbcorrdb__HDAC2__ENCSR000AQG_1__m4	4.03	10kb	top10perTarget	0.0684439586088688	13.8896774309012
E2f1	Slc35f5	FALSE	6	dbcorrdb__HDAC2__ENCSR000AQG_1__m4	4.03	10kb	top10perTarget	0.0578679614361432	6.31672121490385
E2f1	Spin1	FALSE	5	dbcorrdb__HDAC2__ENCSR000AQG_1__m4	4.03	10kb	top10perTarget	0.0627909265980078	5.82635395807616
E2f1	Ssbp3	FALSE	6	dbcorrdb__HDAC2__ENCSR000AQG_1__m4	4.03	10kb	top10perTarget	0.0958308318504792	11.7164530522644
E2f1	Ssrp1	FALSE	4	dbcorrdb__HDAC2__ENCSR000AQG_1__m4	4.03	10kb	top10perTarget	0.0396885609798323	5.85725811158968
E2f1	Stat5b	FALSE	6	dbcorrdb__HDAC2__ENCSR000AQG_1__m4	4.03	10kb	top10perTarget	0.0434927417139114	7.64845325377247
E2f1	Tab2	FALSE	6	dbcorrdb__HDAC2__ENCSR000AQG_1__m4	4.03	10kb	top10perTarget	0.0613859983509099	8.21310680313973
E2f1	Taok3	FALSE	6	dbcorrdb__HDAC2__ENCSR000AQG_1__m4	4.03	10kb	top10perTarget	0.116249748124071	26.977497390804
E2f1	Tbl1xr1	FALSE	6	dbcorrdb__HDAC2__ENCSR000AQG_1__m4	4.03	10kb	top10perTarget	0.121289191292174	13.7953353622822
E2f1	Tcf20	FALSE	3	dbcorrdb__HDAC2__ENCSR000AQG_1__m4	4.03	10kb	top10perTarget	0.096177705512901	14.0195171594805
E2f1	Tfrc	FALSE	6	dbcorrdb__HDAC2__ENCSR000AQG_1__m4	4.03	10kb	top10perTarget	0.110753696448105	31.2571940161753
E2f1	Tgm2	FALSE	6	dbcorrdb__HDAC2__ENCSR000AQG_1__m4	4.03	10kb	top10perTarget	0.0481772653342614	2.38465226521517
E2f1	Tmem131	FALSE	5	dbcorrdb__HDAC2__ENCSR000AQG_1__m4	4.03	10kb	top10perTarget	0.109280761674956	24.5920679043773
E2f1	Ube2h	FALSE	5	dbcorrdb__HDAC2__ENCSR000AQG_1__m4	4.03	10kb	top10perTarget	0.121869657228829	33.6969506857259
E2f1	Ube2r2	FALSE	6	dbcorrdb__HDAC2__ENCSR000AQG_1__m4	4.03	10kb	top10perTarget	0.088962397863735	16.3835390935399
E2f1	Usp27x	FALSE	6	dbcorrdb__HDAC2__ENCSR000AQG_1__m4	4.03	10kb	top10perTarget	0.0714565873001491	8.17641468555199
E2f1	Vim	FALSE	4	dbcorrdb__HDAC2__ENCSR000AQG_1__m4	4.03	10kb	top10perTarget	0.106022620258553	34.3120059768181
E2f1	Wnk2	FALSE	6	dbcorrdb__HDAC2__ENCSR000AQG_1__m4	4.03	10kb	top10perTarget	0.0567816489233095	10.1833286981535
E2f1	Yaf2	FALSE	6	dbcorrdb__HDAC2__ENCSR000AQG_1__m4	4.03	10kb	top10perTarget	0.0593536655929825	15.8984068655873
E2f1	Zmiz2	FALSE	6	dbcorrdb__HDAC2__ENCSR000AQG_1__m4	4.03	10kb	top10perTarget	0.0937144703766963	12.1425800601172
E2f1	Taf5l	FALSE	3	dbcorrdb__NELFE__ENCSR000DOF_1__m6	3.86	10kb	top10perTarget	0.0362262403618482	4.04609196258443
E2f1	Vamp2	FALSE	2	dbcorrdb__NELFE__ENCSR000DOF_1__m6	3.86	10kb	top10perTarget	0.0621827530257244	16.265320022285
E2f1	Arl4a	FALSE	1	dbcorrdb__SREBF2__ENCSR000DYT_1__m7	3.44	10kb	top10perTarget	0.11511829401578	32.8520038436241
E2f1	Plcb3	FALSE	2	dbcorrdb__SREBF2__ENCSR000DYT_1__m7	3.44	10kb	top10perTarget	0.11404360554802	16.3449914211353
E2f1	Ubc	FALSE	1	dbcorrdb__SREBF2__ENCSR000DYT_1__m7	3.44	10kb	top10perTarget	0.0927350002589374	28.4379446017555
E2f1	Zranb1	FALSE	1	dbcorrdb__SREBF2__ENCSR000DYT_1__m7	3.44	10kb	top10perTarget	0.0362220801169997	3.11872594427179
E2f1	Atxn2	FALSE	2	dbcorrdb__ESRRA__ENCSR000DYQ_1__m5	3.32	10kb	top10perTarget	0.0416101755419033	4.78487276786008
E2f1	Cnnm2	FALSE	1	dbcorrdb__ESRRA__ENCSR000DYQ_1__m5	3.32	10kb	top10perTarget	0.0767799640191363	11.0319360059721
E2f1	Gpr155	FALSE	1	dbcorrdb__ESRRA__ENCSR000DYQ_1__m5	3.32	10kb	top10perTarget	0.0589022757704688	6.81644745790743
E2f1	Herc1	FALSE	1	dbcorrdb__ESRRA__ENCSR000DYQ_1__m5	3.32	10kb	top10perTarget	0.0804648762865958	10.2163695422233
E2f1	Lpin2	FALSE	1	dbcorrdb__ESRRA__ENCSR000DYQ_1__m5	3.32	10kb	top10perTarget	0.0777607697726219	25.3997786120237
E2f1	Mapre3	FALSE	1	dbcorrdb__ESRRA__ENCSR000DYQ_1__m5	3.32	10kb	top10perTarget	0.0695006994049419	7.27471358161522
E2f1	Srf	FALSE	1	dbcorrdb__ESRRA__ENCSR000DYQ_1__m5	3.32	10kb	top10perTarget	0.0479519246914619	10.4193915245538
E2f1	Foxo1	TRUE	7	transfac_pro__M04895	3.28	10kb	top10perTarget	0.0310429645759252	14.1333535833344
E2f1	Gse1	TRUE	7	transfac_pro__M04895	3.28	10kb	top10perTarget	0.0624901732692894	9.22314753636944
E2f1	Hnrnpab	TRUE	5	transfac_pro__M04895	3.28	10kb	top10perTarget	0.0840814800677507	26.7071792466651
E2f1	Huwe1	TRUE	2	transfac_pro__M04895	3.28	10kb	top10perTarget	0.0384956597586578	15.3934138934406
E2f1	Klf3	TRUE	7	transfac_pro__M04895	3.28	10kb	top10perTarget	0.0490757994095436	18.5425162910134
E2f1	Osbpl8	TRUE	6	transfac_pro__M04895	3.28	10kb	top10perTarget	0.0939641354453515	15.5368774359339
E2f1	Rab5b	TRUE	1	transfac_pro__M04895	3.28	10kb	top10perTarget	0.082521207549423	16.3570547202184
E2f1	Rbm24	TRUE	7	transfac_pro__M04895	3.28	10kb	top10perTarget	0.0390158019085968	9.85319944788571
E2f1	Rpl21	TRUE	6	transfac_pro__M04895	3.28	10kb	top10perTarget	0.0468444410010508	17.7082821775526
E2f1	Sgk1	TRUE	6	transfac_pro__M04895	3.28	10kb	top10perTarget	0.0581062946070011	7.04895021879174
E2f1	Slc38a2	TRUE	7	transfac_pro__M04895	3.28	10kb	top10perTarget	0.106328534036273	17.5334446536368
E2f1	Sox6	TRUE	7	transfac_pro__M04895	3.28	10kb	top10perTarget	0.14851003284887	44.5047811988822
E2f1	Vash1	TRUE	5	transfac_pro__M04895	3.28	10kb	top10perTarget	0.0727544368712009	14.6513360200363
E2f1	Zfp516	TRUE	7	transfac_pro__M04895	3.28	10kb	top10perTarget	0.1086189836742	11.1868472291897
Etv6	Add1	FALSE	1	dbcorrdb__IRF1__ENCSR000EGK_1__m1	3.64	10kb	top10perTarget	0.047164496095939	6.06935881773993
Etv6	Atp9b	FALSE	1	dbcorrdb__IRF1__ENCSR000EGK_1__m1	3.64	10kb	top10perTarget	0.060123886846818	7.57410624638924
Etv6	Brd3	FALSE	1	dbcorrdb__IRF1__ENCSR000EGK_1__m1	3.64	10kb	top10perTarget	0.0362034442368638	4.57932915291856
Etv6	Cir1	FALSE	1	dbcorrdb__IRF1__ENCSR000EGK_1__m1	3.64	10kb	top10perTarget	0.0418794643422149	3.34814466122278
Etv6	Clcn3	FALSE	1	dbcorrdb__IRF1__ENCSR000EGK_1__m1	3.64	10kb	top10perTarget	0.0317347993569579	1.87612356273433
Etv6	Clock	FALSE	1	dbcorrdb__IRF1__ENCSR000EGK_1__m1	3.64	10kb	top10perTarget	0.0592472305830716	6.11450376808697
Etv6	Dctn1	FALSE	1	dbcorrdb__IRF1__ENCSR000EGK_1__m1	3.64	10kb	top10perTarget	0.0387719277389759	10.4424228100942
Etv6	Dusp10	FALSE	1	dbcorrdb__IRF1__ENCSR000EGK_1__m1	3.64	10kb	top10perTarget	0.0495444764350563	2.59198917204882
Etv6	Edem1	FALSE	1	dbcorrdb__IRF1__ENCSR000EGK_1__m1	3.64	10kb	top10perTarget	0.0430786110501623	8.20835406530836
Etv6	Erap1	FALSE	1	dbcorrdb__IRF1__ENCSR000EGK_1__m1	3.64	10kb	top10perTarget	0.0706791761457056	9.42932984124147
Etv6	Etv6	FALSE	1	dbcorrdb__IRF1__ENCSR000EGK_1__m1	3.64	10kb	top10perTarget	1	NA
Etv6	Fam49b	FALSE	1	dbcorrdb__IRF1__ENCSR000EGK_1__m1	3.64	10kb	top10perTarget	0.0396654070001725	9.1429687874825
Etv6	Fggy	FALSE	1	dbcorrdb__IRF1__ENCSR000EGK_1__m1	3.64	10kb	top10perTarget	0.0540743161311459	7.06130964939954
Etv6	Fmr1	FALSE	1	dbcorrdb__IRF1__ENCSR000EGK_1__m1	3.64	10kb	top10perTarget	0.120412638906096	50.1737345436213
Etv6	Gls	FALSE	1	dbcorrdb__IRF1__ENCSR000EGK_1__m1	3.64	10kb	top10perTarget	0.0844563250677094	18.2534544337489
Etv6	Hs6st1	FALSE	1	dbcorrdb__IRF1__ENCSR000EGK_1__m1	3.64	10kb	top10perTarget	0.144380609955154	22.3287285767225
Etv6	Otud4	FALSE	1	dbcorrdb__IRF1__ENCSR000EGK_1__m1	3.64	10kb	top10perTarget	0.0547027326511884	6.28372823380287
Etv6	Sec62	FALSE	1	dbcorrdb__IRF1__ENCSR000EGK_1__m1	3.64	10kb	top10perTarget	0.0380206966698512	5.07778220019802
Etv6	Slc30a4	FALSE	1	dbcorrdb__IRF1__ENCSR000EGK_1__m1	3.64	10kb	top10perTarget	0.036252911728332	3.56610898472289
Etv6	Stat3	FALSE	1	dbcorrdb__IRF1__ENCSR000EGK_1__m1	3.64	10kb	top10perTarget	0.0759238536229701	23.8470541833363
Etv6	Stat5b	FALSE	1	dbcorrdb__IRF1__ENCSR000EGK_1__m1	3.64	10kb	top10perTarget	0.0618367783454608	8.9803847315624
Etv6	Stx17	FALSE	1	dbcorrdb__IRF1__ENCSR000EGK_1__m1	3.64	10kb	top10perTarget	0.0657439663855888	9.91857712440024
Etv6	Zbtb38	FALSE	1	dbcorrdb__IRF1__ENCSR000EGK_1__m1	3.64	10kb	top10perTarget	0.041689650248603	3.08476334218925
Etv6	Zfhx3	FALSE	1	dbcorrdb__IRF1__ENCSR000EGK_1__m1	3.64	10kb	top10perTarget	0.0809343134651836	10.6577344896119
Fos	Arf1	FALSE	7	jaspar__MA1069.1	4.14	500bp	top10perTarget	0.0452463765641702	11.1457983062208
Fos	Bnip3l	FALSE	29	jaspar__MA1069.1	4.14	500bp	top10perTarget	0.0553924087241645	8.97112028754857
Fos	Btg1	FALSE	24	jaspar__MA1069.1	4.14	500bp	top10perTarget	0.071587098937139	18.940387779922
Fos	Ddx3x	FALSE	10	jaspar__MA1069.1	4.14	500bp	top10perTarget	0.0333852283125812	1.00686879590556
Fos	Fos	FALSE	22	jaspar__MA1069.1	4.14	500bp	top10perTarget	1	NA
Fos	G3bp2	FALSE	23	jaspar__MA1069.1	4.14	500bp	top10perTarget	0.0343656188669727	6.4289288828938
Fos	Gpbp1	FALSE	32	jaspar__MA1069.1	4.14	500bp	top10perTarget	0.0391853250965932	10.6772241780398
Fos	Hsp90ab1	FALSE	27	jaspar__MA1069.1	4.14	500bp	top10perTarget	0.0887229172975147	36.1707236948176
Fos	Sik1	FALSE	30	jaspar__MA1069.1	4.14	500bp	top10perTarget	0.0506224004372602	8.42595491874079
Fos	Sik3	FALSE	15	jaspar__MA1069.1	4.14	500bp	top10perTarget	0.0394375879541109	6.66156626201963
Fos	Zfp36l2	FALSE	13	jaspar__MA1069.1	4.14	500bp	top10perTarget	0.0372869997907029	4.99358733818147
Fos	Cnot6l	FALSE	2	cisbp__M0361	3.9	10kb	top10perTarget	0.0581175701269951	8.47743890192564
Fos	Eif5	FALSE	4	cisbp__M0361	3.9	10kb	top10perTarget	0.0476784738609344	25.8221303924001
Fos	Hspa2	FALSE	5	cisbp__M0361	3.9	10kb	top10perTarget	0.0353007918776331	20.3791167948289
Fos	Nr4a3	FALSE	21	cisbp__M0361	3.9	10kb	top10perTarget	0.0373159884315361	20.1925219453052
Fos	Pde10a	FALSE	1	cisbp__M0361	3.9	10kb	top10perTarget	0.0762949060045651	6.96795921301111
Fos	Rab18	FALSE	2	cisbp__M0361	3.9	10kb	top10perTarget	0.0436247221536388	6.5294395730189
Fos	Wtap	FALSE	3	cisbp__M0361	3.9	10kb	top10perTarget	0.043542397611623	12.126225511469
Fos	Eif4a2	FALSE	9	transfac_public__M00039	3.73	10kb	top10perTarget	0.046361588219989	14.0263557040676
Fos	Dnaja1	FALSE	2	dbcorrdb__CHD2__ENCSR000EBT_1__m2	3.56	500bp	top10perTarget	0.0418259177590661	13.060604067019
Fos	Ranbp10	FALSE	1	dbcorrdb__CHD2__ENCSR000EBT_1__m2	3.56	500bp	top10perTarget	0.070758337118483	8.72633077530151
Fos	Arf4	FALSE	3	transfac_pro__M08803	3.53	500bp	top10perTarget	0.0351694256667543	6.18069319899406
Fos	Eef1a1	FALSE	1	transfac_pro__M08803	3.53	500bp	top10perTarget	0.0412865728502273	10.5792570462227
Fos	Ogt	FALSE	4	cisbp__M1890	3.42	10kb	top10perTarget	0.0409266911084829	27.7860049971399
Fos	Rab5a	FALSE	2	cisbp__M0275	3.33	500bp	top10perTarget	0.0453291821441949	5.83534262618946
Fos	Anp32a	TRUE	6	dbcorrdb__FOS__ENCSR000EYZ_1__m1	3.06	500bp	top10perTarget	0.0506773240184349	5.66749916278862
Fos	E2f1	TRUE	5	dbcorrdb__FOS__ENCSR000EYZ_1__m1	3.06	500bp	top10perTarget	0.0749054664169214	9.15615282209019
Fos	Fryl	TRUE	5	dbcorrdb__FOS__ENCSR000EYZ_1__m1	3.06	500bp	top10perTarget	0.0816333848780795	13.9309654413518
Fos	H3f3b	TRUE	8	dbcorrdb__FOS__ENCSR000EYZ_1__m1	3.06	500bp	top10perTarget	0.0984252730427453	50.5165391732983
Fos	Hspa5	TRUE	16	dbcorrdb__FOS__ENCSR000EYZ_1__m1	3.06	500bp	top10perTarget	0.0640009209450941	34.9235956653866
Fos	Hspa8	TRUE	4	dbcorrdb__FOS__ENCSR000EYZ_1__m1	3.06	500bp	top10perTarget	0.0651820357711501	26.2880404116621
Fos	Hsph1	TRUE	15	dbcorrdb__FOS__ENCSR000EYZ_1__m1	3.06	500bp	top10perTarget	0.055368040214979	11.8932257684885
Fos	Kpna4	TRUE	8	dbcorrdb__FOS__ENCSR000EYZ_1__m1	3.06	500bp	top10perTarget	0.0414777903365269	11.4717213772369
Fos	Mylip	TRUE	6	dbcorrdb__FOS__ENCSR000EYZ_1__m1	3.06	500bp	top10perTarget	0.0596087914846819	22.5906816202008
Fos	Nap1l4	TRUE	6	dbcorrdb__FOS__ENCSR000EYZ_1__m1	3.06	500bp	top10perTarget	0.0377667156691167	3.77345893493301
Fos	Srf	TRUE	12	dbcorrdb__FOS__ENCSR000EYZ_1__m1	3.06	500bp	top10perTarget	0.0567557398065522	12.1701
Fos	Tsc22d1	TRUE	7	dbcorrdb__FOS__ENCSR000EYZ_1__m1	3.06	500bp	top10perTarget	0.0453448921004242	7.85500037970154
Fos	Ubap1	TRUE	35	dbcorrdb__FOS__ENCSR000EYZ_1__m1	3.06	500bp	top10perTarget	0.037728279975592	8.25828491821794
Fos	Vim	TRUE	6	dbcorrdb__FOS__ENCSR000EYZ_1__m1	3.06	500bp	top10perTarget	0.0501545089524378	14.780043468907
Foxk2	Akirin2	FALSE	1	transfac_public__M00472	3.71	10kb	top10perTarget	0.04600923458723	5.87787639376355
Foxk2	Arhgap10	FALSE	1	transfac_public__M00472	3.71	10kb	top10perTarget	0.0302166163174725	7.49155045234232
Foxk2	Bfar	FALSE	1	transfac_public__M00472	3.71	10kb	top10perTarget	0.0332036482849188	2.83046160301013
Foxk2	Ddx5	FALSE	1	transfac_public__M00472	3.71	10kb	top10perTarget	0.0622564351201609	8.37748297700497
Foxk2	Dnaja2	FALSE	1	transfac_public__M00472	3.71	10kb	top10perTarget	0.0388552891299437	7.16462311322393
Foxk2	Etv6	FALSE	1	transfac_public__M00472	3.71	10kb	top10perTarget	0.0446771634622607	9.45456198417292
Foxk2	Lpin2	FALSE	1	transfac_public__M00472	3.71	10kb	top10perTarget	0.0673504726500704	9.87338314762797
Foxk2	Rabgap1l	FALSE	1	transfac_public__M00472	3.71	10kb	top10perTarget	0.102448678263556	16.6295813629205
Foxk2	Tbc1d7	FALSE	1	transfac_public__M00472	3.71	10kb	top10perTarget	0.0344107432078039	3.55742556356127
Foxk2	Add2	TRUE	1	scertf__badis.HCM1	3.53	10kb	top10perTarget	0.0558669561011543	17.4251813261528
Foxk2	Ahcyl1	TRUE	3	scertf__badis.HCM1	3.53	10kb	top10perTarget	0.0374656597676409	7.11599730200452
Foxk2	Ankhd1	TRUE	8	scertf__badis.HCM1	3.53	10kb	top10perTarget	0.0382582619947038	4.01535784157647
Foxk2	Aplp2	TRUE	6	scertf__badis.HCM1	3.53	10kb	top10perTarget	0.0370470353279352	8.17447978553304
Foxk2	Arhgef12	TRUE	7	scertf__badis.HCM1	3.53	10kb	top10perTarget	0.0468833535318675	3.74234366780163
Foxk2	Brd4	TRUE	6	scertf__badis.HCM1	3.53	10kb	top10perTarget	0.0644447992006146	12.4518200499831
Foxk2	Csnk1a1	TRUE	6	scertf__badis.HCM1	3.53	10kb	top10perTarget	0.0314105186233792	28.3503218843699
Foxk2	Gpcpd1	TRUE	3	scertf__badis.HCM1	3.53	10kb	top10perTarget	0.0891635011166632	14.4508549645278
Foxk2	Igf2bp3	TRUE	9	scertf__badis.HCM1	3.53	10kb	top10perTarget	0.0390608193842885	2.28988977832239
Foxk2	Ino80d	TRUE	9	scertf__badis.HCM1	3.53	10kb	top10perTarget	0.0369262537350597	4.28253447052335
Foxk2	Kpna4	TRUE	2	scertf__badis.HCM1	3.53	10kb	top10perTarget	0.0694875073515656	13.0372925392192
Foxk2	Nr3c1	TRUE	9	scertf__badis.HCM1	3.53	10kb	top10perTarget	0.06611065179519	6.46105579339729
Foxk2	Psme4	TRUE	9	scertf__badis.HCM1	3.53	10kb	top10perTarget	0.0410703640475436	5.7379051601259
Foxk2	Rap1a	TRUE	6	scertf__badis.HCM1	3.53	10kb	top10perTarget	0.0430945758947834	7.81473872464421
Foxk2	Riok3	TRUE	6	scertf__badis.HCM1	3.53	10kb	top10perTarget	0.0503402592860553	4.48490379859677
Foxk2	Slc38a2	TRUE	9	scertf__badis.HCM1	3.53	10kb	top10perTarget	0.0848791410946854	8.79189038043264
Foxk2	Vapb	TRUE	1	scertf__badis.HCM1	3.53	10kb	top10perTarget	0.0488890916343868	4.40761136415048
Foxk2	Zeb1	TRUE	9	scertf__badis.HCM1	3.53	10kb	top10perTarget	0.0498064278583749	12.8376065671908
Foxn3	Akt2	FALSE	9	transfac_pro__M07722	4.19	500bp	top10perTarget	0.0391624817213657	0.813190276162954
Foxn3	Arid4b	FALSE	3	transfac_pro__M07722	4.19	500bp	top10perTarget	0.0873386707897376	9.05963718224757
Foxn3	Ep300	FALSE	18	transfac_pro__M07722	4.19	500bp	top10perTarget	0.0678563692770316	19.7039743354034
Foxn3	Mllt10	FALSE	8	transfac_pro__M07722	4.19	500bp	top10perTarget	0.100570336147192	15.4570668738824
Foxn3	Phf3	FALSE	9	transfac_pro__M07722	4.19	500bp	top10perTarget	0.115703350139235	15.9029366242242
Foxn3	Plec	FALSE	9	transfac_pro__M07722	4.19	500bp	top10perTarget	0.105119102969429	8.52257625026041
Foxn3	Top2b	FALSE	10	transfac_pro__M07722	4.19	500bp	top10perTarget	0.063758239010488	4.67600821849601
Foxn3	Ythdc1	FALSE	23	swissregulon__hs__FOXO1_3_4.p2	3.92	500bp	top10perTarget	0.113910241850702	22.3151112045522
Foxn3	Zfp407	FALSE	6	swissregulon__hs__FOXO1_3_4.p2	3.92	500bp	top10perTarget	0.168959428147175	14.5858296552241
Foxn3	Ambra1	TRUE	14	transfac_pro__M07709	3.88	500bp	top10perTarget	0.0664684135651243	4.62377341616716
Foxn3	Atl2	TRUE	11	transfac_pro__M07709	3.88	500bp	top10perTarget	0.0428222394293486	8.10385032030907
Foxn3	Bcas3	TRUE	28	transfac_pro__M07709	3.88	500bp	top10perTarget	0.071559116949083	4.71120527845109
Foxn3	Crebl2	TRUE	26	transfac_pro__M07709	3.88	500bp	top10perTarget	0.120511319408505	11.8062517802696
Foxn3	Foxo1	TRUE	33	transfac_pro__M07709	3.88	500bp	top10perTarget	0.0314775268991428	4.12815123445687
Foxn3	Hivep2	TRUE	33	transfac_pro__M07709	3.88	500bp	top10perTarget	0.167547905466773	16.9258975861148
Foxn3	Kdm6a	TRUE	31	transfac_pro__M07709	3.88	500bp	top10perTarget	0.15890612393158	13.9330462672938
Foxn3	Med13l	TRUE	24	transfac_pro__M07709	3.88	500bp	top10perTarget	0.0519346250266632	10.2262604069972
Foxn3	Nfia	TRUE	11	transfac_pro__M07709	3.88	500bp	top10perTarget	0.11208988556692	8.22476314518638
Foxn3	Pan3	TRUE	31	transfac_pro__M07709	3.88	500bp	top10perTarget	0.1252914444358	10.5930482482022
Foxn3	Phip	TRUE	33	transfac_pro__M07709	3.88	500bp	top10perTarget	0.0771182897860248	12.0289412561327
Foxn3	Pias1	TRUE	27	transfac_pro__M07709	3.88	500bp	top10perTarget	0.126369259455037	29.2039797646698
Foxn3	Rnf220	TRUE	17	transfac_pro__M07709	3.88	500bp	top10perTarget	0.0907439916820067	10.6283570187908
Foxn3	Rps6ka5	TRUE	22	transfac_pro__M07709	3.88	500bp	top10perTarget	0.0769629143434609	7.20890049675861
Foxn3	Rsf1	TRUE	31	transfac_pro__M07709	3.88	500bp	top10perTarget	0.0675403853761362	10.1502847611792
Foxn3	Tnrc6b	TRUE	8	transfac_pro__M07709	3.88	500bp	top10perTarget	0.221399510718645	25.0635259013252
Foxn3	Crim1	FALSE	14	swissregulon__sacCer__FKH2	3.85	500bp	top10perTarget	0.124666192612506	12.8578473804286
Foxn3	Osbpl9	FALSE	1	swissregulon__sacCer__FKH2	3.85	500bp	top10perTarget	0.0522769813065603	7.73069963890122
Foxn3	Ube2h	FALSE	14	swissregulon__sacCer__FKH2	3.85	500bp	top10perTarget	0.138964622964943	15.6608687655117
Foxn3	Arid2	FALSE	2	cisbp__M0750	3.77	500bp	top10perTarget	0.0953648293320741	12.5143265993101
Foxn3	Ldb1	FALSE	13	cisbp__M0750	3.77	500bp	top10perTarget	0.156953683079363	18.7967487492789
Foxn3	Max	FALSE	13	cisbp__M0750	3.77	500bp	top10perTarget	0.0941687604931913	12.109816105128
Foxn3	Ube2f	FALSE	4	cisbp__M0750	3.77	500bp	top10perTarget	0.0608838742535519	6.17719193371214
Foxn3	Ubtf	FALSE	9	cisbp__M0750	3.77	500bp	top10perTarget	0.0387900784769695	6.53261116672447
Foxn3	Foxo3	FALSE	2	cisbp__M5444	3.62	500bp	top10perTarget	0.198239244335916	27.8543457105621
Foxn3	Sesn3	FALSE	2	taipale__FOXC2_DBD_WAWRTAAAYAWW	3.62	500bp	top10perTarget	0.107359156030352	11.6779654971356
Foxn3	Kdm5a	FALSE	1	cisbp__M0736	3.38	500bp	top10perTarget	0.0653198379358508	6.72960472957764
Foxn3	Sgms1	FALSE	1	jaspar__MA0296.1	3.38	500bp	top10perTarget	0.0891366733011284	9.9409387440493
Foxn3	Mbd5	FALSE	1	cisbp__M0752	3.2	500bp	top10perTarget	0.0892213158816921	21.312908349191
Foxn3	D5Ertd579e	FALSE	1	taipale_cyt_meth__FOXI1_NANGTAAACAAN_FL_meth	3.09	500bp	top10perTarget	0.222926307161408	22.1031721234397
Foxo3	Abca1	TRUE	2	transfac_pro__M01137	3.44	10kb	top10perTarget	0.0706069914887301	10.3764394941673
Foxo3	Anp32a	TRUE	1	transfac_pro__M01137	3.44	10kb	top10perTarget	0.0786770866007047	9.8419868568411
Foxo3	Arid1b	TRUE	1	transfac_pro__M01137	3.44	10kb	top10perTarget	0.169539017139137	27.3209044723495
Foxo3	Arl4a	TRUE	2	transfac_pro__M01137	3.44	10kb	top10perTarget	0.111273287196059	29.712189665953
Foxo3	Arrdc3	TRUE	2	transfac_pro__M01137	3.44	10kb	top10perTarget	0.0485738896367457	4.26422242178167
Foxo3	Bcl6	TRUE	1	transfac_pro__M01137	3.44	10kb	top10perTarget	0.0677127511447873	8.06363816563612
Foxo3	Brd4	TRUE	1	transfac_pro__M01137	3.44	10kb	top10perTarget	0.0867405642698847	16.9772222203781
Foxo3	Cnot6l	TRUE	2	transfac_pro__M01137	3.44	10kb	top10perTarget	0.175245588344296	44.7376322445499
Foxo3	Dpf3	TRUE	2	transfac_pro__M01137	3.44	10kb	top10perTarget	0.0349654871667736	1.10983910572776
Foxo3	Ep300	TRUE	2	transfac_pro__M01137	3.44	10kb	top10perTarget	0.075280104961016	20.3046597885511
Foxo3	Fam102b	TRUE	1	transfac_pro__M01137	3.44	10kb	top10perTarget	0.0595107490779659	6.97362541288975
Foxo3	Foxn3	TRUE	1	transfac_pro__M01137	3.44	10kb	top10perTarget	0.198239244335916	50.817723541574
Foxo3	Foxo3	TRUE	2	transfac_pro__M01137	3.44	10kb	top10perTarget	1	NA
Foxo3	Gbf1	TRUE	1	transfac_pro__M01137	3.44	10kb	top10perTarget	0.110342434381079	12.4380502652286
Foxo3	Gse1	TRUE	2	transfac_pro__M01137	3.44	10kb	top10perTarget	0.085025297183063	17.1491996850236
Foxo3	Hbp1	TRUE	2	transfac_pro__M01137	3.44	10kb	top10perTarget	0.137994361250394	32.9766290118269
Foxo3	Hivep2	TRUE	2	transfac_pro__M01137	3.44	10kb	top10perTarget	0.214110293216271	41.6442819779293
Foxo3	Kdm5a	TRUE	1	transfac_pro__M01137	3.44	10kb	top10perTarget	0.0682206075368685	6.56704756640249
Foxo3	Klhl24	TRUE	2	transfac_pro__M01137	3.44	10kb	top10perTarget	0.0730158725901442	10.9334309946128
Foxo3	Mapk14	TRUE	2	transfac_pro__M01137	3.44	10kb	top10perTarget	0.0506848730292543	7.15063570111556
Foxo3	Mllt10	TRUE	2	transfac_pro__M01137	3.44	10kb	top10perTarget	0.116405255636753	21.3374481136842
Foxo3	Mxi1	TRUE	2	transfac_pro__M01137	3.44	10kb	top10perTarget	0.142982074556734	36.8776941777164
Foxo3	Nr3c1	TRUE	2	transfac_pro__M01137	3.44	10kb	top10perTarget	0.11715833786497	27.5740366723828
Foxo3	Pafah1b1	TRUE	1	transfac_pro__M01137	3.44	10kb	top10perTarget	0.0368817873875823	2.2212033703576
Foxo3	Pbx1	TRUE	1	transfac_pro__M01137	3.44	10kb	top10perTarget	0.0487357819332469	16.1907558676839
Foxo3	Phf21a	TRUE	2	transfac_pro__M01137	3.44	10kb	top10perTarget	0.0656830563690672	5.81379401314727
Foxo3	Phip	TRUE	2	transfac_pro__M01137	3.44	10kb	top10perTarget	0.0703604427939792	10.4463601086351
Foxo3	Plag1	TRUE	2	transfac_pro__M01137	3.44	10kb	top10perTarget	0.216728790869146	43.3423801883066
Foxo3	Pou2f1	TRUE	2	transfac_pro__M01137	3.44	10kb	top10perTarget	0.0329484170498447	2.15045947470066
Foxo3	Ppp1cb	TRUE	1	transfac_pro__M01137	3.44	10kb	top10perTarget	0.0492312749045588	13.2090973628208
Foxo3	Ptbp2	TRUE	2	transfac_pro__M01137	3.44	10kb	top10perTarget	0.0810369024969344	8.64687765164459
Foxo3	Rap1a	TRUE	1	transfac_pro__M01137	3.44	10kb	top10perTarget	0.0536733481937354	5.94632824041588
Foxo3	Rbms1	TRUE	2	transfac_pro__M01137	3.44	10kb	top10perTarget	0.0537594472457203	0.990843178086864
Foxo3	Rictor	TRUE	2	transfac_pro__M01137	3.44	10kb	top10perTarget	0.0429539392142116	4.61907202278385
Foxo3	Rnf145	TRUE	2	transfac_pro__M01137	3.44	10kb	top10perTarget	0.0554249191286584	4.65491690192565
Foxo3	Rsrc1	TRUE	1	transfac_pro__M01137	3.44	10kb	top10perTarget	0.0586382962205221	8.58456030791328
Foxo3	Scg2	TRUE	1	transfac_pro__M01137	3.44	10kb	top10perTarget	0.0942726989104129	7.54779165553275
Foxo3	Sgk1	TRUE	1	transfac_pro__M01137	3.44	10kb	top10perTarget	0.0888998366503096	17.3825078571551
Foxo3	Sgk3	TRUE	2	transfac_pro__M01137	3.44	10kb	top10perTarget	0.0460423931105961	3.3280832313538
Foxo3	Slc38a2	TRUE	2	transfac_pro__M01137	3.44	10kb	top10perTarget	0.146334603982815	23.7593808317019
Foxo3	Slc6a6	TRUE	1	transfac_pro__M01137	3.44	10kb	top10perTarget	0.165863542997511	29.9278271265957
Foxo3	Sox6	TRUE	1	transfac_pro__M01137	3.44	10kb	top10perTarget	0.333466049689589	124.50726012065
Foxo3	Ssbp3	TRUE	1	transfac_pro__M01137	3.44	10kb	top10perTarget	0.164171369296772	33.5471150169206
Foxo3	St8sia4	TRUE	1	transfac_pro__M01137	3.44	10kb	top10perTarget	0.0830332317239558	7.04675977175376
Foxo3	Thra	TRUE	2	transfac_pro__M01137	3.44	10kb	top10perTarget	0.0657207159480722	9.41008230295416
Foxo3	Ubtf	TRUE	1	transfac_pro__M01137	3.44	10kb	top10perTarget	0.0478256588567504	2.34329444374866
Foxo3	Vps13d	TRUE	1	transfac_pro__M01137	3.44	10kb	top10perTarget	0.0930337928520289	10.811167955114
Foxo3	Ypel2	TRUE	2	transfac_pro__M01137	3.44	10kb	top10perTarget	0.105905250211767	23.3557661649277
Foxo3	Zeb1	TRUE	2	transfac_pro__M01137	3.44	10kb	top10perTarget	0.0903512400408498	13.8954717339664
Foxo3	Zfand6	TRUE	2	transfac_pro__M01137	3.44	10kb	top10perTarget	0.0899913194748384	11.1788602200974
Foxo3	Zfhx3	TRUE	2	transfac_pro__M01137	3.44	10kb	top10perTarget	0.0944011690703097	10.0638330314027
Foxo3	Zfp407	TRUE	1	transfac_pro__M01137	3.44	10kb	top10perTarget	0.196439709609139	20.6573243850318
Foxo3	Zfyve1	TRUE	2	transfac_pro__M01137	3.44	10kb	top10perTarget	0.0641369410056054	8.80185394845961
Foxo3	Ap1s3	FALSE	1	cisbp__M0716	3.17	10kb	top10perTarget	0.117037190377634	12.0977606991034
Foxo3	Ctdsp2	FALSE	1	cisbp__M0716	3.17	10kb	top10perTarget	0.0440845727529005	9.08770690914265
Foxo3	Gpcpd1	FALSE	1	cisbp__M0716	3.17	10kb	top10perTarget	0.183229271478859	40.1168215065955
Foxo3	Gtf2f2	FALSE	1	cisbp__M0716	3.17	10kb	top10perTarget	0.0888744889846235	9.28491847629259
Foxo3	Klf3	FALSE	1	cisbp__M0716	3.17	10kb	top10perTarget	0.0832926369064619	17.9356726742987
Foxo3	Klhl2	FALSE	1	cisbp__M0716	3.17	10kb	top10perTarget	0.0704991640357649	6.90274623856634
Foxo3	Lamp2	FALSE	1	cisbp__M0716	3.17	10kb	top10perTarget	0.0525100691897005	5.43785712953202
Foxo3	Pip5k1b	FALSE	1	cisbp__M0716	3.17	10kb	top10perTarget	0.0848235993549391	10.2521949528057
Foxo3	Pm20d2	FALSE	1	cisbp__M0716	3.17	10kb	top10perTarget	0.0851020210831277	19.5127245929597
Foxo3	Rc3h1	FALSE	1	cisbp__M0716	3.17	10kb	top10perTarget	0.0846920249504083	27.5869565175276
Foxo3	Rfx3	FALSE	1	cisbp__M0716	3.17	10kb	top10perTarget	0.0825311493148489	10.6025673932743
Foxo3	Tial1	FALSE	1	cisbp__M0716	3.17	10kb	top10perTarget	0.0825376384320973	7.07564437417585
Foxo3	Tiparp	FALSE	1	cisbp__M0716	3.17	10kb	top10perTarget	0.0767758377852903	9.99060564275124
Foxo3	Zfp516	FALSE	1	cisbp__M0716	3.17	10kb	top10perTarget	0.12171063189681	13.0358856145002
Irf2	Ap1s3	FALSE	1	cisbp__M6435	3.3	500bp	top10perTarget	0.069805826780112	19.7072352838749
Irf2	Clasp1	FALSE	1	cisbp__M6435	3.3	500bp	top10perTarget	0.0316662190719987	1.92297718837954
Irf2	Irf2	FALSE	1	cisbp__M6435	3.3	500bp	top10perTarget	1	1.16383151759418
Irf2	Jarid2	FALSE	1	cisbp__M6435	3.3	500bp	top10perTarget	0.0817306955542303	7.22842997502316
Irf2	Otud4	FALSE	1	cisbp__M6435	3.3	500bp	top10perTarget	0.058045224275864	5.41066916256086
Irf2	Oxsr1	FALSE	1	cisbp__M6435	3.3	500bp	top10perTarget	0.03074159109446	5.63373824799864
Irf2	Phc2	FALSE	1	cisbp__M6435	3.3	500bp	top10perTarget	0.0831714036867038	8.57710492144139
Irf2	Shoc2	FALSE	1	cisbp__M6435	3.3	500bp	top10perTarget	0.0395818449230811	3.74169594123851
Irf2	Ssbp2	FALSE	1	cisbp__M6435	3.3	500bp	top10perTarget	0.0499950398139928	7.02866591021823
Irf2	Top2b	FALSE	1	cisbp__M6435	3.3	500bp	top10perTarget	0.0547619815336055	4.71995910638445
Irf2	Ube2r2	FALSE	1	cisbp__M6435	3.3	500bp	top10perTarget	0.0510752230586525	8.60243407436545
Irf2	Upf2	FALSE	1	cisbp__M6435	3.3	500bp	top10perTarget	0.0778655876690414	13.5580924428782
Jund	1810013L24Rik	FALSE	7	cisbp__M0341	5.28	10kb	top10perTarget	0.0736660014209162	19.5758992123804
Jund	Eif1	FALSE	11	cisbp__M0341	5.28	10kb	top10perTarget	0.178035201056266	46.0591522254575
Jund	Fam78a	FALSE	9	cisbp__M0341	5.28	10kb	top10perTarget	0.0598346134351667	7.07040600067571
Jund	Fos	FALSE	13	cisbp__M0341	5.28	10kb	top10perTarget	0.0605505011478025	16.9019202026212
Jund	Hsp90ab1	FALSE	13	cisbp__M0341	5.28	10kb	top10perTarget	0.074545149979033	11.5307626696566
Jund	Rxra	FALSE	7	cisbp__M0341	5.28	10kb	top10perTarget	0.0719986625358437	8.89667397864164
Jund	Sp3	FALSE	3	cisbp__M0341	5.28	10kb	top10perTarget	0.0552740408062116	8.69185282105542
Jund	Srf	FALSE	5	cisbp__M0341	5.28	10kb	top10perTarget	0.0661838730039293	15.5790124068775
Jund	Tmcc1	FALSE	3	cisbp__M0341	5.28	10kb	top10perTarget	0.0479388324149018	10.3686523755276
Jund	Tubb2a	FALSE	13	cisbp__M0341	5.28	10kb	top10perTarget	0.116334197343766	28.308728286299
Jund	Zfp36l2	FALSE	6	cisbp__M0341	5.28	10kb	top10perTarget	0.0488322613634361	4.44797985441915
Jund	Hspa2	FALSE	4	cisbp__M0341	3.7	500bp	top10perTarget	0.205899908647039	8.28720742775655
Jund	Atp6v0c	TRUE	15	transfac_pro__M08935	3.63	10kb	top10perTarget	0.140204830432736	41.3489317652854
Jund	Btg1	TRUE	13	transfac_pro__M08935	3.63	10kb	top10perTarget	0.0761066078702374	60.6034808341561
Jund	Calm2	TRUE	16	transfac_pro__M08935	3.63	10kb	top10perTarget	0.125384727138667	34.3444125850811
Jund	Hnrnph2	TRUE	12	transfac_pro__M08935	3.63	10kb	top10perTarget	0.0908786339694776	32.7016273879094
Jund	Jun	TRUE	14	transfac_pro__M08935	3.63	10kb	top10perTarget	0.0830410325261928	20.8043205959253
Jund	Jund	TRUE	11	transfac_pro__M08935	3.63	10kb	top10perTarget	1	NA
Jund	Nfil3	TRUE	12	transfac_pro__M08935	3.63	10kb	top10perTarget	0.0316145310780614	7.61355588094353
Jund	Plekha6	TRUE	8	transfac_pro__M08935	3.63	10kb	top10perTarget	0.0870773664802962	17.0904480808235
Jund	Timp3	TRUE	10	transfac_pro__M08935	3.63	10kb	top10perTarget	0.0458559777599395	3.20963407774843
Jund	Ubqln1	TRUE	13	transfac_pro__M08935	3.63	10kb	top10perTarget	0.0554121791502554	11.5173740026569
Jund	Xkr6	TRUE	9	transfac_pro__M08935	3.63	10kb	top10perTarget	0.0424187971343753	1.74172841591044
Jund	Arf6	FALSE	6	cisbp__M0361	3.61	10kb	top10perTarget	0.0384985024725711	4.7263947254737
Jund	Arl4a	FALSE	5	cisbp__M0361	3.61	10kb	top10perTarget	0.0420380293393333	10.714511429324
Jund	Dcun1d3	TRUE	9	taipale_cyt_meth__JUND_NRTGACGCATN_eDBD_repr	3.61	500bp	top10perTarget	0.0427186725506034	7.6669661779606
Jund	Dynll2	FALSE	6	cisbp__M0361	3.61	10kb	top10perTarget	0.141303121834216	38.7687106260794
Jund	Eef2	FALSE	1	cisbp__M0361	3.61	10kb	top10perTarget	0.110527746272366	28.0205594632037
Jund	Eif3d	FALSE	5	cisbp__M0361	3.61	10kb	top10perTarget	0.0319590920153456	4.62614713093161
Jund	Gtf2b	TRUE	2	taipale_cyt_meth__JUND_NRTGACGCATN_eDBD_repr	3.61	500bp	top10perTarget	0.0437324139961825	9.36252871651189
Jund	H3f3b	TRUE	6	taipale_cyt_meth__JUND_NRTGACGCATN_eDBD_repr	3.61	500bp	top10perTarget	0.116849880401241	60.5630608126711
Jund	Hexim1	TRUE	5	taipale_cyt_meth__JUND_NRTGACGCATN_eDBD_repr	3.61	500bp	top10perTarget	0.196516577172257	76.9839022208019
Jund	Hist1h2bg	TRUE	1	taipale_cyt_meth__JUND_NRTGACGCATN_eDBD_repr	3.61	500bp	top10perTarget	0.0343332897458101	11.1964627650005
Jund	Ints6	TRUE	1	taipale_cyt_meth__JUND_NRTGACGCATN_eDBD_repr	3.61	500bp	top10perTarget	0.0773440127325432	12.0256599333904
Jund	Lrrc58	TRUE	3	taipale_cyt_meth__JUND_NRTGACGCATN_eDBD_repr	3.61	500bp	top10perTarget	0.184925345373331	73.4364643347796
Jund	Maml1	TRUE	2	taipale_cyt_meth__JUND_NRTGACGCATN_eDBD_repr	3.61	500bp	top10perTarget	0.0319111100758716	2.84591847871984
Jund	Mapre3	FALSE	1	cisbp__M0361	3.61	10kb	top10perTarget	0.0419153398662888	10.3920052576125
Jund	Mrpl45	FALSE	2	cisbp__M0361	3.61	10kb	top10perTarget	0.0436087757637038	1.57203997147072
Jund	Mylip	FALSE	2	cisbp__M0361	3.61	10kb	top10perTarget	0.0551202752082302	13.466075597712
Jund	Ndfip1	FALSE	2	cisbp__M0361	3.61	10kb	top10perTarget	0.0547566996763753	5.46825933868084
Jund	Oaz1	TRUE	6	taipale_cyt_meth__JUND_NRTGACGCATN_eDBD_repr	3.61	500bp	top10perTarget	0.100728830511511	44.9367086232426
Jund	Ppp1cb	FALSE	3	cisbp__M0361	3.61	10kb	top10perTarget	0.0574837098427789	13.8458413149606
Jund	Psmb2	TRUE	9	taipale_cyt_meth__JUND_NRTGACGCATN_eDBD_repr	3.61	500bp	top10perTarget	0.0382061804951487	3.31693042440241
Jund	Rbm15b	TRUE	12	taipale_cyt_meth__JUND_NRTGACGCATN_eDBD_repr	3.61	500bp	top10perTarget	0.0494618399744822	9.60368024357238
Jund	Rheb	TRUE	11	taipale_cyt_meth__JUND_NRTGACGCATN_eDBD_repr	3.61	500bp	top10perTarget	0.0425882203351243	8.98770663892347
Jund	Rpsa	FALSE	4	cisbp__M0361	3.61	10kb	top10perTarget	0.0961192773309049	29.9304434661988
Jund	Slc20a2	TRUE	3	taipale_cyt_meth__JUND_NRTGACGCATN_eDBD_repr	3.61	500bp	top10perTarget	0.0472791463886206	1.95305453161646
Jund	Slc25a4	FALSE	1	cisbp__M0361	3.61	10kb	top10perTarget	0.0858285149012566	14.9804251583052
Jund	Smndc1	FALSE	4	cisbp__M0361	3.61	10kb	top10perTarget	0.0577533534905298	10.7280963068224
Jund	Srsf7	TRUE	5	taipale_cyt_meth__JUND_NRTGACGCATN_eDBD_repr	3.61	500bp	top10perTarget	0.058299169570202	8.07713496138557
Jund	Sumo1	FALSE	1	cisbp__M0361	3.61	10kb	top10perTarget	0.0328870731444545	11.9253954620788
Jund	Tob1	TRUE	3	taipale_cyt_meth__JUND_NRTGACGCATN_eDBD_repr	3.61	500bp	top10perTarget	0.0786729657457291	33.1176053526085
Jund	Trim24	FALSE	1	cisbp__M0361	3.61	10kb	top10perTarget	0.108558554237755	33.3917341469194
Jund	Vdac2	TRUE	2	taipale_cyt_meth__JUND_NRTGACGCATN_eDBD_repr	3.61	500bp	top10perTarget	0.0367426332190376	4.43358774732908
Jund	Zmiz2	TRUE	2	taipale_cyt_meth__JUND_NRTGACGCATN_eDBD_repr	3.61	500bp	top10perTarget	0.0313235476154676	7.27009943139596
Jund	Zranb1	FALSE	1	cisbp__M0361	3.61	10kb	top10perTarget	0.0330148928915152	3.29863090724482
Jund	H1fx	FALSE	1	dbcorrdb__ATF1__ENCSR000DNZ_1__m2	3.52	10kb	top10perTarget	0.0627000406624952	13.8381582983227
Jund	Hspa5	FALSE	2	factorbook__CREB	3.45	10kb	top10perTarget	0.101154174970146	9.23520337246878
Jund	Rpl38	FALSE	1	dbcorrdb__CHD1__ENCSR000DZE_1__m1	3.34	500bp	top10perTarget	0.0495374372194573	18.2783928415755
Jund	Cdv3	FALSE	1	dbcorrdb__ATF1__ENCSR000DNZ_1__m2	3.26	500bp	top10perTarget	0.0656931117327674	14.2321937301561
Jund	Eef1a1	FALSE	1	dbcorrdb__ATF1__ENCSR000DNZ_1__m2	3.26	500bp	top10perTarget	0.12513835165469	45.8381461681374
Jund	Eif2s2	FALSE	1	dbcorrdb__ATF1__ENCSR000DNZ_1__m2	3.26	500bp	top10perTarget	0.0367495328778386	5.10288640516362
Jund	Kpna4	FALSE	1	dbcorrdb__ATF1__ENCSR000DNZ_1__m2	3.26	500bp	top10perTarget	0.0595114595569107	11.2361582063906
Jund	Pabpc1	FALSE	2	dbcorrdb__ATF1__ENCSR000DNZ_1__m2	3.26	500bp	top10perTarget	0.115978530966407	34.2672451201736
Jund	Ptges3	FALSE	1	dbcorrdb__ATF1__ENCSR000DNZ_1__m2	3.26	500bp	top10perTarget	0.136087701316446	23.2944094863803
Jund	Rpl26	FALSE	1	dbcorrdb__ATF1__ENCSR000DNZ_1__m2	3.26	500bp	top10perTarget	0.123843855785305	18.3102550292206
Jund	Rprd2	FALSE	1	dbcorrdb__ATF1__ENCSR000DNZ_1__m2	3.26	500bp	top10perTarget	0.0503482493689841	6.35036718589681
Jund	Smad2	FALSE	1	dbcorrdb__ATF1__ENCSR000DNZ_1__m2	3.26	500bp	top10perTarget	0.0452732926281753	12.673873036291
Jund	Ybx1	FALSE	1	dbcorrdb__ATF1__ENCSR000DNZ_1__m2	3.26	500bp	top10perTarget	0.0687838124486397	11.4586036154689
Jund	Zbtb1	FALSE	1	dbcorrdb__ATF1__ENCSR000DNZ_1__m2	3.26	500bp	top10perTarget	0.112019928119435	10.5863318726325
Jund	Cdk5rap2	FALSE	2	transfac_pro__M07667	3.11	10kb	top10perTarget	0.0642048860802196	12.976168031153
Jund	Cirbp	FALSE	1	taipale_cyt_meth__CREM_NRTGACGTCAYN_eDBD	3.03	10kb	top10perTarget	0.126504339428891	52.6276952322939
Mafg	AA467197	FALSE	7	homer__TGCTGAGTCA_Bach2	4.49	10kb	top10perTarget	0.189914014766707	153.929588799502
Mafg	Cirbp	FALSE	6	homer__TGCTGAGTCA_Bach2	4.49	10kb	top10perTarget	0.101701810874764	17.952959945708
Mafg	Eif5	FALSE	9	homer__TGCTGAGTCA_Bach2	4.49	10kb	top10perTarget	0.119346425009822	19.1859971053544
Mafg	Gclc	FALSE	13	homer__TGCTGAGTCA_Bach2	4.49	10kb	top10perTarget	0.0454792196700938	13.4896395215609
Mafg	Lamc1	FALSE	16	homer__TGCTGAGTCA_Bach2	4.49	10kb	top10perTarget	0.0325898910886457	4.53811816013561
Mafg	Mafg	FALSE	16	homer__TGCTGAGTCA_Bach2	4.49	10kb	top10perTarget	1	NA
Mafg	Ppp2ca	FALSE	12	homer__TGCTGAGTCA_Bach2	4.49	10kb	top10perTarget	0.0330665881968336	3.9176033673491
Mafg	Psmd7	FALSE	12	homer__TGCTGAGTCA_Bach2	4.49	10kb	top10perTarget	0.0549133474060849	10.7937012265393
Mafg	Fbxo32	FALSE	7	hocomoco__BACH2_MOUSE.H11MO.0.A	4.4	10kb	top10perTarget	0.0439058506464063	2.48633779257708
Mafg	Klhl21	FALSE	9	hocomoco__BACH2_MOUSE.H11MO.0.A	4.4	10kb	top10perTarget	0.0456004298097307	3.74168429817356
Mafg	Psmd1	FALSE	8	hocomoco__BACH2_MOUSE.H11MO.0.A	4.4	10kb	top10perTarget	0.035038654471509	3.53044838933782
Mafg	Rc3h1	FALSE	12	hocomoco__BACH2_MOUSE.H11MO.0.A	4.4	10kb	top10perTarget	0.0615756248415851	25.8696844834274
Mafg	Arcn1	FALSE	6	cisbp__M6334	4.29	10kb	top10perTarget	0.0540103269624594	11.7799333112887
Mafg	Arih1	FALSE	3	cisbp__M6334	4.29	10kb	top10perTarget	0.108929890777553	87.9435523789538
Mafg	BC005537	FALSE	4	cisbp__M6334	4.29	10kb	top10perTarget	0.0341894378224207	7.99631898251864
Mafg	Bend7	FALSE	1	cisbp__M6334	4.29	10kb	top10perTarget	0.0398076465251301	10.8991885638715
Mafg	Birc3	FALSE	2	cisbp__M6334	4.29	10kb	top10perTarget	0.0550706457492705	11.2339773064616
Mafg	Cdc27	FALSE	3	cisbp__M6334	4.29	10kb	top10perTarget	0.0588464289661063	23.0665134590827
Mafg	Cnbp	FALSE	8	cisbp__M6334	4.29	10kb	top10perTarget	0.127334696639481	44.6477913756628
Mafg	Csnk2a2	FALSE	2	cisbp__M6334	4.29	10kb	top10perTarget	0.0396867889118844	8.4611193207883
Mafg	Dnajb4	FALSE	6	cisbp__M6334	4.29	10kb	top10perTarget	0.0557472056641437	11.8892172707103
Mafg	Fbxl5	FALSE	4	cisbp__M6334	4.29	10kb	top10perTarget	0.0435291633404301	10.1035156728847
Mafg	Lrp5	FALSE	5	cisbp__M6334	4.29	10kb	top10perTarget	0.0481303638500555	4.09213026900179
Mafg	Ncoa7	FALSE	6	cisbp__M6334	4.29	10kb	top10perTarget	0.0674891671494644	178.790180427215
Mafg	Necab2	FALSE	3	cisbp__M6334	4.29	10kb	top10perTarget	0.044877619947894	2.90218697668254
Mafg	Nfe2l2	FALSE	5	cisbp__M6334	4.29	10kb	top10perTarget	0.0932013412265525	45.3540157044563
Mafg	Pacsin2	FALSE	3	cisbp__M6334	4.29	10kb	top10perTarget	0.0541261161681658	5.30619754721866
Mafg	Prr5	FALSE	1	cisbp__M6334	4.29	10kb	top10perTarget	0.079181068848357	162.003538660945
Mafg	Psmb2	FALSE	1	cisbp__M6334	4.29	10kb	top10perTarget	0.0510062839055876	8.5332185808084
Mafg	Psmc1	FALSE	1	cisbp__M6334	4.29	10kb	top10perTarget	0.0617188201579907	24.2355633798716
Mafg	Rnf111	FALSE	1	cisbp__M6334	4.29	10kb	top10perTarget	0.0356948470013873	2.02979791171873
Mafg	Rps27l	FALSE	4	cisbp__M6334	4.29	10kb	top10perTarget	0.0663375493369916	14.8430563156636
Mafg	Rxra	FALSE	1	cisbp__M6334	4.29	10kb	top10perTarget	0.0713456496500647	13.7166320493002
Mafg	Satb1	FALSE	7	cisbp__M6334	4.29	10kb	top10perTarget	0.0610055585416839	5.04330677805722
Mafg	Skil	FALSE	1	cisbp__M6334	4.29	10kb	top10perTarget	0.0364356065685953	3.2470538105509
Mafg	Skp1a	FALSE	5	cisbp__M6334	4.29	10kb	top10perTarget	0.139301127613456	61.5481653663596
Mafg	Spsb1	FALSE	3	cisbp__M6334	4.29	10kb	top10perTarget	0.0391851090584467	0.964782513548822
Mafg	Srp9	FALSE	1	cisbp__M6334	4.29	10kb	top10perTarget	0.0456342189974394	13.1649559031065
Mafg	Tex2	FALSE	1	cisbp__M6334	4.29	10kb	top10perTarget	0.0377890852451597	3.86213319324549
Mafg	Tob1	FALSE	5	cisbp__M6334	4.29	10kb	top10perTarget	0.0785025383737283	19.6900356104047
Mafg	Trim24	FALSE	6	cisbp__M6334	4.29	10kb	top10perTarget	0.108463080740915	38.2430619311625
Mafg	Tspan5	FALSE	4	cisbp__M6334	4.29	10kb	top10perTarget	0.0906351872294635	28.3699079614264
Mafg	Ubxn4	FALSE	4	cisbp__M6334	4.29	10kb	top10perTarget	0.0464541963412829	7.93237639953244
Mafg	Xpo7	FALSE	1	cisbp__M6334	4.29	10kb	top10perTarget	0.0307519831577971	2.99423614257391
Mafg	Bbs4	FALSE	1	hocomoco__NF2L2_HUMAN.H11MO.0.A	3.42	10kb	top10perTarget	0.0310882666929549	1.76550048000551
Mafg	Crem	FALSE	4	hocomoco__NF2L2_HUMAN.H11MO.0.A	3.42	10kb	top10perTarget	0.0421277953159323	4.6247245175178
Mafg	Lonp2	FALSE	3	hocomoco__NF2L2_HUMAN.H11MO.0.A	3.42	10kb	top10perTarget	0.0426282431563074	2.68149284510037
Mafg	Nsfl1c	FALSE	2	hocomoco__NF2L2_HUMAN.H11MO.0.A	3.42	10kb	top10perTarget	0.0379045932759001	4.41205497333035
Mafg	Pfn2	FALSE	8	hocomoco__NF2L2_HUMAN.H11MO.0.A	3.42	10kb	top10perTarget	0.0714526189685115	21.8003201196775
Mafg	Smndc1	FALSE	3	hocomoco__NF2L2_HUMAN.H11MO.0.A	3.42	10kb	top10perTarget	0.052367597230917	9.99667167869158
Mafg	Tubb2a	FALSE	1	hocomoco__NF2L2_HUMAN.H11MO.0.A	3.42	10kb	top10perTarget	0.0801886087802169	8.23444825623411
Mafg	Zbtb41	FALSE	1	hocomoco__NF2L2_HUMAN.H11MO.0.A	3.42	10kb	top10perTarget	0.0433975731684695	4.34461283137098
Mafg	Cdc42	FALSE	1	jaspar__MA0530.1	3.38	10kb	top10perTarget	0.0318597384431175	6.34513995744282
Mafg	Fam168b	FALSE	1	jaspar__MA0530.1	3.38	10kb	top10perTarget	0.0635149524961951	12.3435523397136
Mafg	Kdm2a	FALSE	1	jaspar__MA0530.1	3.38	10kb	top10perTarget	0.0432336576001522	12.6611156730077
Mafg	Smad2	FALSE	2	jaspar__MA0530.1	3.38	10kb	top10perTarget	0.0541215174891151	5.02162744696145
Mxi1	Ank1	TRUE	14	dbcorrdb__MXI1__ENCSR000EIA_1__m4	4.32	10kb	top10perTarget	0.111975439935285	9.55399814500275
Mxi1	Ap2m1	TRUE	10	dbcorrdb__MXI1__ENCSR000EIA_1__m4	4.32	10kb	top10perTarget	0.0384461156608564	7.1960807298836
Mxi1	Bcl6	TRUE	17	dbcorrdb__MXI1__ENCSR000EIA_1__m4	4.32	10kb	top10perTarget	0.0550158762010138	8.68575878339838
Mxi1	Brd4	TRUE	13	dbcorrdb__MXI1__ENCSR000EIA_1__m4	4.32	10kb	top10perTarget	0.0668538201741592	11.4177400652056
Mxi1	Btg1	TRUE	12	dbcorrdb__MXI1__ENCSR000EIA_1__m4	4.32	10kb	top10perTarget	0.033186088859103	9.14959622464141
Mxi1	Camk2g	TRUE	11	dbcorrdb__MXI1__ENCSR000EIA_1__m4	4.32	10kb	top10perTarget	0.0482973298457468	6.84135276916891
Mxi1	Cdc73	TRUE	7	dbcorrdb__MXI1__ENCSR000EIA_1__m4	4.32	10kb	top10perTarget	0.0656512882707412	6.90049503587776
Mxi1	Cnot6l	TRUE	14	dbcorrdb__MXI1__ENCSR000EIA_1__m4	4.32	10kb	top10perTarget	0.0915976555581376	10.2689400282078
Mxi1	E2f1	TRUE	10	dbcorrdb__MXI1__ENCSR000EIA_1__m4	4.32	10kb	top10perTarget	0.0785915795771412	13.6311273002268
Mxi1	Fryl	TRUE	14	dbcorrdb__MXI1__ENCSR000EIA_1__m4	4.32	10kb	top10perTarget	0.109380473765437	34.9758497622195
Mxi1	Furin	TRUE	7	dbcorrdb__MXI1__ENCSR000EIA_1__m4	4.32	10kb	top10perTarget	0.0407847050851055	4.18145277633594
Mxi1	Hbp1	TRUE	9	dbcorrdb__MXI1__ENCSR000EIA_1__m4	4.32	10kb	top10perTarget	0.0846224583889341	10.2639403282028
Mxi1	Helz	TRUE	12	dbcorrdb__MXI1__ENCSR000EIA_1__m4	4.32	10kb	top10perTarget	0.0310377267798893	10.6327043461345
Mxi1	Klf3	TRUE	14	dbcorrdb__MXI1__ENCSR000EIA_1__m4	4.32	10kb	top10perTarget	0.0599352734151136	6.89986522111931
Mxi1	Mxi1	TRUE	15	dbcorrdb__MXI1__ENCSR000EIA_1__m4	4.32	10kb	top10perTarget	1	NA
Mxi1	Mycbp2	TRUE	15	dbcorrdb__MXI1__ENCSR000EIA_1__m4	4.32	10kb	top10perTarget	0.060012090203669	11.820332446116
Mxi1	Ncoa7	TRUE	14	dbcorrdb__MXI1__ENCSR000EIA_1__m4	4.32	10kb	top10perTarget	0.0413845747334396	8.71122554678087
Mxi1	Ncor1	TRUE	9	dbcorrdb__MXI1__ENCSR000EIA_1__m4	4.32	10kb	top10perTarget	0.0673004433890741	9.37096544683592
Mxi1	Nr3c1	TRUE	14	dbcorrdb__MXI1__ENCSR000EIA_1__m4	4.32	10kb	top10perTarget	0.0532101635131469	6.38403268695856
Mxi1	Pde10a	TRUE	14	dbcorrdb__MXI1__ENCSR000EIA_1__m4	4.32	10kb	top10perTarget	0.0482700748742934	21.2101647309747
Mxi1	Pip5k1b	TRUE	14	dbcorrdb__MXI1__ENCSR000EIA_1__m4	4.32	10kb	top10perTarget	0.0438194461896451	13.3707105459757
Mxi1	Ppp1cb	TRUE	12	dbcorrdb__MXI1__ENCSR000EIA_1__m4	4.32	10kb	top10perTarget	0.0595767570065746	9.53683664680259
Mxi1	Rap1a	TRUE	16	dbcorrdb__MXI1__ENCSR000EIA_1__m4	4.32	10kb	top10perTarget	0.0476152760979634	6.51789445932853
Mxi1	Rfx7	TRUE	12	dbcorrdb__MXI1__ENCSR000EIA_1__m4	4.32	10kb	top10perTarget	0.0565939867310995	7.1756354501042
Mxi1	Rnf38	TRUE	11	dbcorrdb__MXI1__ENCSR000EIA_1__m4	4.32	10kb	top10perTarget	0.0392597265117501	12.7507877139727
Mxi1	Sox6	TRUE	16	dbcorrdb__MXI1__ENCSR000EIA_1__m4	4.32	10kb	top10perTarget	0.181081960990221	33.5587692383618
Mxi1	Tab2	TRUE	14	dbcorrdb__MXI1__ENCSR000EIA_1__m4	4.32	10kb	top10perTarget	0.0494161820764418	9.88036692742164
Mxi1	Taok3	TRUE	15	dbcorrdb__MXI1__ENCSR000EIA_1__m4	4.32	10kb	top10perTarget	0.0802824995634479	8.42488107348714
Mxi1	Tapt1	TRUE	12	dbcorrdb__MXI1__ENCSR000EIA_1__m4	4.32	10kb	top10perTarget	0.0570101075363911	22.1199588558274
Mxi1	Tbl1xr1	TRUE	14	dbcorrdb__MXI1__ENCSR000EIA_1__m4	4.32	10kb	top10perTarget	0.0883200644595894	7.53608679852302
Mxi1	Tob2	TRUE	14	dbcorrdb__MXI1__ENCSR000EIA_1__m4	4.32	10kb	top10perTarget	0.0352135497541147	10.407290843748
Mxi1	Wac	TRUE	16	dbcorrdb__MXI1__ENCSR000EIA_1__m4	4.32	10kb	top10perTarget	0.0451352709153529	5.97582326430843
Mxi1	Zfpm1	TRUE	9	dbcorrdb__MXI1__ENCSR000EIA_1__m4	4.32	10kb	top10perTarget	0.0361132085034162	5.01020939610152
Mxi1	Rc3h1	FALSE	9	dbcorrdb__HDAC2__ENCSR000AQG_1__m4	4.07	10kb	top10perTarget	0.066838045706056	14.0129710044001
Mxi1	Trip12	FALSE	12	dbcorrdb__HDAC2__ENCSR000AQG_1__m4	4.07	10kb	top10perTarget	0.0958119488890612	24.8754361645312
Mxi1	Anp32a	FALSE	9	predrem__nrMotif2348	4	500bp	top10perTarget	0.0483554064945011	8.3823284084975
Mxi1	Arhgef12	FALSE	7	predrem__nrMotif2348	4	500bp	top10perTarget	0.042388246333552	8.81010481239949
Mxi1	Arih1	FALSE	5	predrem__nrMotif2348	4	500bp	top10perTarget	0.0652907448732604	22.296751205672
Mxi1	Bud31	FALSE	3	predrem__nrMotif2348	4	500bp	top10perTarget	0.064371989337323	10.9548040026508
Mxi1	Cpeb3	FALSE	3	predrem__nrMotif2348	4	500bp	top10perTarget	0.098439247858459	13.7834538376232
Mxi1	Fxr1	FALSE	4	predrem__nrMotif2348	4	500bp	top10perTarget	0.124574388573271	15.9976537337281
Mxi1	Grip1	FALSE	7	predrem__nrMotif2348	4	500bp	top10perTarget	0.0347771705354146	13.3397188710586
Mxi1	Lpin2	FALSE	5	predrem__nrMotif2348	4	500bp	top10perTarget	0.0698258244912806	11.2943703792273
Mxi1	Med13l	FALSE	6	predrem__nrMotif2348	4	500bp	top10perTarget	0.0402382354823758	6.9481584937175
Mxi1	Nbeal1	FALSE	7	predrem__nrMotif2348	4	500bp	top10perTarget	0.0572732520318239	8.70181493532657
Mxi1	Ppp1r12a	FALSE	6	predrem__nrMotif2348	4	500bp	top10perTarget	0.0300831031688012	16.5276118202798
Mxi1	Ube2h	FALSE	7	predrem__nrMotif2348	4	500bp	top10perTarget	0.111377725375684	13.0557935746169
Mxi1	Ubr4	FALSE	6	predrem__nrMotif2348	4	500bp	top10perTarget	0.0332206351370497	6.14157606886228
Mxi1	Usp34	FALSE	4	predrem__nrMotif2348	4	500bp	top10perTarget	0.0458132178732742	7.7439634101478
Mxi1	Herc1	FALSE	6	dbcorrdb__RAD21__ENCSR000EHX_1__m7	3.95	10kb	top10perTarget	0.073565651467091	8.95501110142921
Mxi1	Bcas3	FALSE	6	dbcorrdb__SREBF2__ENCSR000DYT_1__m7	3.92	10kb	top10perTarget	0.0409390030580031	27.4838144750523
Mxi1	Arhgap24	FALSE	3	dbcorrdb__SREBF1__ENCSR000EZP_1__m1	3.87	10kb	top10perTarget	0.0361477994026141	10.5275741567991
Mxi1	Arid3b	FALSE	5	dbcorrdb__SREBF1__ENCSR000EZP_1__m1	3.87	10kb	top10perTarget	0.0695838085033783	9.68166820641996
Mxi1	Bnip3l	FALSE	6	dbcorrdb__SREBF1__ENCSR000EZP_1__m1	3.87	10kb	top10perTarget	0.0757012588156479	18.3185499056136
Mxi1	Cnot4	FALSE	6	dbcorrdb__SREBF1__ENCSR000EZP_1__m1	3.87	10kb	top10perTarget	0.0424896906592823	7.21082677617876
Mxi1	Foxn3	FALSE	4	dbcorrdb__SREBF1__ENCSR000EZP_1__m1	3.87	10kb	top10perTarget	0.109259687063869	12.4364101959205
Mxi1	Osbpl1a	FALSE	3	dbcorrdb__SREBF1__ENCSR000EZP_1__m1	3.87	10kb	top10perTarget	0.0749299648615707	15.3676079198953
Mxi1	Ric8b	FALSE	5	dbcorrdb__SREBF1__ENCSR000EZP_1__m1	3.87	10kb	top10perTarget	0.0397131656194924	4.62320433630275
Mxi1	Klhl7	FALSE	2	dbcorrdb__CREB1__ENCSR000BRB_1__m1	3.38	500bp	top10perTarget	0.0478139407948281	7.30333627336887
Mxi1	Ogdh	FALSE	1	dbcorrdb__CREB1__ENCSR000BRB_1__m1	3.38	500bp	top10perTarget	0.0393183296563025	5.49594311586319
Mxi1	Skp1a	FALSE	2	dbcorrdb__CREB1__ENCSR000BRB_1__m1	3.38	500bp	top10perTarget	0.0607251718676185	22.7993720680692
Mxi1	Tsg101	FALSE	2	dbcorrdb__CREB1__ENCSR000BRB_1__m1	3.38	500bp	top10perTarget	0.0352860219050759	3.00248989090636
Mxi1	Arl4a	FALSE	4	dbcorrdb__CTCF__ENCSR000BHW_1__m2	3.28	10kb	top10perTarget	0.0765705573579531	12.4196338327922
Mxi1	Fam193a	FALSE	2	dbcorrdb__CTCF__ENCSR000BHW_1__m2	3.28	10kb	top10perTarget	0.0353357170996089	3.28555702832612
Mxi1	Nfe2l2	FALSE	3	dbcorrdb__CTCF__ENCSR000BHW_1__m2	3.28	10kb	top10perTarget	0.0725171938410863	24.089570155317
Mxi1	Plcb3	FALSE	2	dbcorrdb__CTCF__ENCSR000BHW_1__m2	3.28	10kb	top10perTarget	0.0730887894055246	7.04003575497587
Mxi1	Rsu1	FALSE	3	dbcorrdb__CTCF__ENCSR000BHW_1__m2	3.28	10kb	top10perTarget	0.0356242288864813	2.78677959286372
Mxi1	Tnrc6b	FALSE	3	dbcorrdb__CTCF__ENCSR000BHW_1__m2	3.28	10kb	top10perTarget	0.149547868443657	17.0122522026858
Mxi1	Ube2f	FALSE	3	dbcorrdb__CTCF__ENCSR000BHW_1__m2	3.28	10kb	top10perTarget	0.0521089299594709	7.08300650336967
Mxi1	Wasf2	FALSE	4	dbcorrdb__CTCF__ENCSR000BHW_1__m2	3.28	10kb	top10perTarget	0.0369126933643335	5.2629551261776
Mxi1	Chmp2a	FALSE	1	predrem__nrMotif2348	3.17	10kb	top10perTarget	0.0381426885227685	8.59610375432422
Mxi1	Evi5	FALSE	2	predrem__nrMotif2348	3.17	10kb	top10perTarget	0.0467923643056734	7.86854251269178
Mxi1	Psma6	FALSE	2	predrem__nrMotif2348	3.17	10kb	top10perTarget	0.0371564770268884	15.3344712147801
Mxi1	Top2b	FALSE	3	predrem__nrMotif2348	3.17	10kb	top10perTarget	0.0554273789100275	5.85183269475606
Mxi1	Abcb7	FALSE	1	dbcorrdb__PHF8__ENCSR000AQH_1__m2	3.14	500bp	top10perTarget	0.0457898401357206	5.3735679273298
Mxi1	Gcat	FALSE	1	dbcorrdb__PHF8__ENCSR000AQH_1__m2	3.14	500bp	top10perTarget	0.0482370917281758	7.06974751008278
Mxi1	Kbtbd8	FALSE	2	dbcorrdb__PHF8__ENCSR000AQH_1__m2	3.14	500bp	top10perTarget	0.0810666248782046	15.8794680499864
Mxi1	Poldip3	FALSE	1	dbcorrdb__PHF8__ENCSR000AQH_1__m2	3.14	500bp	top10perTarget	0.0403656639707553	11.7543524060818
Nfia	Agfg1	FALSE	1	swissregulon__hs__TLX1..3_NFIC_dimer_.p2	3.25	10kb	top10perTarget	0.0454244614637332	12.823495254551
Nfia	Ambra1	FALSE	1	swissregulon__hs__TLX1..3_NFIC_dimer_.p2	3.25	10kb	top10perTarget	0.0368216457902637	6.56856214093733
Nfia	Ankrd11	FALSE	1	swissregulon__hs__TLX1..3_NFIC_dimer_.p2	3.25	10kb	top10perTarget	0.0318443412273282	4.39529940205341
Nfia	Arid1b	FALSE	1	swissregulon__hs__TLX1..3_NFIC_dimer_.p2	3.25	10kb	top10perTarget	0.118606099040954	12.4130203466144
Nfia	Asxl2	FALSE	1	swissregulon__hs__TLX1..3_NFIC_dimer_.p2	3.25	10kb	top10perTarget	0.0336848404261651	8.17566659542148
Nfia	E2f1	FALSE	1	swissregulon__hs__TLX1..3_NFIC_dimer_.p2	3.25	10kb	top10perTarget	0.0868303510461409	7.55945199768661
Nfia	Nfia	FALSE	1	swissregulon__hs__TLX1..3_NFIC_dimer_.p2	3.25	10kb	top10perTarget	1	NA
Nfia	Pum2	FALSE	1	swissregulon__hs__TLX1..3_NFIC_dimer_.p2	3.25	10kb	top10perTarget	0.0654512381993955	14.595849135124
Nfia	Sgk1	FALSE	1	swissregulon__hs__TLX1..3_NFIC_dimer_.p2	3.25	10kb	top10perTarget	0.053367982476011	11.9331971903469
Nfia	Slc44a1	FALSE	1	swissregulon__hs__TLX1..3_NFIC_dimer_.p2	3.25	10kb	top10perTarget	0.0379300608611132	2.45329779168134
Nfia	Sox6	FALSE	1	swissregulon__hs__TLX1..3_NFIC_dimer_.p2	3.25	10kb	top10perTarget	0.202102314424195	34.711830121078
Nfia	Stat5b	FALSE	1	swissregulon__hs__TLX1..3_NFIC_dimer_.p2	3.25	10kb	top10perTarget	0.0732802471591434	7.47780540075103
Nfia	Vim	FALSE	1	swissregulon__hs__TLX1..3_NFIC_dimer_.p2	3.25	10kb	top10perTarget	0.102236826418441	13.5570616057787
Nfil3	Top1	FALSE	17	taipale__TEF_FL_NRTTACRTAAYN	4.17	10kb	top10perTarget	0.052377960278427	10.9269984342343
Nfil3	Ptpn4	FALSE	2	cisbp__M3393	3.59	10kb	top10perTarget	0.0458171859350443	7.09503606577084
Nfil3	Dynll2	TRUE	17	swissregulon__hs__NFIL3.p2	3.12	10kb	top10perTarget	0.0571872797480433	12.6798377890435
Nfil3	Nfil3	TRUE	20	swissregulon__hs__NFIL3.p2	3.12	10kb	top10perTarget	1	NA
Nfil3	Tob1	TRUE	5	swissregulon__hs__NFIL3.p2	3.12	10kb	top10perTarget	0.0641172494155569	9.70449466328542
Rfx3	Clasp2	FALSE	1	transfac_public__M00279	3.21	500bp	top10perTarget	0.0405156934768392	6.26141722526782
Rfx3	Copb2	FALSE	1	transfac_public__M00279	3.21	500bp	top10perTarget	0.0488231465752676	3.33331478338471
Rfx3	Ddx17	FALSE	1	transfac_public__M00279	3.21	500bp	top10perTarget	0.0595400501033024	7.62816424419612
Rfx3	Dnajc1	FALSE	1	transfac_public__M00279	3.21	500bp	top10perTarget	0.0426338453627975	4.92258672930851
Rfx3	Ino80	FALSE	1	transfac_public__M00279	3.21	500bp	top10perTarget	0.0479547691922514	6.1888789828768
Rfx3	Map2k5	FALSE	1	transfac_public__M00279	3.21	500bp	top10perTarget	0.031083849393881	4.42989514080896
Rfx3	Sgk1	FALSE	1	transfac_public__M00279	3.21	500bp	top10perTarget	0.0324603202974123	7.27056735941279
Rfx3	Ssbp2	FALSE	1	transfac_public__M00279	3.21	500bp	top10perTarget	0.0477667784150055	11.8444362917889
Srf	Slc25a4	TRUE	11	hocomoco__SRF_MOUSE.H11MO.0.A	4.07	10kb	top10perTarget	0.0601570704361921	7.20889098843016
Srf	Srf	TRUE	18	hocomoco__SRF_MOUSE.H11MO.0.A	4.07	10kb	top10perTarget	1	NA
Srf	Ube2r2	TRUE	12	hocomoco__SRF_MOUSE.H11MO.0.A	4.07	10kb	top10perTarget	0.062667594043682	8.92301605476737
Srf	Rgs9bp	FALSE	1	jaspar__MA0082.1	3.34	10kb	top10perTarget	0.0309150145341819	14.5572043103943
Srf	Bmp2k	TRUE	6	homer__CCATATATGGNA_CArG	3.32	10kb	top10perTarget	0.0355268563555747	4.95105341332828
Srf	Btg1	TRUE	11	cisbp__M4512	3.32	10kb	top10perTarget	0.0579529998736831	9.7289623792799
Srf	Caprin1	TRUE	2	cisbp__M4512	3.32	10kb	top10perTarget	0.036516404616845	9.76237
Srf	Luc7l3	TRUE	6	cisbp__M4512	3.32	10kb	top10perTarget	0.0404812186666064	8.35758547791218
Srf	Med13l	TRUE	6	cisbp__M4512	3.32	10kb	top10perTarget	0.0404428804146171	6.0294472532364
Srf	Morf4l1	TRUE	6	cisbp__M4512	3.32	10kb	top10perTarget	0.04568179514371	9.89069598532565
Srf	Pbx1	TRUE	6	cisbp__M4512	3.32	10kb	top10perTarget	0.060959442841796	12.7492645197006
Srf	Sec16a	TRUE	2	cisbp__M4512	3.32	10kb	top10perTarget	0.0327374605571131	4.72018070536194
Srf	Zfp423	TRUE	3	cisbp__M4512	3.32	10kb	top10perTarget	0.0366429402878473	1.16456295657399
Srf	Mylip	FALSE	1	cisbp__M0752	3.08	500bp	top10perTarget	0.0472832122752955	5.33764112168807
Stat3	Ccnl1	FALSE	7	hocomoco__IRF2_HUMAN.H11MO.0.A	5.61	10kb	top10perTarget	0.0561968222869602	12.9971709752815
Stat3	Slmap	TRUE	1	transfac_pro__M00777	3.67	500bp	top10perTarget	0.0322991762854531	4.40694141670061
Stat3	Socs3	TRUE	4	transfac_pro__M00777	3.67	500bp	top10perTarget	0.0399992933098997	10.9187134502493
Stat3	Stag1	TRUE	5	transfac_pro__M00777	3.67	500bp	top10perTarget	0.039229968113461	1.29736797926229
Stat3	Chmp4b	FALSE	1	swissregulon__hs__STAT5_A_B_.p2	3.59	500bp	top10perTarget	0.0554890122433662	10.8121668504684
Stat3	Dync1i2	FALSE	2	swissregulon__hs__STAT5_A_B_.p2	3.59	500bp	top10perTarget	0.0527522149272771	6.6357902423601
Stat3	Etv6	TRUE	11	homer__CTTCCGGGAA_Stat3	3.33	500bp	top10perTarget	0.0759238536229701	22.4684434644172
Stat3	Myo1c	TRUE	3	homer__CTTCCGGGAA_Stat3	3.33	500bp	top10perTarget	0.0504722078854381	6.90411580542372
Stat3	Snw1	TRUE	2	homer__CTTCCGGGAA_Stat3	3.33	500bp	top10perTarget	0.0332696741053805	3.28696900490928
Stat3	Stat3	TRUE	8	homer__CTTCCGGGAA_Stat3	3.33	500bp	top10perTarget	1	NA
Stat3	Fmr1	TRUE	9	dbcorrdb__STAT3__ENCSR000DZV_1__m4	3.28	10kb	top10perTarget	0.0603855499290188	11.3802891940338
Stat3	Gls	TRUE	9	dbcorrdb__STAT3__ENCSR000DZV_1__m4	3.28	10kb	top10perTarget	0.0428079610729306	4.04053426498865
Stat3	Siah2	TRUE	1	dbcorrdb__STAT3__ENCSR000DZV_1__m4	3.28	10kb	top10perTarget	0.0403746413218548	3.43119549484288
Stat3	Eif2a	FALSE	1	dbcorrdb__EP300__ENCSR000BHB_1__m3	3.13	10kb	top10perTarget	0.0313983052574241	1.37515835250884
Stat3	Rnf19b	TRUE	7	cisbp__M4478	3.01	500bp	top10perTarget	0.0642277307746511	13.2347294212462
Tbl1xr1	Ammecr1	FALSE	1	swissregulon__hs__GATA6.p2	3.06	10kb	top10perTarget	0.0955080345708712	9.4896080252468
Tbl1xr1	Ank1	FALSE	1	swissregulon__hs__GATA6.p2	3.06	10kb	top10perTarget	0.125285393998843	16.0683991132162
Tbl1xr1	Arhgap10	FALSE	1	swissregulon__hs__GATA6.p2	3.06	10kb	top10perTarget	0.067910797599894	4.7300394953717
Tbl1xr1	Arid2	FALSE	1	swissregulon__hs__GATA6.p2	3.06	10kb	top10perTarget	0.0817982686112784	12.739972996689
Tbl1xr1	Arrdc3	FALSE	1	swissregulon__hs__GATA6.p2	3.06	10kb	top10perTarget	0.0347818112156637	2.68699273084342
Tbl1xr1	E2f1	FALSE	1	swissregulon__hs__GATA6.p2	3.06	10kb	top10perTarget	0.121289191292174	8.48174223773078
Tbl1xr1	Epas1	FALSE	1	swissregulon__hs__GATA6.p2	3.06	10kb	top10perTarget	0.186278802564774	33.4545841215427
Tbl1xr1	Foxn3	FALSE	1	swissregulon__hs__GATA6.p2	3.06	10kb	top10perTarget	0.109863402709269	10.7632378963882
Tbl1xr1	Foxo3	FALSE	1	swissregulon__hs__GATA6.p2	3.06	10kb	top10perTarget	0.158228839740764	28.3715192903216
Tbl1xr1	Hbs1l	FALSE	1	swissregulon__hs__GATA6.p2	3.06	10kb	top10perTarget	0.0353279245463173	6.6016632223756
Tbl1xr1	Herc1	FALSE	1	swissregulon__hs__GATA6.p2	3.06	10kb	top10perTarget	0.084176387901931	8.30230435864952
Tbl1xr1	Herc3	FALSE	1	swissregulon__hs__GATA6.p2	3.06	10kb	top10perTarget	0.0375551725450842	2.51402628237482
Tbl1xr1	Hes1	FALSE	1	swissregulon__hs__GATA6.p2	3.06	10kb	top10perTarget	0.0718931620573746	8.55355342259548
Tbl1xr1	Huwe1	FALSE	1	swissregulon__hs__GATA6.p2	3.06	10kb	top10perTarget	0.05977798454538	10.9019981892728
Tbl1xr1	Ilf2	FALSE	1	swissregulon__hs__GATA6.p2	3.06	10kb	top10perTarget	0.0429905292737992	2.52643238972575
Tbl1xr1	Kbtbd8	FALSE	1	swissregulon__hs__GATA6.p2	3.06	10kb	top10perTarget	0.0634598651591276	9.32161539696981
Tbl1xr1	Kdm6a	FALSE	1	swissregulon__hs__GATA6.p2	3.06	10kb	top10perTarget	0.116492880931449	9.62071132879572
Tbl1xr1	Mkln1	FALSE	1	swissregulon__hs__GATA6.p2	3.06	10kb	top10perTarget	0.0487143704078001	10.8194469228365
Tbl1xr1	Mxi1	FALSE	1	swissregulon__hs__GATA6.p2	3.06	10kb	top10perTarget	0.0883200644595894	14.4014046418672
Tbl1xr1	Nlk	FALSE	1	swissregulon__hs__GATA6.p2	3.06	10kb	top10perTarget	0.0657638583647836	17.0138981959485
Tbl1xr1	Nr3c1	FALSE	1	swissregulon__hs__GATA6.p2	3.06	10kb	top10perTarget	0.0725990075263302	9.93208394342332
Tbl1xr1	Pip5k1b	FALSE	1	swissregulon__hs__GATA6.p2	3.06	10kb	top10perTarget	0.0567402882639205	9.81936564485731
Tbl1xr1	Rabgap1l	FALSE	1	swissregulon__hs__GATA6.p2	3.06	10kb	top10perTarget	0.130997584383451	19.7050556950871
Tbl1xr1	Rnf10	FALSE	1	swissregulon__hs__GATA6.p2	3.06	10kb	top10perTarget	0.0910312916513532	10.6534041909849
Tbl1xr1	Runx1	FALSE	1	swissregulon__hs__GATA6.p2	3.06	10kb	top10perTarget	0.0362383052354039	1.98202427792047
Tbl1xr1	Sesn3	FALSE	1	swissregulon__hs__GATA6.p2	3.06	10kb	top10perTarget	0.0906813232249313	8.30066434008494
Tbl1xr1	Sgms1	FALSE	1	swissregulon__hs__GATA6.p2	3.06	10kb	top10perTarget	0.0836807907859408	9.0093375651225
Tbl1xr1	Slc6a6	FALSE	1	swissregulon__hs__GATA6.p2	3.06	10kb	top10perTarget	0.107678749342331	11.8969415683227
Tbl1xr1	Sox6	FALSE	1	swissregulon__hs__GATA6.p2	3.06	10kb	top10perTarget	0.190960374855793	45.9116895559692
Tbl1xr1	Stat5b	FALSE	1	swissregulon__hs__GATA6.p2	3.06	10kb	top10perTarget	0.0710075751364569	10.7863523215169
Tbl1xr1	Tab2	FALSE	1	swissregulon__hs__GATA6.p2	3.06	10kb	top10perTarget	0.0759567985989744	9.54896805106099
Tbl1xr1	Tcf20	FALSE	1	swissregulon__hs__GATA6.p2	3.06	10kb	top10perTarget	0.0787405501470856	6.09768203742079
Tbl1xr1	Tfrc	FALSE	1	swissregulon__hs__GATA6.p2	3.06	10kb	top10perTarget	0.135635507969281	25.8107743040605
Tbl1xr1	Ube2h	FALSE	1	swissregulon__hs__GATA6.p2	3.06	10kb	top10perTarget	0.126475527755703	17.4986899895105
Tbl1xr1	Wnk2	FALSE	1	swissregulon__hs__GATA6.p2	3.06	10kb	top10perTarget	0.0697093835992813	9.6101648942529
Tbl1xr1	Zeb1	FALSE	1	swissregulon__hs__GATA6.p2	3.06	10kb	top10perTarget	0.0536217554075034	10.6611523252401
Ybx1	1810013L24Rik	FALSE	10	dbcorrdb__NFYB__ENCSR000EGQ_1__m1	4.33	500bp	top10perTarget	0.0511499955099181	10.1279544513739
Ybx1	Cdv3	FALSE	12	dbcorrdb__NFYB__ENCSR000EGQ_1__m1	4.33	500bp	top10perTarget	0.0500750905127314	10.3385321191355
Ybx1	Cirbp	FALSE	11	dbcorrdb__NFYB__ENCSR000EGQ_1__m1	4.33	500bp	top10perTarget	0.0739624585284264	30.4697262924006
Ybx1	H3f3b	FALSE	12	dbcorrdb__NFYB__ENCSR000EGQ_1__m1	4.33	500bp	top10perTarget	0.0645877952009245	15.2645043907903
Ybx1	Hspa5	FALSE	12	dbcorrdb__NFYB__ENCSR000EGQ_1__m1	4.33	500bp	top10perTarget	0.0506844165270324	7.04556725532576
Ybx1	Jun	FALSE	12	dbcorrdb__NFYB__ENCSR000EGQ_1__m1	4.33	500bp	top10perTarget	0.0393220804073198	7.06090640363907
Ybx1	Sertad2	FALSE	12	dbcorrdb__NFYB__ENCSR000EGQ_1__m1	4.33	500bp	top10perTarget	0.0364610470918994	3.33384104111192
Ybx1	Ybx1	FALSE	11	dbcorrdb__NFYB__ENCSR000EGQ_1__m1	4.33	500bp	top10perTarget	1	NA
Ybx1	Atf2	FALSE	10	jaspar__MA0060.2	3.49	500bp	top10perTarget	0.0329299759798866	7.27972435829018
Ybx1	Oaz1	FALSE	7	jaspar__MA0060.2	3.49	500bp	top10perTarget	0.067165230566928	21.9374169530935
Ybx1	Ubtd2	FALSE	6	jaspar__MA0060.2	3.49	500bp	top10perTarget	0.0387480330446126	4.38557755266949
Ybx1	Mylip	FALSE	8	cisbp__M4473	3.45	500bp	top10perTarget	0.0455496627192933	9.3772687814203
Ybx1	Dynll2	FALSE	6	transfac_pro__M02106	3.44	500bp	top10perTarget	0.0779747727693932	18.3850238991235
Ybx1	Rps2	FALSE	2	hocomoco__PBX1_MOUSE.H11MO.1.A	3.27	500bp	top10perTarget	0.0671969347600901	19.787653952893
Yy1	AU040320	TRUE	151	dbcorrdb__YY1__ENCSR000BKU_1__m1	6.96	10kb	top10perTarget	0.0368619840319359	3.62887367226653
Yy1	BC005537	TRUE	141	dbcorrdb__YY1__ENCSR000BKU_1__m1	6.96	10kb	top10perTarget	0.0411476482028156	6.91822705161289
Yy1	Cep350	TRUE	120	dbcorrdb__YY1__ENCSR000BKU_1__m1	6.96	10kb	top10perTarget	0.0464806731201123	6.42532183489613
Yy1	Csde1	TRUE	130	dbcorrdb__YY1__ENCSR000BKU_1__m1	6.96	10kb	top10perTarget	0.0496269401570581	9.02348019941807
Yy1	Dyrk1a	TRUE	134	dbcorrdb__YY1__ENCSR000BKU_1__m1	6.96	10kb	top10perTarget	0.075518485647767	11.137849499693
Yy1	Eif4g2	TRUE	118	dbcorrdb__YY1__ENCSR000BKU_1__m1	6.96	10kb	top10perTarget	0.0346504256396905	3.42041672677644
Yy1	Fbxl3	TRUE	154	dbcorrdb__YY1__ENCSR000BKU_1__m1	6.96	10kb	top10perTarget	0.0417303897958223	3.90770724005169
Yy1	Fnbp4	TRUE	74	dbcorrdb__YY1__ENCSR000BKU_1__m1	6.96	10kb	top10perTarget	0.042498673060648	7.61946443866892
Yy1	Hnrnpa2b1	TRUE	106	dbcorrdb__YY1__ENCSR000BKU_1__m1	6.96	10kb	top10perTarget	0.0728629130950674	12.6211136481198
Yy1	Hnrnpd	TRUE	75	dbcorrdb__YY1__ENCSR000BKU_1__m1	6.96	10kb	top10perTarget	0.0467731280238152	11.6331406419049
Yy1	Lsm14a	TRUE	160	dbcorrdb__YY1__ENCSR000BKU_1__m1	6.96	10kb	top10perTarget	0.0462557862571915	10.4269944532899
Yy1	Prkar1a	TRUE	71	dbcorrdb__YY1__ENCSR000BKU_1__m1	6.96	10kb	top10perTarget	0.0405389351346718	2.89994734163698
Yy1	Rsrc2	TRUE	95	dbcorrdb__YY1__ENCSR000BKU_1__m1	6.96	10kb	top10perTarget	0.0677523299732124	12.9654694424714
Yy1	Safb	TRUE	69	dbcorrdb__YY1__ENCSR000BKU_1__m1	6.96	10kb	top10perTarget	0.0356838711244622	0.884422653722324
Yy1	Snw1	TRUE	96	dbcorrdb__YY1__ENCSR000BKU_1__m1	6.96	10kb	top10perTarget	0.0501849419369919	10.5202955433074
Yy1	Son	TRUE	141	dbcorrdb__YY1__ENCSR000BKU_1__m1	6.96	10kb	top10perTarget	0.0615339077891193	13.2659392177066
Yy1	Spen	TRUE	78	dbcorrdb__YY1__ENCSR000BKU_1__m1	6.96	10kb	top10perTarget	0.0701326599391844	16.7341732160434
Yy1	Stag2	TRUE	157	dbcorrdb__YY1__ENCSR000BKU_1__m1	6.96	10kb	top10perTarget	0.0620374920440501	15.5715327842441
Yy1	Uba2	TRUE	54	dbcorrdb__YY1__ENCSR000BKU_1__m1	6.96	10kb	top10perTarget	0.0379982844328604	3.23671867437602
Yy1	Wtap	TRUE	89	dbcorrdb__YY1__ENCSR000BKU_1__m1	6.96	10kb	top10perTarget	0.0546134047070259	11.6439436788018
Yy1	Yy1	TRUE	82	dbcorrdb__YY1__ENCSR000BKU_1__m1	6.96	10kb	top10perTarget	1	NA
Yy1	Akirin2	TRUE	57	cisbp__M5152	6.81	10kb	top10perTarget	0.0543386365742656	12.4511364089177
Yy1	Ube2q1	TRUE	79	cisbp__M5152	6.81	10kb	top10perTarget	0.037404384191785	5.16692125929187
Yy1	Hnrnpm	TRUE	21	flyfactorsurvey__pho_SOLEXA_5_FBgn0002521	6.78	10kb	top10perTarget	0.0494677916326746	5.55305976246399
Yy1	Hnrnpu	TRUE	45	flyfactorsurvey__pho_SOLEXA_5_FBgn0002521	6.78	10kb	top10perTarget	0.049491279062888	6.96871689767081
Yy1	Map3k7	TRUE	48	flyfactorsurvey__pho_SOLEXA_5_FBgn0002521	6.78	10kb	top10perTarget	0.0588633043161789	7.53747429477854
Yy1	Rbbp4	TRUE	100	flyfactorsurvey__pho_SOLEXA_5_FBgn0002521	6.78	10kb	top10perTarget	0.0384972767169652	1.41453280069573
Yy1	Ythdc1	TRUE	86	flyfactorsurvey__pho_SOLEXA_5_FBgn0002521	6.78	10kb	top10perTarget	0.0771401033966299	24.8942748193883
Yy1	Nucks1	TRUE	82	taipale_cyt_meth__YY1_NGCCGCCATYTTGN_FL	6.66	10kb	top10perTarget	0.0513687960646363	5.7541387542626
Yy1	Dnajb12	TRUE	32	cisbp__M5155	6.64	10kb	top10perTarget	0.0365972919441096	2.68518654515143
Yy1	Edem3	TRUE	14	cisbp__M5155	6.64	10kb	top10perTarget	0.0307856894161297	0.88882371621339
Yy1	Meaf6	TRUE	11	cisbp__M5155	6.64	10kb	top10perTarget	0.0345046003704361	9.21163557992542
Yy1	Med13	TRUE	36	cisbp__M5155	6.64	10kb	top10perTarget	0.0346598252544472	1.48079814549299
Yy1	Nudt4	TRUE	29	cisbp__M5155	6.64	10kb	top10perTarget	0.0412130515990724	5.14001554530828
Yy1	Puf60	TRUE	28	cisbp__M5155	6.64	10kb	top10perTarget	0.041479603285418	4.88215038781595
Yy1	Rabgap1	TRUE	18	cisbp__M5155	6.64	10kb	top10perTarget	0.045519862520186	5.46551428036894
Yy1	Shoc2	TRUE	55	cisbp__M5155	6.64	10kb	top10perTarget	0.0374255275964719	3.43235519463136
Yy1	Srsf11	TRUE	38	cisbp__M5155	6.64	10kb	top10perTarget	0.0627610944088517	12.4772645355077
Yy1	Tm9sf3	TRUE	24	cisbp__M5155	6.64	10kb	top10perTarget	0.0475467451300858	7.26633659144502
Yy1	Vezf1	TRUE	104	cisbp__M5155	6.64	10kb	top10perTarget	0.0592689927775618	13.1597538453177
Yy1	Arglu1	TRUE	17	dbcorrdb__YY1__ENCSR000EXG_1__m1	6.37	10kb	top10perTarget	0.0484269165456661	6.62185132565232
Yy1	Map4k3	TRUE	85	dbcorrdb__YY1__ENCSR000EXG_1__m1	6.37	10kb	top10perTarget	0.0448886701477558	5.4958153216776
Yy1	Rps6kb1	TRUE	15	c2h2_zfs__M4297	6.27	10kb	top10perTarget	0.0371657366006638	2.48562580135303
Yy1	Ankrd13c	TRUE	71	cisbp__M4493	6.22	10kb	top10perTarget	0.0360112409089373	2.76603881132585
Yy1	Rbm33	TRUE	65	cisbp__M4493	6.22	10kb	top10perTarget	0.0584947335238625	12.1499664876674
Yy1	Ap3d1	TRUE	82	factorbook__YY1	5.84	500bp	top10perTarget	0.0398038664719543	1.94067238552361
Yy1	Rab8b	FALSE	18	dbcorrdb__POLR2A__ENCSR000BQB_1__m2	5.76	10kb	top10perTarget	0.0538694715230888	15.3812211609183
Yy1	Spag9	TRUE	25	dbcorrdb__YY1__ENCSR000BMH_1__m1	5.71	10kb	top10perTarget	0.0545015216109934	9.93685191209766
Yy1	2025-03-05	TRUE	19	taipale_cyt_meth__YY1_NGCSGCCATYTTGN_FL_meth	5.53	500bp	top10perTarget	0.0360267294495218	7.01198823194965
Yy1	Psmc3	FALSE	4	dbcorrdb__POLR2A__ENCSR000BHN_1__m1	5.22	500bp	top10perTarget	0.0505823664850819	8.49382384395997
Yy1	Pxk	FALSE	3	dbcorrdb__POLR2A__ENCSR000BHN_1__m1	5.22	500bp	top10perTarget	0.0415195782100389	5.65229694562106
Yy1	Rragb	FALSE	15	dbcorrdb__POLR2A__ENCSR000BHN_1__m1	5.22	500bp	top10perTarget	0.0340578808451829	2.20551883151121
Yy1	Gapvd1	FALSE	10	dbcorrdb__POLR2A__ENCSR000EFK_1__m1	5.02	10kb	top10perTarget	0.0425832748533618	3.12161465541768
Yy1	Rsf1	TRUE	11	hocomoco__TYY1_HUMAN.H11MO.0.A	4.87	500bp	top10perTarget	0.0424362549728411	4.41489606776842
Yy1	Adam10	TRUE	11	transfac_pro__M04696	4.86	10kb	top10perTarget	0.0541126170881365	9.18452946766253
Yy1	Ppp1ca	FALSE	3	dbcorrdb__TAF1__ENCSR000BQF_1__m1	4.65	500bp	top10perTarget	0.0415017829274606	6.65363161923738
Yy1	Mfap1a	FALSE	2	dbcorrdb__TAF1__ENCSR000BHT_1__m1	4.64	500bp	top10perTarget	0.040586112732831	3.77672242346421
Yy1	Fam168b	FALSE	6	cisbp__M0018	4.57	10kb	top10perTarget	0.0322582613903164	10.565352190083
Yy1	Gspt1	FALSE	6	jaspar__MA1002.1	4.51	10kb	top10perTarget	0.041936230580092	4.43513774271405
Yy1	Ltn1	TRUE	6	dbcorrdb__YY1__ENCSR000EXG_1__m2	4.42	10kb	top10perTarget	0.0446785279030228	5.39217628628947
Yy1	Fbxo45	FALSE	6	dbcorrdb__POLR2A__ENCSR000EFK_1__m1	4	500bp	top10perTarget	0.033599323295431	4.35226754779567
Yy1	Srpk3	FALSE	1	dbcorrdb__POLR2A__ENCSR000EFK_1__m1	4	500bp	top10perTarget	0.0334728562841613	5.78284206145078
Yy1	Etv3	TRUE	20	cisbp__M5954	3.94	10kb	top10perTarget	0.0415541299587986	2.08837891350881
Yy1	Hnrnph2	TRUE	16	cisbp__M5954	3.94	10kb	top10perTarget	0.0787244939809954	25.0616957344892
Yy1	Naa30	TRUE	15	stark__RCGCMATTW	3.69	500bp	top10perTarget	0.045163393598315	8.45777679916177
Yy1	Srpr	TRUE	15	stark__RCGCMATTW	3.69	500bp	top10perTarget	0.0341353126881239	6.32630812202419
Yy1	Ube2a	TRUE	1	stark__RCGCMATTW	3.69	500bp	top10perTarget	0.0321263989566826	5.35777293065835
Yy1	Pm20d2	FALSE	1	cisbp__M0037	3.13	10kb	top10perTarget	0.0598992096797444	13.579138484462
Zeb1	Aftph	FALSE	1	dbcorrdb__ATF3__ENCSR000BKE_1__m1	3.25	500bp	top10perTarget	0.0361387222665003	8.2046973069066
Zeb1	Ankhd1	FALSE	1	dbcorrdb__ATF3__ENCSR000BKE_1__m1	3.25	500bp	top10perTarget	0.0323877696105596	13.7466538468252
Zeb1	Bcl6	FALSE	1	dbcorrdb__ATF3__ENCSR000BKE_1__m1	3.25	500bp	top10perTarget	0.0332841596711106	5.35640672937634
Zeb1	Naa30	FALSE	1	dbcorrdb__ATF3__ENCSR000BKE_1__m1	3.25	500bp	top10perTarget	0.034903550744364	3.96938956405972
Zeb1	Rab5a	FALSE	1	dbcorrdb__ATF3__ENCSR000BKE_1__m1	3.25	500bp	top10perTarget	0.0352033094623689	8.26218957746052
Zeb1	Rnf141	FALSE	1	dbcorrdb__ATF3__ENCSR000BKE_1__m1	3.25	500bp	top10perTarget	0.0328562628938733	7.36946352379725
Zeb1	Rprd1a	FALSE	1	dbcorrdb__ATF3__ENCSR000BKE_1__m1	3.25	500bp	top10perTarget	0.035522121694748	1.31832757910281
Zeb1	Tra2a	FALSE	1	dbcorrdb__ATF3__ENCSR000BKE_1__m1	3.25	500bp	top10perTarget	0.0492664426521085	5.93911973950958
Zeb1	Vamp2	FALSE	1	dbcorrdb__ATF3__ENCSR000BKE_1__m1	3.25	500bp	top10perTarget	0.045344677352755	17.9378314424833
Zeb1	Zeb1	FALSE	1	dbcorrdb__ATF3__ENCSR000BKE_1__m1	3.25	500bp	top10perTarget	1	NA
