# Supplementary material for: Integrated Single-Cell and Bulk Transcriptomics Unveils Immune Profiles in Chick Erythroid Cells upon Avian Pathogenic Escherichia coli Infection
Source: Animals (Basel). 2026 Jan 7;16(2):179. doi: 10.3390/ani16020179 (PMC12837167; doi:10.3390/ani16020179)
Supplement: Supplementary file 1 [file animals-16-00179-s001.zip › Table S8.xlsx]

## Sheet: C1
Cluster	ensambl_id	gene	p-value	log2FoldChange	pct.1	pct.2	q-value	FoldChange	Regulation
chick erythroid cells subpopulation 1	gene-HSPA2	HSPA2	1.35E-214	-1.33939	0.896	0.976	3.45E-210	0.395187	Down
chick erythroid cells subpopulation 1	gene-FRMD8	FRMD8	1.40E-171	-1.05648	0.956	0.995	3.58E-167	0.480804	Down
chick erythroid cells subpopulation 1	gene-LOC101747587	LOC101747587	8.55E-132	-0.831946	0.989	0.996	2.19E-127	0.561771	Down
chick erythroid cells subpopulation 1	gene-LOC121107448	LOC121107448	1.04E-74	-1.52717	0.006	0.191	2.66E-70	0.346958	Down
chick erythroid cells subpopulation 1	gene-LOC112529954	LOC112529954	1.90E-62	1.36857	0.18	0.008	4.88E-58	2.58215	Up
chick erythroid cells subpopulation 1	gene-SLC7A7	SLC7A7	9.48E-61	-1.01789	0.282	0.565	2.43E-56	0.493838	Down
chick erythroid cells subpopulation 1	gene-AFDN	AFDN	2.23E-44	-1.1804	0.001	0.108	5.72E-40	0.441229	Down
chick erythroid cells subpopulation 1	gene-PPP1R36	PPP1R36	7.78E-44	-0.976052	0.204	0.412	1.99E-39	0.508369	Down
chick erythroid cells subpopulation 1	gene-HSP90AA1	HSP90AA1	3.99E-40	-1.02678	0.479	0.651	1.02E-35	0.490806	Down
chick erythroid cells subpopulation 1	gene-PTPRE	PTPRE	5.16E-39	-0.938485	0.085	0.256	1.32E-34	0.521781	Down
chick erythroid cells subpopulation 1	gene-LOC107052389	LOC107052389	1.06E-36	-0.63221	0.421	0.624	2.73E-32	0.645187	Down
chick erythroid cells subpopulation 1	gene-LOC429682	LOC429682	4.07E-35	0.997032	0.175	0.04	1.04E-30	1.99589	Up
chick erythroid cells subpopulation 1	gene-DNAJA4	DNAJA4	4.68E-31	-0.718647	0.406	0.576	1.20E-26	0.607667	Down
chick erythroid cells subpopulation 1	gene-RPL21	RPL21	2.05E-29	0.630235	0.686	0.51	5.26E-25	1.54782	Up
chick erythroid cells subpopulation 1	gene-GIMAP8	GIMAP8	2.10E-29	0.709033	0.08	0.001	5.39E-25	1.63471	Up
chick erythroid cells subpopulation 1	gene-DNAJB6	DNAJB6	6.16E-29	-0.654268	0.4	0.563	1.58E-24	0.635398	Down
chick erythroid cells subpopulation 1	gene-ST6GAL2	ST6GAL2	2.01E-26	0.76487	0.094	0.011	5.15E-22	1.69922	Up
chick erythroid cells subpopulation 1	gene-TFRC	TFRC	1.04E-22	0.760342	0.458	0.308	2.67E-18	1.69389	Up
chick erythroid cells subpopulation 1	gene-FAM173B	FAM173B	2.28E-22	-0.742302	0.2	0.339	5.85E-18	0.597785	Down
chick erythroid cells subpopulation 1	gene-JUND	JUND	7.14E-21	-0.741836	0.103	0.221	1.83E-16	0.597978	Down
chick erythroid cells subpopulation 1	gene-MKI67	MKI67	1.80E-20	-0.787762	0.03	0.111	4.62E-16	0.579242	Down
chick erythroid cells subpopulation 1	gene-LOC124417243	LOC124417243	2.12E-18	0.632027	0.186	0.081	5.43E-14	1.54974	Up
chick erythroid cells subpopulation 1	gene-OARD1	OARD1	2.44E-18	-0.644605	0.128	0.242	6.26E-14	0.639668	Down
chick erythroid cells subpopulation 1	gene-DYL1	DYL1	9.56E-17	-0.629045	0.174	0.289	2.45E-12	0.646604	Down
chick erythroid cells subpopulation 1	gene-MFSD4B	MFSD4B	3.47E-15	-0.628307	0.059	0.138	8.89E-11	0.646935	Down
chick erythroid cells subpopulation 1	gene-DYNLL2	DYNLL2	1.41E-14	-0.630046	0.125	0.225	3.60E-10	0.646156	Down
chick erythroid cells subpopulation 1	--	gene-J6367-mgr01	2.90E-14	-0.874092	0.065	0.142	7.44E-10	0.545597	Down
chick erythroid cells subpopulation 1	gene-HSPA5	HSPA5	4.19E-14	-0.640342	0.066	0.147	1.07E-09	0.641561	Down
chick erythroid cells subpopulation 1	gene-HSPH1	HSPH1	7.51E-14	-0.61739	0.05	0.122	1.92E-09	0.651849	Down
chick erythroid cells subpopulation 1	gene-U2SURP	U2SURP	1.03E-13	0.619026	0.25	0.148	2.63E-09	1.53584	Up
chick erythroid cells subpopulation 1	gene-MICU2	MICU2	1.37E-13	0.596287	0.085	0.026	3.52E-09	1.51182	Up
chick erythroid cells subpopulation 1	gene-NBAS	NBAS	4.11E-12	0.70805	0.169	0.089	1.05E-07	1.63359	Up
chick erythroid cells subpopulation 1	gene-FUS	FUS	1.36E-10	-0.653787	0.11	0.184	3.47E-06	0.63561	Down
chick erythroid cells subpopulation 1	gene-BG8	BG8	7.72E-07	0.586798	0.25	0.184	0.0197803	1.50191	Up

## Sheet: C2
Cluster	ensambl_id	gene	p-value	log2FoldChange	pct.1	pct.2	q-value	FoldChange	Regulation
chick erythroid cells subpopulation 2	gene-H1F0	H1F0	1.97E-135	-0.904363	0.962	0.995	5.04E-131	0.534269	Down
chick erythroid cells subpopulation 2	gene-LOC417973	LOC417973	2.65E-121	1.873	0.381	0.054	6.79E-117	3.66295	Up
chick erythroid cells subpopulation 2	gene-BG8	BG8	2.48E-117	-1.57978	0.326	0.729	6.35E-113	0.334532	Down
chick erythroid cells subpopulation 2	gene-FRMD8	FRMD8	2.21E-113	-0.698766	0.999	0.999	5.66E-109	0.616099	Down
chick erythroid cells subpopulation 2	gene-HBA1	HBA1	1.97E-105	-0.89485	0.996	1	5.05E-101	0.537803	Down
chick erythroid cells subpopulation 2	gene-LOC121110055	LOC121110055	5.04E-96	1.50831	0.591	0.252	1.29E-91	2.84477	Up
chick erythroid cells subpopulation 2	gene-HBBA	HBBA	6.25E-95	-0.795029	0.999	1	1.60E-90	0.576332	Down
chick erythroid cells subpopulation 2	gene-LOC121106920	LOC121106920	1.27E-84	-1.31552	0.319	0.656	3.26E-80	0.401781	Down
chick erythroid cells subpopulation 2	gene-FAM65C	FAM65C	2.29E-79	0.707361	0.966	0.908	5.86E-75	1.63281	Up
chick erythroid cells subpopulation 2	gene-NDUFB6	NDUFB6	1.93E-78	0.926065	0.814	0.623	4.94E-74	1.90009	Up
chick erythroid cells subpopulation 2	gene-HDGF	HDGF	1.28E-77	-1.11629	0.375	0.707	3.28E-73	0.461277	Down
chick erythroid cells subpopulation 2	gene-ST6GAL2	ST6GAL2	1.44E-76	1.30816	0.168	0.004	3.69E-72	2.47626	Up
chick erythroid cells subpopulation 2	gene-HBAD	HBAD	1.34E-74	-1.01766	0.984	0.997	3.43E-70	0.493917	Down
chick erythroid cells subpopulation 2	gene-CISH	CISH	3.41E-72	1.29345	0.577	0.302	8.74E-68	2.45113	Up
chick erythroid cells subpopulation 2	gene-LOC429682	LOC429682	1.34E-71	1.3726	0.394	0.128	3.44E-67	2.58937	Up
chick erythroid cells subpopulation 2	gene-LOC112529954	LOC112529954	2.45E-70	1.39233	0.163	0.006	6.28E-66	2.62502	Up
chick erythroid cells subpopulation 2	gene-PARP14	PARP14	9.15E-69	0.881298	0.884	0.697	2.34E-64	1.84203	Up
chick erythroid cells subpopulation 2	gene-SEMA3D	SEMA3D	2.69E-66	1.25607	0.65	0.394	6.89E-62	2.38845	Up
chick erythroid cells subpopulation 2	gene-HS6ST1	HS6ST1	2.80E-64	1.28079	0.568	0.301	7.18E-60	2.42972	Up
chick erythroid cells subpopulation 2	gene-JAKMIP1	JAKMIP1	3.02E-64	-1.47469	0.067	0.351	7.74E-60	0.35981	Down
chick erythroid cells subpopulation 2	gene-CCS	CCS	3.71E-64	0.85923	0.788	0.571	9.51E-60	1.81407	Up
chick erythroid cells subpopulation 2	gene-R3HDM4	R3HDM4	6.13E-60	-1.02519	0.339	0.638	1.57E-55	0.491346	Down
chick erythroid cells subpopulation 2	gene-CREBRF	CREBRF	5.69E-59	0.674809	0.921	0.826	1.46E-54	1.59639	Up
chick erythroid cells subpopulation 2	gene-LOC121107448	LOC121107448	2.14E-58	-1.46127	0.016	0.248	5.48E-54	0.363174	Down
chick erythroid cells subpopulation 2	gene-LOC124417243	LOC124417243	2.65E-56	1.16893	0.449	0.206	6.80E-52	2.24845	Up
chick erythroid cells subpopulation 2	gene-LAMTOR5	LAMTOR5	3.50E-56	0.952826	0.598	0.355	8.96E-52	1.93566	Up
chick erythroid cells subpopulation 2	gene-BRI3	BRI3	9.64E-49	0.678008	0.842	0.677	2.47E-44	1.59993	Up
chick erythroid cells subpopulation 2	gene-MKNK2	MKNK2	2.87E-48	-0.816821	0.444	0.713	7.36E-44	0.567691	Down
chick erythroid cells subpopulation 2	gene-ZEB2	ZEB2	1.09E-47	0.874546	0.641	0.417	2.78E-43	1.83343	Up
chick erythroid cells subpopulation 2	gene-MOB3A	MOB3A	7.05E-47	-0.91642	0.319	0.592	1.81E-42	0.529822	Down
chick erythroid cells subpopulation 2	gene-PSMD9	PSMD9	7.39E-47	0.663228	0.827	0.681	1.89E-42	1.58362	Up
chick erythroid cells subpopulation 2	gene-HEMK1	HEMK1	4.19E-46	1.06171	0.469	0.243	1.07E-41	2.0874	Up
chick erythroid cells subpopulation 2	gene-TAL1	TAL1	1.27E-44	-0.688934	0.561	0.8	3.26E-40	0.620312	Down
chick erythroid cells subpopulation 2	gene-PTPN2	PTPN2	1.49E-44	0.739865	0.72	0.545	3.82E-40	1.67002	Up
chick erythroid cells subpopulation 2	gene-CD99	CD99	4.68E-44	-0.792354	0.528	0.74	1.20E-39	0.577401	Down
chick erythroid cells subpopulation 2	gene-TFDP3	TFDP3	6.68E-43	0.848402	0.664	0.472	1.71E-38	1.80051	Up
chick erythroid cells subpopulation 2	gene-TMCO3	TMCO3	8.12E-43	1.24448	0.393	0.189	2.08E-38	2.36933	Up
chick erythroid cells subpopulation 2	gene-GINM1	GINM1	2.57E-39	0.97677	0.142	0.023	6.58E-35	1.96805	Up
chick erythroid cells subpopulation 2	gene-FRRS1	FRRS1	3.12E-39	-1.00825	0.121	0.346	7.99E-35	0.49715	Down
chick erythroid cells subpopulation 2	gene-BTN3A3L1	BTN3A3L1	1.50E-37	-0.971235	0.13	0.351	3.84E-33	0.510069	Down
chick erythroid cells subpopulation 2	gene-RPS27	RPS27	1.93E-37	0.633908	0.812	0.697	4.94E-33	1.55176	Up
chick erythroid cells subpopulation 2	gene-LOC107054432	LOC107054432	4.14E-37	0.975311	0.377	0.185	1.06E-32	1.96606	Up
chick erythroid cells subpopulation 2	gene-LOC124417242	LOC124417242	4.41E-37	-1.00334	0.106	0.317	1.13E-32	0.498844	Down
chick erythroid cells subpopulation 2	gene-SPTAN1	SPTAN1	1.78E-36	-0.591078	0.664	0.84	4.55E-32	0.663847	Down
chick erythroid cells subpopulation 2	gene-BTN3A3L2	BTN3A3L2	3.47E-36	-0.871245	0.222	0.455	8.88E-32	0.546675	Down
chick erythroid cells subpopulation 2	gene-REL	REL	2.70E-35	1.17585	0.162	0.037	6.91E-31	2.25926	Up
chick erythroid cells subpopulation 2	gene-SPTSSA	SPTSSA	7.75E-35	0.986572	0.211	0.066	1.99E-30	1.98147	Up
chick erythroid cells subpopulation 2	gene-AKAP9	AKAP9	2.49E-34	1.13013	0.161	0.037	6.38E-30	2.18879	Up
chick erythroid cells subpopulation 2	gene-LOC107052495	LOC107052495	6.37E-34	1.01786	0.325	0.152	1.63E-29	2.02491	Up
chick erythroid cells subpopulation 2	gene-IFIH1	IFIH1	6.82E-34	0.784704	0.673	0.504	1.75E-29	1.72274	Up
chick erythroid cells subpopulation 2	gene-ZFHX3	ZFHX3	6.98E-34	0.74594	0.687	0.533	1.79E-29	1.67707	Up
chick erythroid cells subpopulation 2	gene-LAMTOR2	LAMTOR2	6.77E-33	0.783621	0.438	0.248	1.73E-28	1.72145	Up
chick erythroid cells subpopulation 2	gene-SLC25A16	SLC25A16	7.98E-33	0.680134	0.693	0.56	2.04E-28	1.60229	Up
chick erythroid cells subpopulation 2	gene-HBE1	HBE1	9.81E-33	-1.00601	0.221	0.441	2.51E-28	0.497922	Down
chick erythroid cells subpopulation 2	gene-RBBP6	RBBP6	1.05E-31	0.686891	0.636	0.451	2.70E-27	1.60981	Up
chick erythroid cells subpopulation 2	gene-CEP162	CEP162	2.89E-31	0.933227	0.439	0.263	7.41E-27	1.90954	Up
chick erythroid cells subpopulation 2	gene-WHSC1L1	WHSC1L1	4.65E-31	-0.709107	0.372	0.589	1.19E-26	0.611699	Down
chick erythroid cells subpopulation 2	gene-TMBIM4	TMBIM4	9.06E-31	0.771645	0.507	0.336	2.32E-26	1.70722	Up
chick erythroid cells subpopulation 2	gene-EPSTI1	EPSTI1	3.17E-30	0.882063	0.438	0.256	8.13E-26	1.84301	Up
chick erythroid cells subpopulation 2	gene-LOC107055303	LOC107055303	6.66E-30	0.798614	0.486	0.314	1.71E-25	1.73943	Up
chick erythroid cells subpopulation 2	gene-HIVEP2	HIVEP2	7.92E-30	0.62041	0.72	0.594	2.03E-25	1.53731	Up
chick erythroid cells subpopulation 2	gene-SRF	SRF	9.08E-30	-0.845253	0.144	0.341	2.33E-25	0.556613	Down
chick erythroid cells subpopulation 2	gene-TSC22D4	TSC22D4	9.80E-30	-0.741481	0.279	0.5	2.51E-25	0.598125	Down
chick erythroid cells subpopulation 2	gene-LOC121106922	LOC121106922	1.71E-29	0.666003	0.087	0.009	4.38E-25	1.58667	Up
chick erythroid cells subpopulation 2	gene-POLR2E	POLR2E	4.45E-29	0.826044	0.341	0.177	1.14E-24	1.77282	Up
chick erythroid cells subpopulation 2	gene-CD274	CD274	2.20E-28	0.744436	0.073	0.005	5.65E-24	1.67532	Up
chick erythroid cells subpopulation 2	gene-SLIRP	SLIRP	3.53E-28	0.803277	0.419	0.251	9.05E-24	1.74506	Up
chick erythroid cells subpopulation 2	gene-HIPK2	HIPK2	4.67E-28	0.840434	0.425	0.251	1.20E-23	1.79059	Up
chick erythroid cells subpopulation 2	gene-AFDN	AFDN	8.12E-28	-0.968517	0	0.107	2.08E-23	0.511031	Down
chick erythroid cells subpopulation 2	gene-EIF2AK4	EIF2AK4	1.60E-27	0.804378	0.426	0.255	4.11E-23	1.74639	Up
chick erythroid cells subpopulation 2	gene-TMEM140	TMEM140	1.61E-27	0.738535	0.496	0.333	4.13E-23	1.66848	Up
chick erythroid cells subpopulation 2	gene-DNAJC19	DNAJC19	3.72E-27	0.825492	0.214	0.082	9.52E-23	1.77214	Up
chick erythroid cells subpopulation 2	gene-FAM168B	FAM168B	5.89E-27	0.668097	0.544	0.383	1.51E-22	1.58898	Up
chick erythroid cells subpopulation 2	gene-LOC112530121	LOC112530121	8.79E-27	0.854524	0.17	0.054	2.25E-22	1.80816	Up
chick erythroid cells subpopulation 2	gene-LOC124416954	LOC124416954	1.02E-26	0.622587	0.083	0.01	2.60E-22	1.53963	Up
chick erythroid cells subpopulation 2	gene-PSME1	PSME1	1.07E-26	0.830086	0.39	0.228	2.75E-22	1.77779	Up
chick erythroid cells subpopulation 2	gene-DNLZ	DNLZ	2.24E-26	0.808276	0.248	0.107	5.73E-22	1.75112	Up
chick erythroid cells subpopulation 2	gene-ECM1	ECM1	9.40E-26	-0.87943	0.17	0.352	2.41E-21	0.543582	Down
chick erythroid cells subpopulation 2	gene-V-BG	V-BG	1.47E-25	-0.851748	0.058	0.2	3.77E-21	0.554113	Down
chick erythroid cells subpopulation 2	gene-TACC3	TACC3	3.45E-25	-0.974504	0.063	0.204	8.83E-21	0.508915	Down
chick erythroid cells subpopulation 2	gene-MHCY4	MHCY4	8.53E-25	-0.957954	0.139	0.301	2.18E-20	0.514786	Down
chick erythroid cells subpopulation 2	gene-C10H15ORF48	C10H15ORF48	9.16E-25	0.781938	0.578	0.445	2.35E-20	1.71944	Up
chick erythroid cells subpopulation 2	gene-CYB5A	CYB5A	3.92E-24	0.635496	0.63	0.498	1.00E-19	1.55347	Up
chick erythroid cells subpopulation 2	gene-ETV6	ETV6	4.24E-24	0.706486	0.484	0.329	1.09E-19	1.63182	Up
chick erythroid cells subpopulation 2	gene-TAOK3	TAOK3	4.68E-24	-0.672959	0.3	0.497	1.20E-19	0.627219	Down
chick erythroid cells subpopulation 2	gene-HLCS	HLCS	8.47E-24	0.871554	0.298	0.153	2.17E-19	1.82963	Up
chick erythroid cells subpopulation 2	gene-SAP18	SAP18	1.95E-23	0.660685	0.544	0.403	4.99E-19	1.58083	Up
chick erythroid cells subpopulation 2	gene-FOS	FOS	2.12E-23	-0.830849	0.088	0.236	5.43E-19	0.562198	Down
chick erythroid cells subpopulation 2	gene-C1orf131	C1orf131	2.68E-23	0.710646	0.372	0.219	6.86E-19	1.63654	Up
chick erythroid cells subpopulation 2	gene-GATA2	GATA2	3.40E-23	-0.775517	0.134	0.299	8.71E-19	0.584179	Down
chick erythroid cells subpopulation 2	gene-SIVA1	SIVA1	3.43E-23	0.723339	0.181	0.068	8.80E-19	1.651	Up
chick erythroid cells subpopulation 2	gene-PPIL1	PPIL1	5.27E-23	0.786164	0.211	0.089	1.35E-18	1.72448	Up
chick erythroid cells subpopulation 2	gene-RNASEK	RNASEK	8.08E-23	0.647583	0.51	0.38	2.07E-18	1.56654	Up
chick erythroid cells subpopulation 2	gene-FAM102B	FAM102B	2.72E-22	0.871887	0.27	0.138	6.97E-18	1.83005	Up
chick erythroid cells subpopulation 2	gene-BAZ2B	BAZ2B	2.74E-22	0.96811	0.143	0.046	7.01E-18	1.95628	Up
chick erythroid cells subpopulation 2	gene-ASCC3	ASCC3	2.81E-22	0.873189	0.25	0.12	7.20E-18	1.83171	Up
chick erythroid cells subpopulation 2	gene-WBP1L	WBP1L	3.63E-22	0.703616	0.436	0.292	9.31E-18	1.62858	Up
chick erythroid cells subpopulation 2	gene-PPIL4	PPIL4	3.64E-22	0.693013	0.121	0.033	9.32E-18	1.61666	Up
chick erythroid cells subpopulation 2	gene-ARID3A	ARID3A	5.23E-22	-0.740552	0.146	0.309	1.34E-17	0.59851	Down
chick erythroid cells subpopulation 2	gene-ZNF438	ZNF438	3.20E-21	0.819508	0.115	0.031	8.19E-17	1.7648	Up
chick erythroid cells subpopulation 2	gene-RSRP1	RSRP1	3.38E-21	0.60732	0.608	0.484	8.65E-17	1.52343	Up
chick erythroid cells subpopulation 2	gene-GATA6	GATA6	4.85E-21	0.831739	0.162	0.06	1.24E-16	1.77983	Up
chick erythroid cells subpopulation 2	gene-SKOR1	SKOR1	7.48E-21	-0.7802	0.014	0.11	1.92E-16	0.582286	Down
chick erythroid cells subpopulation 2	gene-TRAM1L1	TRAM1L1	1.21E-20	0.643393	0.375	0.231	3.10E-16	1.562	Up
chick erythroid cells subpopulation 2	gene-POLR3K	POLR3K	1.74E-20	0.758335	0.246	0.124	4.45E-16	1.69154	Up
chick erythroid cells subpopulation 2	gene-DYNC1I2	DYNC1I2	4.35E-20	0.788198	0.265	0.14	1.11E-15	1.72692	Up
chick erythroid cells subpopulation 2	gene-SLC25A24	SLC25A24	6.35E-20	0.650819	0.495	0.365	1.63E-15	1.57006	Up
chick erythroid cells subpopulation 2	gene-RHAG	RHAG	1.24E-19	-0.709592	0.18	0.338	3.18E-15	0.611493	Down
chick erythroid cells subpopulation 2	gene-LOC107049692	LOC107049692	3.28E-19	0.677597	0.328	0.194	8.41E-15	1.59947	Up
chick erythroid cells subpopulation 2	gene-WDR33	WDR33	3.56E-19	0.679044	0.388	0.254	9.12E-15	1.60108	Up
chick erythroid cells subpopulation 2	gene-CPN2	CPN2	4.17E-19	-0.623779	0.037	0.143	1.07E-14	0.648969	Down
chick erythroid cells subpopulation 2	gene-C4H4ORF50	C4H4ORF50	5.50E-19	-0.794115	0.023	0.118	1.41E-14	0.576697	Down
chick erythroid cells subpopulation 2	gene-GBP1	GBP1	7.51E-19	0.726416	0.311	0.186	1.93E-14	1.65452	Up
chick erythroid cells subpopulation 2	gene-MRPL57	MRPL57	9.15E-19	0.671974	0.348	0.216	2.34E-14	1.59325	Up
chick erythroid cells subpopulation 2	gene-TAB3	TAB3	1.14E-18	0.752564	0.32	0.195	2.93E-14	1.68478	Up
chick erythroid cells subpopulation 2	gene-HK2	HK2	1.75E-18	-0.654325	0.085	0.211	4.48E-14	0.635373	Down
chick erythroid cells subpopulation 2	gene-NDUFAF3	NDUFAF3	3.30E-18	0.709633	0.209	0.102	8.46E-14	1.63539	Up
chick erythroid cells subpopulation 2	gene-NPM2	NPM2	4.35E-18	-0.695543	0.045	0.151	1.12E-13	0.617477	Down
chick erythroid cells subpopulation 2	gene-FLOT2	FLOT2	4.67E-18	-0.687678	0.08	0.2	1.20E-13	0.620852	Down
chick erythroid cells subpopulation 2	gene-RGCCL	RGCCL	5.83E-18	0.74086	0.383	0.261	1.49E-13	1.67117	Up
chick erythroid cells subpopulation 2	gene-MICU2	MICU2	3.52E-17	0.730073	0.168	0.073	9.02E-13	1.65872	Up
chick erythroid cells subpopulation 2	gene-RPL12	RPL12	4.37E-17	0.670413	0.362	0.237	1.12E-12	1.59153	Up
chick erythroid cells subpopulation 2	gene-SAMD9L	SAMD9L	4.50E-17	0.894952	0.165	0.071	1.15E-12	1.85955	Up
chick erythroid cells subpopulation 2	gene-SLC25A37	SLC25A37	6.97E-17	-0.618466	0.185	0.332	1.78E-12	0.651363	Down
chick erythroid cells subpopulation 2	gene-BAZ1B	BAZ1B	1.09E-16	0.622023	0.354	0.225	2.79E-12	1.53903	Up
chick erythroid cells subpopulation 2	gene-FMR1	FMR1	1.51E-16	0.616177	0.411	0.288	3.86E-12	1.53281	Up
chick erythroid cells subpopulation 2	gene-NARF	NARF	2.05E-16	-0.61724	0.092	0.212	5.25E-12	0.651917	Down
chick erythroid cells subpopulation 2	gene-NRBP2	NRBP2	3.30E-16	-0.596899	0.153	0.29	8.44E-12	0.661173	Down
chick erythroid cells subpopulation 2	gene-FAM172A	FAM172A	9.62E-16	0.750905	0.113	0.039	2.47E-11	1.68285	Up
chick erythroid cells subpopulation 2	gene-SLC16A1	SLC16A1	1.09E-15	-0.611373	0.145	0.277	2.80E-11	0.654573	Down
chick erythroid cells subpopulation 2	gene-MPLKIP	MPLKIP	1.53E-15	0.620437	0.294	0.178	3.92E-11	1.53734	Up
chick erythroid cells subpopulation 2	--	gene-J6367-mgr01	1.64E-15	-0.627791	0.085	0.196	4.19E-11	0.647167	Down
chick erythroid cells subpopulation 2	gene-SLC35C2	SLC35C2	2.56E-15	0.59711	0.11	0.039	6.56E-11	1.51268	Up
chick erythroid cells subpopulation 2	gene-MRPL36	MRPL36	6.25E-15	0.588553	0.148	0.065	1.60E-10	1.50374	Up
chick erythroid cells subpopulation 2	gene-ZRANB2	ZRANB2	6.59E-15	0.646063	0.359	0.247	1.69E-10	1.56489	Up
chick erythroid cells subpopulation 2	gene-ROMO1	ROMO1	7.08E-15	0.591257	0.34	0.224	1.81E-10	1.50656	Up
chick erythroid cells subpopulation 2	gene-METAP2	METAP2	7.24E-15	-0.586217	0.173	0.309	1.86E-10	0.666087	Down
chick erythroid cells subpopulation 2	gene-RMND5A	RMND5A	1.03E-14	0.639844	0.358	0.249	2.63E-10	1.55816	Up
chick erythroid cells subpopulation 2	gene-RNF141	RNF141	1.67E-14	0.597538	0.21	0.112	4.27E-10	1.51313	Up
chick erythroid cells subpopulation 2	gene-ZBTB38	ZBTB38	1.67E-14	0.680963	0.162	0.075	4.28E-10	1.60321	Up
chick erythroid cells subpopulation 2	gene-TMTC4	TMTC4	2.15E-14	0.616274	0.115	0.044	5.50E-10	1.53291	Up
chick erythroid cells subpopulation 2	gene-MYNN	MYNN	3.87E-14	0.640274	0.233	0.133	9.92E-10	1.55863	Up
chick erythroid cells subpopulation 2	gene-NLRC5	NLRC5	5.55E-14	0.64193	0.208	0.114	1.42E-09	1.56041	Up
chick erythroid cells subpopulation 2	gene-ZBTB46	ZBTB46	5.98E-14	0.604207	0.205	0.109	1.53E-09	1.52014	Up
chick erythroid cells subpopulation 2	gene-CAB39L	CAB39L	8.18E-14	0.588436	0.125	0.052	2.10E-09	1.50362	Up
chick erythroid cells subpopulation 2	gene-LATS1	LATS1	1.24E-13	0.616558	0.383	0.275	3.17E-09	1.53321	Up
chick erythroid cells subpopulation 2	gene-TMED7	TMED7	1.27E-13	0.627489	0.198	0.106	3.24E-09	1.54487	Up
chick erythroid cells subpopulation 2	gene-MED9	MED9	4.41E-13	0.645552	0.258	0.162	1.13E-08	1.56434	Up
chick erythroid cells subpopulation 2	gene-GAB3	GAB3	4.95E-13	1.09579	0.309	0.218	1.27E-08	2.1373	Up
chick erythroid cells subpopulation 2	gene-CASP3	CASP3	1.27E-12	0.619633	0.171	0.088	3.26E-08	1.53648	Up
chick erythroid cells subpopulation 2	gene-SMARCA1	SMARCA1	1.55E-12	0.596932	0.082	0.027	3.96E-08	1.5125	Up
chick erythroid cells subpopulation 2	gene-SAYSD1	SAYSD1	1.95E-12	0.590293	0.126	0.056	5.00E-08	1.50555	Up
chick erythroid cells subpopulation 2	gene-LDAH	LDAH	7.36E-12	0.606432	0.086	0.031	1.89E-07	1.52249	Up
chick erythroid cells subpopulation 2	gene-NMI	NMI	8.08E-12	0.620631	0.222	0.136	2.07E-07	1.53755	Up
chick erythroid cells subpopulation 2	gene-FAM103A1	FAM103A1	1.98E-11	0.587579	0.175	0.097	5.06E-07	1.50272	Up
chick erythroid cells subpopulation 2	gene-LOC121106455	LOC121106455	5.70E-11	0.769115	0.101	0.043	1.46E-06	1.70422	Up
chick erythroid cells subpopulation 2	gene-LOC121106623	LOC121106623	6.19E-11	-0.606535	0.143	0.247	1.59E-06	0.656772	Down
chick erythroid cells subpopulation 2	gene-CIB1	CIB1	9.14E-11	0.620189	0.172	0.098	2.34E-06	1.53708	Up
chick erythroid cells subpopulation 2	gene-TDRD3	TDRD3	3.75E-09	0.638217	0.203	0.129	9.60E-05	1.5564	Up

## Sheet: C3
Cluster	ensambl_id	gene	p-value	log2FoldChange	pct.1	pct.2	q-value	FoldChange	Regulation
chick erythroid cells subpopulation 3	gene-SLC7A7	SLC7A7	7.83E-58	0.858459	0.634	0.346	2.01E-53	1.8131	Up
chick erythroid cells subpopulation 3	gene-RPL37A	RPL37A	1.18E-50	0.773368	0.908	0.789	3.03E-46	1.70926	Up
chick erythroid cells subpopulation 3	gene-MORC4	MORC4	1.15E-35	0.714921	0.801	0.671	2.94E-31	1.64139	Up
chick erythroid cells subpopulation 3	gene-SLC32A1	SLC32A1	1.51E-31	0.876339	0.091	0.004	3.86E-27	1.83571	Up
chick erythroid cells subpopulation 3	gene-LOC121107448	LOC121107448	2.85E-31	-1.01128	0.015	0.127	7.30E-27	0.496107	Down
chick erythroid cells subpopulation 3	gene-BF1	BF1	5.66E-31	-1.07327	0.331	0.507	1.45E-26	0.475241	Down
chick erythroid cells subpopulation 3	gene-LOC121107026	LOC121107026	1.03E-28	-0.773006	0	0.085	2.65E-24	0.585197	Down
chick erythroid cells subpopulation 3	gene-SKP1	SKP1	3.94E-27	0.680362	0.689	0.55	1.01E-22	1.60254	Up
chick erythroid cells subpopulation 3	gene-LOC124417814	LOC124417814	6.14E-25	0.976727	0.224	0.091	1.57E-20	1.968	Up
chick erythroid cells subpopulation 3	gene-PGD	PGD	3.95E-23	0.882287	0.29	0.146	1.01E-18	1.8433	Up
chick erythroid cells subpopulation 3	gene-ARRDC2	ARRDC2	3.52E-21	-0.647766	0.487	0.617	9.01E-17	0.638268	Down
chick erythroid cells subpopulation 3	gene-SLC13A3	SLC13A3	3.72E-19	0.691765	0.134	0.044	9.52E-15	1.61526	Up
chick erythroid cells subpopulation 3	gene-HINTW	HINTW	1.25E-18	-0.710976	0.112	0.231	3.21E-14	0.610907	Down
chick erythroid cells subpopulation 3	gene-CDH23	CDH23	1.27E-18	-0.686392	0.028	0.111	3.26E-14	0.621406	Down
chick erythroid cells subpopulation 3	gene-CREM	CREM	1.32E-18	-1.07803	0.352	0.477	3.39E-14	0.473674	Down
chick erythroid cells subpopulation 3	gene-RBMS3	RBMS3	1.80E-18	0.685516	0.083	0.016	4.60E-14	1.60828	Up
chick erythroid cells subpopulation 3	gene-LOC769729	LOC769729	2.32E-18	0.647338	0.159	0.061	5.95E-14	1.56628	Up
chick erythroid cells subpopulation 3	gene-C3orf33	C3orf33	1.02E-17	-0.71568	0.06	0.156	2.60E-13	0.608918	Down
chick erythroid cells subpopulation 3	gene-NR4A3	NR4A3	5.61E-16	-0.782225	0.03	0.105	1.44E-11	0.581469	Down
chick erythroid cells subpopulation 3	gene-IFI6	IFI6	1.68E-14	-1.01085	0.114	0.213	4.29E-10	0.496253	Down
chick erythroid cells subpopulation 3	--	gene-J6367-mgr01	2.24E-14	-0.815833	0.035	0.106	5.73E-10	0.568081	Down
chick erythroid cells subpopulation 3	gene-AFDN	AFDN	2.97E-14	-0.59649	0.011	0.065	7.60E-10	0.661361	Down
chick erythroid cells subpopulation 3	gene-TXLNA	TXLNA	3.47E-14	-0.730532	0.081	0.17	8.89E-10	0.602682	Down
chick erythroid cells subpopulation 3	gene-CEP162	CEP162	6.70E-14	0.617753	0.216	0.118	1.72E-09	1.53448	Up
chick erythroid cells subpopulation 3	--	gene-J6367-mgr02	1.58E-12	-0.75326	0.04	0.108	4.04E-08	0.593262	Down
chick erythroid cells subpopulation 3	gene-PARP14	PARP14	4.94E-12	-0.752565	0.196	0.299	1.27E-07	0.593547	Down
chick erythroid cells subpopulation 3	gene-SLC29A1	SLC29A1	6.34E-11	-0.614177	0.15	0.236	1.63E-06	0.653302	Down
chick erythroid cells subpopulation 3	gene-OASL	OASL	1.74E-10	-0.670829	0.106	0.186	4.45E-06	0.628145	Down
chick erythroid cells subpopulation 3	gene-RNF213	RNF213	2.53E-10	-0.594364	0.049	0.111	6.47E-06	0.662336	Down
chick erythroid cells subpopulation 3	gene-CA2	CA2	1.64E-09	-0.664042	0.743	0.771	4.19E-05	0.631108	Down
chick erythroid cells subpopulation 3	gene-IRF1	IRF1	5.63E-09	-0.602952	0.157	0.239	0.000144146	0.658405	Down
chick erythroid cells subpopulation 3	gene-TAP2	TAP2	6.61E-09	-0.625405	0.077	0.14	0.000169456	0.648238	Down
chick erythroid cells subpopulation 3	gene-IFIT5	IFIT5	3.07E-08	-0.762569	0.108	0.175	0.000785304	0.589446	Down
chick erythroid cells subpopulation 3	gene-HSPB9	HSPB9	4.36E-05	-0.695816	0.05	0.088	1	0.61736	Down

## Sheet: C4
Cluster	ensambl_id	gene	p-value	log2FoldChange	pct.1	pct.2	q-value	FoldChange	Regulation
chick erythroid cells subpopulation 4	gene-PTPRE	PTPRE	4.06995258577924e-44	-1.68606	0.023	0.299	1.04268115295078e-39	0.310775249504714	Down
chick erythroid cells subpopulation 4	gene-SLC7A7	SLC7A7	6.16827203333606e-24	-1.96666	0.051	0.31	1.58024961222037e-19	0.255843937032186	Down
chick erythroid cells subpopulation 4	gene-LOC112529954	LOC112529954	1.15209700545905e-19	2.38053293663404	0.609	0.057	2.95155731828555e-15	5.20729065804707	Up
chick erythroid cells subpopulation 4	gene-FRMD8	FRMD8	2.44641012065574e-16	-0.74383	0.999	0.989	6.26745808810795e-12	0.597151830048985	Down
chick erythroid cells subpopulation 4	gene-PFDN2	PFDN2	1.04614527589341e-14	-0.632543	0.005	0.08	2.68011958231133e-10	0.645038344007046	Down
chick erythroid cells subpopulation 4	gene-TPT1	TPT1	3.71448933090142e-14	-0.62686	0.974	0.989	9.51615021683635e-10	0.647584331855581	Down
chick erythroid cells subpopulation 4	gene-FAM65C	FAM65C	1.55361953036794e-09	0.660798150444308	0.973	0.92	3.98021787484964e-05	1.58095702374313	Up
chick erythroid cells subpopulation 4	gene-LOC121106436	LOC121106436	1.18781558733454e-08	1.66703357071508	0.282	0	0.000304306475319236	3.17560961754499	Up
chick erythroid cells subpopulation 4	gene-SEH1L	SEH1L	3.0204859071007e-07	-0.718111	0.042	0.161	0.00773818284540129	0.607892884255201	Down
chick erythroid cells subpopulation 4	gene-HEXIM1	HEXIM1	8.24574177640982e-07	-0.75094	0.561	0.747	0.0211247658569843	0.594216227743301	Down
chick erythroid cells subpopulation 4	gene-GIMAP8	GIMAP8	1.44551237939633e-06	1.32086270670636	0.216	0	0.0370325816477545	2.4981545044715	Up
chick erythroid cells subpopulation 4	gene-PQLC2L	PQLC2L	5.46302492133236e-06	-0.755725	0.024	0.103	0.139957235459614	0.592248530982262	Down
chick erythroid cells subpopulation 4	gene-SXPH	SXPH	5.49633212713509e-06	-0.634293	0.024	0.103	0.140810532765074	0.644256581863901	Down
chick erythroid cells subpopulation 4	gene-LOC429682	LOC429682	5.97538244864547e-06	1.00332696102735	0.385	0.126	0.153083322951848	2.00461746937783	Up
chick erythroid cells subpopulation 4	gene-LOC417058	LOC417058	3.18701050229963e-05	1.08499547722739	0.207	0.023	0.816480220584143	2.12136883234698	Up
chick erythroid cells subpopulation 4	gene-ZNF407	ZNF407	3.30258453333125e-05	0.915075350265156	0.524	0.287	0.846089131594133	1.8856675554632	Up
chick erythroid cells subpopulation 4	gene-RANBP9	RANBP9	3.48120968343801e-05	-0.811542	0.013	0.069	0.891851108799984	0.569772713816717	Down
chick erythroid cells subpopulation 4	gene-RPS3A	RPS3A	5.17091911503247e-05	-0.711481	0.507	0.667	1	0.61069307647652	Down
chick erythroid cells subpopulation 4	gene-GBP4L	GBP4L	5.50117773386763e-05	-0.773881	0.184	0.345	1	0.584841942001808	Down
chick erythroid cells subpopulation 4	gene-RPS12	RPS12	7.14040983778844e-05	0.957602641944675	0.36	0.149	1	1.94208001494499	Up
chick erythroid cells subpopulation 4	gene-PLCG1	PLCG1	8.40907062042839e-05	-0.738184	0.045	0.138	1	0.599493468952401	Down
chick erythroid cells subpopulation 4	gene-CTNNBIP1	CTNNBIP1	9.81597194311997e-05	-0.592829	0.197	0.356	1	0.663041413505798	Down
chick erythroid cells subpopulation 4	gene-DNAJC18	DNAJC18	0.000103652072733477	-0.75046	0.074	0.184	1	0.594414067572499	Down
chick erythroid cells subpopulation 4	gene-CISH	CISH	0.000125784738357325	0.880855790388708	0.492	0.287	1	1.84146731492623	Up
chick erythroid cells subpopulation 4	gene-MFSD4B	MFSD4B	0.000127664742133878	-0.883765	0.123	0.253	1	0.541951276100744	Down
chick erythroid cells subpopulation 4	gene-TADA1	TADA1	0.000139602044132317	1.01583642726715	0.248	0.069	1	2.02207488589794	Up
chick erythroid cells subpopulation 4	gene-SAP18	SAP18	0.000153554977249273	0.657636978509088	0.56	0.345	1	1.57749669049098	Up
chick erythroid cells subpopulation 4	gene-SPTY2D1	SPTY2D1	0.000165298135677434	-0.828785	0.342	0.506	1	0.563003049121118	Down
chick erythroid cells subpopulation 4	gene-CD99	CD99	0.000219435652312309	-0.747792	0.414	0.552	1	0.595514277485253	Down
chick erythroid cells subpopulation 4	gene-LOC121106922	LOC121106922	0.000328563716043032	0.927044722218814	0.131	0	1	1.90137714248801	Up
chick erythroid cells subpopulation 4	gene-FAM208A	FAM208A	0.000438589276139731	-0.619784	0.033	0.103	1	0.650768191679737	Down
chick erythroid cells subpopulation 4	gene-SCAF4	SCAF4	0.000440363196453567	-0.673255	0.094	0.207	1	0.627090345891288	Down
chick erythroid cells subpopulation 4	gene-DDX17	DDX17	0.000440996006850332	0.60627024054025	0.505	0.287	1	1.52231850946108	Up
chick erythroid cells subpopulation 4	gene-SMARCA5	SMARCA5	0.000448488453775352	-0.607108	0.052	0.138	1	0.656511619195602	Down
chick erythroid cells subpopulation 4	gene-TUBB2B	TUBB2B	0.000493533238464216	-0.59741	0.033	0.103	1	0.660939530780678	Down
chick erythroid cells subpopulation 4	gene-SNAPC1	SNAPC1	0.000673999676155796	-0.606022	0.04	0.115	1	0.657006019585197	Down
chick erythroid cells subpopulation 4	gene-TMEM184B	TMEM184B	0.000986364616046933	0.598097428522739	0.705	0.506	1	1.51371901445336	Up
chick erythroid cells subpopulation 4	gene-ATP5E	ATP5E	0.00101172997402592	-0.600526	0.233	0.368	1	0.659513428492509	Down
chick erythroid cells subpopulation 4	gene-ZFAND3	ZFAND3	0.0010975905603123	0.641009084114241	0.438	0.253	1	1.55941950427652	Up
chick erythroid cells subpopulation 4	gene-LOC101751615	LOC101751615	0.00112134473017782	-0.754727	0.263	0.391	1	0.592658720312313	Down
chick erythroid cells subpopulation 4	gene-N4BP2L1	N4BP2L1	0.00115524002828633	0.623112940523622	0.527	0.333	1	1.54019491699623	Up
chick erythroid cells subpopulation 4	gene-LOC427439	LOC427439	0.00126141718359092	0.664296220738602	0.444	0.253	1	1.58479498579485	Up
chick erythroid cells subpopulation 4	gene-THAP5	THAP5	0.00126470365702911	0.792971298944605	0.129	0.011	1	1.73263924323582	Up
chick erythroid cells subpopulation 4	gene-RNF14	RNF14	0.00130469890746359	-0.661041	0.072	0.161	1	0.632421601304329	Down
chick erythroid cells subpopulation 4	gene-ZC3H18	ZC3H18	0.0013515970260557	0.851584173450895	0.241	0.092	1	1.80448127612921	Up
chick erythroid cells subpopulation 4	gene-TBL1XR1	TBL1XR1	0.00140824080834612	0.756151566406014	0.355	0.195	1	1.68897920601236	Up
chick erythroid cells subpopulation 4	gene-GID8	GID8	0.00145528139997599	-0.729932	0.16	0.276	1	0.602932470085863	Down
chick erythroid cells subpopulation 4	gene-IFIT5	IFIT5	0.00147553728110553	1.24508507068651	0.528	0.356	1	2.37032530756503	Up
chick erythroid cells subpopulation 4	gene-SNRPGP15	SNRPGP15	0.00153826033418631	-0.728735	0.167	0.287	1	0.603432640641593	Down
chick erythroid cells subpopulation 4	gene-GTF2H5	GTF2H5	0.0015772451972422	-0.635185	0.297	0.414	1	0.643858312642851	Down
chick erythroid cells subpopulation 4	gene-CYB5R4	CYB5R4	0.00161854844635439	-0.61904	0.097	0.195	1	0.651103930856113	Down
chick erythroid cells subpopulation 4	gene-NR3C1	NR3C1	0.00165996886409667	0.650562704258945	0.235	0.08	1	1.56978034861932	Up
chick erythroid cells subpopulation 4	gene-LOC107054701	LOC107054701	0.00175773589535057	0.751460302732395	0.244	0.092	1	1.68349601098968	Up
chick erythroid cells subpopulation 4	gene-HSP90AA1	HSP90AA1	0.00178255529646684	-1.10786	0.168	0.287	1	0.463980943768653	Down
chick erythroid cells subpopulation 4	gene-REEP1	REEP1	0.00195471284199867	-0.6362	0.227	0.356	1	0.643405505269756	Down
chick erythroid cells subpopulation 4	gene-PLEKHA3	PLEKHA3	0.00202699420548532	0.829637962292001	0.172	0.046	1	1.77723931630833	Up
chick erythroid cells subpopulation 4	gene-PCF11	PCF11	0.00203213009704671	0.691469593056759	0.368	0.195	1	1.61492771776351	Up
chick erythroid cells subpopulation 4	gene-HS6ST1	HS6ST1	0.00218376776541308	0.678984799319739	0.437	0.264	1	1.6010127524592	Up
chick erythroid cells subpopulation 4	gene-LOC121107059	LOC121107059	0.00221550189367519	0.92654952428821	0.118	0.011	1	1.90072461619139	Up
chick erythroid cells subpopulation 4	gene-KDM1A	KDM1A	0.00256567878218118	0.70724328357593	0.204	0.069	1	1.63268139031493	Up
chick erythroid cells subpopulation 4	gene-DNAJC1	DNAJC1	0.00268259764878313	-0.622311	0.099	0.195	1	0.649629439211213	Down
chick erythroid cells subpopulation 4	gene-MARF1	MARF1	0.00302373182232087	0.772762699060705	0.111	0.011	1	1.7085384306156	Up
chick erythroid cells subpopulation 4	gene-RHBDF1	RHBDF1	0.00303451590429617	0.872544386834515	0.145	0.034	1	1.8308890739745	Up
chick erythroid cells subpopulation 4	gene-RAP2C	RAP2C	0.00329013498746893	0.613901593280654	0.148	0.034	1	1.53039237767789	Up
chick erythroid cells subpopulation 4	gene-TNIK	TNIK	0.00338051164262858	0.790614882808259	0.147	0.034	1	1.72981155862622	Up
chick erythroid cells subpopulation 4	gene-GGNBP2	GGNBP2	0.0035307222015274	0.769391283699828	0.11	0.011	1	1.70455043084684	Up
chick erythroid cells subpopulation 4	gene-IFI35	IFI35	0.00392539285344098	0.592006197552768	0.303	0.149	1	1.50734138480605	Up
chick erythroid cells subpopulation 4	gene-WAC	WAC	0.00400334541834843	0.588414297492856	0.257	0.115	1	1.50359	Up
chick erythroid cells subpopulation 4	gene-CCDC9	CCDC9	0.00405482853254731	0.61412764326743	0.109	0.011	1	1.53063218738868	Up
chick erythroid cells subpopulation 4	gene-APBB1IP	APBB1IP	0.00407507226730657	0.717010026051581	0.181	0.057	1	1.64377179799042	Up
chick erythroid cells subpopulation 4	gene-MKLN1	MKLN1	0.00457617620916407	0.707355579679139	0.249	0.115	1	1.6328084794699	Up
chick erythroid cells subpopulation 4	gene-FAM179B	FAM179B	0.00467330809940752	0.644035186533803	0.268	0.126	1	1.56269387311878	Up
chick erythroid cells subpopulation 4	gene-LOC124417078	LOC124417078	0.00482486862951993	0.77615817778403	0.156	0.046	1	1.71256432518314	Up
chick erythroid cells subpopulation 4	gene-TOP1	TOP1	0.00506829857533136	0.593873337020288	0.457	0.31	1	1.50929345264378	Up
chick erythroid cells subpopulation 4	gene-NF1	NF1	0.00583249827106437	0.684058148422161	0.207	0.08	1	1.60665274901467	Up
chick erythroid cells subpopulation 4	gene-SMPD1	SMPD1	0.00586298645527649	0.616219186321016	0.102	0.011	1	1.53285282636519	Up
chick erythroid cells subpopulation 4	gene-LOC121113127	LOC121113127	0.00590269252116536	0.598317019502732	0.081	0	1	1.51394943344748	Up
chick erythroid cells subpopulation 4	gene-ZCCHC2	ZCCHC2	0.00594721265040119	0.631775768140524	0.169	0.057	1	1.5494710156139	Up
chick erythroid cells subpopulation 4	gene-NAPG	NAPG	0.00750860916662303	0.66849442025056	0.356	0.207	1	1.58941340838244	Up
chick erythroid cells subpopulation 4	gene-LOC769000	LOC769000	0.00774012474187333	0.705334588647649	0.113	0.023	1	1.63052277045883	Up
chick erythroid cells subpopulation 4	gene-ARID2	ARID2	0.00794788091840663	0.640965990890271	0.314	0.172	1	1.55937292519471	Up
chick erythroid cells subpopulation 4	gene-VSIR	VSIR	0.00797563297800678	0.647188369898893	0.165	0.057	1	1.56611306351531	Up
chick erythroid cells subpopulation 4	gene-LOC124417349	LOC124417349	0.00802326224106315	0.66529720896665	0.252	0.126	1	1.58589494908658	Up
chick erythroid cells subpopulation 4	gene-MRPL12	MRPL12	0.00875582627647654	0.65497601136137	0.209	0.092	1	1.57458977118174	Up
chick erythroid cells subpopulation 4	gene-RAD23A	RAD23A	0.00951111930808968	0.624017360063504	0.207	0.092	1	1.54116076151455	Up
chick erythroid cells subpopulation 4	gene-DNAJB14	DNAJB14	0.0104371770462261	0.658705839833121	0.204	0.092	1	1.57866585647163	Up
chick erythroid cells subpopulation 4	gene-ATXN7L1	ATXN7L1	0.0105178696857722	0.613580010319432	0.224	0.103	1	1.53005128461816	Up
chick erythroid cells subpopulation 4	gene-SEC61B	SEC61B	0.0108600011649401	0.610321783691669	0.232	0.115	1	1.52659966906058	Up
chick erythroid cells subpopulation 4	gene-TPRA1	TPRA1	0.0113773451940313	0.636403728351252	0.088	0.011	1	1.55444947877483	Up
chick erythroid cells subpopulation 4	gene-INTS6L	INTS6L	0.0124036057689236	0.619857153708408	0.088	0.011	1	1.53672301742395	Up
chick erythroid cells subpopulation 4	gene-NDUFA4	NDUFA4	0.0134091878793721	0.679043878665089	0.152	0.057	1	1.60107831636519	Up
chick erythroid cells subpopulation 4	gene-ARID4A	ARID4A	0.0136359370147884	0.652335581691495	0.217	0.103	1	1.57171058249329	Up
chick erythroid cells subpopulation 4	gene-CMTR1	CMTR1	0.0139918831081849	0.718223939206453	0.165	0.069	1	1.64515548329586	Up
chick erythroid cells subpopulation 4	gene-PIGQ	PIGQ	0.0145196065033192	0.58810230461302	0.121	0.034	1	1.50326807426333	Up
chick erythroid cells subpopulation 4	gene-ST6GAL2	ST6GAL2	0.0149084064472485	0.613440206241951	0.138	0.046	1	1.52990302248494	Up
chick erythroid cells subpopulation 4	gene-ZBTB46	ZBTB46	0.0152863693829478	0.633483254681026	0.136	0.046	1	1.55130596138734	Up
chick erythroid cells subpopulation 4	gene-CRNKL1	CRNKL1	0.0155591242497156	0.603239614763572	0.102	0.023	1	1.5191239775785	Up
chick erythroid cells subpopulation 4	gene-YME1L1	YME1L1	0.0157089058593859	0.61780425883358	0.293	0.172	1	1.53453787970862	Up
chick erythroid cells subpopulation 4	gene-ENTPD1	ENTPD1	0.0169636666290726	0.587809412208433	0.263	0.149	1	1.50296291544759	Up
chick erythroid cells subpopulation 4	gene-FUBP1	FUBP1	0.0186145122921039	0.646627839244207	0.116	0.034	1	1.56550469941789	Up
chick erythroid cells subpopulation 4	gene-UBE2D1	UBE2D1	0.0231774454663321	-0.618231	0.042	0.092	1	0.651469210936816	Down
chick erythroid cells subpopulation 4	gene-CCNT2	CCNT2	0.0239278239930728	0.629866449576261	0.127	0.046	1	1.54742174192719	Up
chick erythroid cells subpopulation 4	gene-GAB3	GAB3	0.0240638416272747	0.591549074557853	0.465	0.368	1	1.50686385404748	Up
chick erythroid cells subpopulation 4	gene-EIF3D	EIF3D	0.034515613373714	-0.600698	0.155	0.23	1	0.659434753447031	Down
chick erythroid cells subpopulation 4	gene-RBPJ	RBPJ	0.036159940973777	0.58716191149955	0.133	0.057	1	1.5022885170664	Up
chick erythroid cells subpopulation 4	gene-OASL	OASL	0.041225182526656	0.828984658347212	0.547	0.437	1	1.77643470093623	Up
chick erythroid cells subpopulation 4	gene-PCNT	PCNT	0.0489500002821273	0.654993280879743	0.155	0.08	1	1.57460861963478	Up

## Sheet: C5
Cluster	ensambl_id	gene	p-value	log2FoldChange	pct.1	pct.2	q-value	FoldChange	Regulation
chick erythroid cells subpopulation 5	gene-LOC112529954	LOC112529954	2.99752866789938e-107	2.87307210276439	0.543	0.055	7.67936869429142e-103	7.32623563153866	Up
chick erythroid cells subpopulation 5	gene-HSPA2	HSPA2	5.96835101255577e-87	-1.21798	0.907	0.979	1.52903184590666e-82	0.429884128726043	Down
chick erythroid cells subpopulation 5	gene-FRMD8	FRMD8	3.53812898072903e-58	-0.722759	0.985	0.998	9.06433263572971e-54	0.605937681913554	Down
chick erythroid cells subpopulation 5	gene-LOC101747587	LOC101747587	5.56479116698289e-51	-0.741243	0.994	0.996	1.42564384906935e-46	0.598223714680434	Down
chick erythroid cells subpopulation 5	gene-BF1	BF1	3.65752826414547e-34	-0.668731	0.815	0.919	9.37022165991428e-30	0.629059775567349	Down
chick erythroid cells subpopulation 5	gene-LOC121107448	LOC121107448	4.65768184887811e-33	-1.2463	0.009	0.163	1.19325151286408e-28	0.421528682688007	Down
chick erythroid cells subpopulation 5	gene-PTPRE	PTPRE	3.28939182642851e-28	-1.13911	0.063	0.249	8.42709292012719e-24	0.454038672621769	Down
chick erythroid cells subpopulation 5	gene-AFDN	AFDN	8.63166553832779e-28	-1.16182	0.005	0.132	2.2113463942642e-23	0.446947433049996	Down
chick erythroid cells subpopulation 5	gene-PPP1R36	PPP1R36	9.66289957403549e-24	-0.916456	0.23	0.454	2.47553824187215e-19	0.529808950211317	Down
chick erythroid cells subpopulation 5	gene-LOC121106623	LOC121106623	1.07034469802001e-23	0.967119917537006	0.466	0.246	2.74211608185746e-19	1.95493	Up
chick erythroid cells subpopulation 5	--	gene-J6367-mgr01	1.26945906854271e-23	-1.32547	0.055	0.213	3.25222718769957e-19	0.399020089738053	Down
chick erythroid cells subpopulation 5	gene-HSP90AA1	HSP90AA1	8.44755217579331e-23	-1.03191	0.497	0.68	2.16417839191649e-18	0.489061155043741	Down
chick erythroid cells subpopulation 5	gene-LOC429682	LOC429682	2.15390108386543e-22	1.04124187394317	0.31	0.116	5.51807918675484e-18	2.0579984190302	Up
chick erythroid cells subpopulation 5	gene-STK26	STK26	7.31793821339805e-20	0.635026532384084	0.73	0.556	1.87478259089045e-15	1.55296631010561	Up
chick erythroid cells subpopulation 5	gene-GIMAP8	GIMAP8	2.95340436132869e-18	0.882687636342227	0.093	0.001	7.56632663328798e-14	1.84380698260068	Up
chick erythroid cells subpopulation 5	gene-HBE1	HBE1	3.98326667407991e-18	-0.805688	0.454	0.623	1.02047308923253e-13	0.572089028924605	Down
chick erythroid cells subpopulation 5	gene-HINTW	HINTW	2.1163006810292e-17	-0.925361	0.094	0.242	5.4217507147287e-13	0.526548777702584	Down
chick erythroid cells subpopulation 5	gene-DNAJA4	DNAJA4	2.31604876380716e-15	-0.65855	0.426	0.595	5.93348532799755e-11	0.63351464392542	Down
chick erythroid cells subpopulation 5	gene-LOC124417243	LOC124417243	2.73717984523684e-15	0.754105787397375	0.407	0.241	7.01238104551226e-11	1.68658588696134	Up
chick erythroid cells subpopulation 5	gene-RNASEK	RNASEK	3.3166699316755e-15	0.596129461312084	0.582	0.428	8.49697669795947e-11	1.51165557176669	Up
chick erythroid cells subpopulation 5	--	gene-J6367-mgr02	1.78315643932039e-14	-0.882836	0.048	0.155	4.56826848189491e-10	0.542300290533527	Down
chick erythroid cells subpopulation 5	gene-LOC100859072	LOC100859072	2.75152001739107e-14	-0.684994	0.144	0.294	7.04911913255418e-10	0.622008576600237	Down
chick erythroid cells subpopulation 5	gene-LOC417551	LOC417551	6.4251658251018e-13	0.719424402484247	0.121	0.029	1.64606323273283e-08	1.64652498314933	Up
chick erythroid cells subpopulation 5	gene-C3orf33	C3orf33	2.30860585485079e-12	-0.692255	0.047	0.142	5.91441733954225e-08	0.618885696890967	Down
chick erythroid cells subpopulation 5	gene-OARD1	OARD1	1.36920326762418e-10	-0.612582	0.121	0.237	3.5077618513264e-06	0.654024949467365	Down
chick erythroid cells subpopulation 5	gene-LOC121106436	LOC121106436	1.708629166959e-10	0.590081975362499	0.056	0.002	4.37733706283227e-06	1.50533227945353	Up
chick erythroid cells subpopulation 5	gene-POLK	POLK	2.47792076668696e-10	0.654041175883226	0.253	0.133	6.34818521217532e-06	1.57356980123911	Up
chick erythroid cells subpopulation 5	gene-TNPO1	TNPO1	3.1851173115475e-10	0.673944920600753	0.288	0.166	8.15995204045355e-06	1.5954295679374	Up
chick erythroid cells subpopulation 5	gene-FAM173B	FAM173B	1.67701632887308e-09	-0.67839	0.241	0.359	4.29634813293995e-05	0.624862366956405	Down
chick erythroid cells subpopulation 5	gene-FAM172A	FAM172A	1.42212901613216e-08	0.666291687109734	0.097	0.03	0.000364335232642899	1.58698851461527	Up
chick erythroid cells subpopulation 5	gene-FER	FER	1.87735567264505e-08	0.698081769152182	0.137	0.057	0.000480959749774934	1.62234625998259	Up
chick erythroid cells subpopulation 5	gene-DNAJB1	DNAJB1	1.88726131637518e-08	-0.668546	0.152	0.257	0.000483497476642158	0.629140580988628	Down
chick erythroid cells subpopulation 5	gene-RHOBTB3	RHOBTB3	2.68918016640128e-08	0.612911722633119	0.089	0.026	0.000688941066830345	1.52934269575143	Up
chick erythroid cells subpopulation 5	gene-LOC427439	LOC427439	2.69731478678772e-08	0.721379872141863	0.358	0.259	0.000691025075227146	1.64875824284473	Up
chick erythroid cells subpopulation 5	gene-CD99	CD99	3.3210173332933e-08	-0.628581	0.168	0.272	0.000850811430616411	0.646812084435208	Down
chick erythroid cells subpopulation 5	gene-DHX29	DHX29	4.18844882732813e-08	0.736209082955991	0.188	0.099	0.00107303870507319	1.66579293974565	Up
chick erythroid cells subpopulation 5	gene-CWC27	CWC27	9.9187342272445e-08	0.693526586667966	0.219	0.127	0.00254108052167777	1.61723192288534	Up
chick erythroid cells subpopulation 5	gene-POLR2E	POLR2E	2.40986090911653e-07	0.587369390087352	0.274	0.178	0.00617382266306565	1.50250458151869	Up
chick erythroid cells subpopulation 5	gene-LOC107052495	LOC107052495	7.78935239602865e-07	0.644542206948043	0.19	0.107	0.0199555419033858	1.56324316241049	Up
chick erythroid cells subpopulation 5	gene-HSPB9	HSPB9	1.90886871716483e-06	-0.899299	0.031	0.082	0.0489033076650457	0.536147258171834	Down
chick erythroid cells subpopulation 5	gene-LOC121106469	LOC121106469	4.96969728989394e-06	0.785099398695946	0.125	0.062	0.127318674869793	1.72321104100067	Up
chick erythroid cells subpopulation 5	gene-RICTOR	RICTOR	7.67618786180134e-06	0.620572096822783	0.22	0.142	0.196656256831488	1.53748474584376	Up

## Sheet: C6
Cluster	ensambl_id	gene	p-value	log2FoldChange	pct.1	pct.2	q-value	FoldChange	Regulation
chick erythroid cells subpopulation 6	gene-LOC100857579	LOC100857579	5.04775933885025e-48	-0.964262	0.001	0.154	1.29318546502005e-43	0.512540655303961	Down
chick erythroid cells subpopulation 6	gene-HINTW	HINTW	4.80225626028962e-47	-1.75868	0.007	0.308	1.2302900313236e-42	0.295519042921278	Down
chick erythroid cells subpopulation 6	gene-LOC100859072	LOC100859072	2.08901623995359e-31	-1.66933	0.016	0.346	5.35185070513711e-27	0.314399768724012	Down
chick erythroid cells subpopulation 6	gene-LOC427025	LOC427025	8.7622540597689e-25	-1.22934	0.006	0.192	2.24480186757219e-20	0.426511570184328	Down
chick erythroid cells subpopulation 6	gene-LOC121108839	LOC121108839	6.63054719878337e-23	-0.763553	0.002	0.115	1.69867988685631e-18	0.589043873332194	Down
chick erythroid cells subpopulation 6	gene-LOC112530666	LOC112530666	1.40560352809605e-18	-1.40448	0.009	0.192	3.60101567862928e-14	0.377753928486644	Down
chick erythroid cells subpopulation 6	gene-LOC124418069	LOC124418069	1.59576462282297e-18	-0.956664	0.005	0.154	4.08818938721016e-14	0.515246785721387	Down
chick erythroid cells subpopulation 6	gene-EFCAB10	EFCAB10	2.80021043275149e-17	-1.02643	0.003	0.115	7.17385910766605e-13	0.49092428200192	Down
chick erythroid cells subpopulation 6	gene-LOC100859602	LOC100859602	2.96468975744559e-17	-1.23017	0.006	0.154	7.59523868959986e-13	0.426267967709569	Down
chick erythroid cells subpopulation 6	gene-SPIN1L	SPIN1L	3.23058194062086e-17	-0.724905	0.003	0.115	8.27642787367659e-13	0.605037077310321	Down
chick erythroid cells subpopulation 6	gene-PARP8	PARP8	3.4988965726091e-16	-0.732416	0	0.038	8.96382312936725e-12	0.601894979895697	Down
chick erythroid cells subpopulation 6	gene-LOC430766	LOC430766	7.62240118956702e-14	-0.720118	0.004	0.115	1.95278296075517e-09	0.607047683233344	Down
chick erythroid cells subpopulation 6	gene-RWDD1	RWDD1	2.47117265891178e-13	-0.947671	0.008	0.154	6.33089723486609e-09	0.518468866382225	Down
chick erythroid cells subpopulation 6	gene-LOC121106680	LOC121106680	9.35743903102593e-13	-0.675117	0.002	0.077	2.39728230535853e-08	0.626281232887401	Down
chick erythroid cells subpopulation 6	gene-LOC112529954	LOC112529954	4.05993594519407e-12	2.41994375319556	0.917	0.385	1.04011498979927e-07	5.35150157440542	Up
chick erythroid cells subpopulation 6	gene-LOC107054716	LOC107054716	1.53547859379934e-11	-0.641474	0.005	0.115	3.93374260945453e-07	0.641057622327278	Down
chick erythroid cells subpopulation 6	gene-LOC426821	LOC426821	6.39746649052154e-11	-0.947761	0.01	0.154	1.63896694020671e-06	0.518436507203113	Down
chick erythroid cells subpopulation 6	gene-LOC769000	LOC769000	1.23235460594247e-09	-0.886464	0.012	0.154	3.15716926496402e-05	0.540938354527609	Down
chick erythroid cells subpopulation 6	gene-DCAF11	DCAF11	2.48283306494856e-09	-0.630727	0.003	0.077	6.36077002909171e-05	0.645850928488081	Down
chick erythroid cells subpopulation 6	gene-BF1	BF1	3.46947420291968e-09	-0.754722	0.993	1	8.88844596045993e-05	0.592660586342823	Down
chick erythroid cells subpopulation 6	gene-NRIP1	NRIP1	1.31140354694399e-08	-0.661271	0.001	0.038	0.000335968474691581	0.632321127851126	Down
chick erythroid cells subpopulation 6	gene-DNAJC9	DNAJC9	1.31140354694399e-08	-0.667051	0.001	0.038	0.000335968474691581	0.629792889993851	Down
chick erythroid cells subpopulation 6	gene-LOC107049174	LOC107049174	1.34886659354765e-08	-1.10303	0.014	0.154	0.000345566132600972	0.46553746145847	Down
chick erythroid cells subpopulation 6	gene-LOC107057545	LOC107057545	3.22102091302146e-08	-0.618061	0.003	0.077	0.000825193347706968	0.651545854506995	Down
chick erythroid cells subpopulation 6	gene-PI16	PI16	3.26763061589217e-08	-0.666656	0.008	0.115	0.000837134287485415	0.629965168688976	Down
chick erythroid cells subpopulation 6	gene-PGAM5	PGAM5	3.34593840670164e-08	-0.597083	0.003	0.077	0.000857195960412893	0.661089445551779	Down
chick erythroid cells subpopulation 6	gene-CEP135	CEP135	3.44308601946095e-08	-0.676949	0.008	0.115	0.000882084207325701	0.625486446119089	Down
chick erythroid cells subpopulation 6	gene-LINS1	LINS1	6.68547279695862e-08	-0.967673	0.023	0.192	0.00171275127585283	0.511330125525169	Down
chick erythroid cells subpopulation 6	gene-INTS7	INTS7	7.3526984188065e-08	-0.890857	0.009	0.115	0.00188368780791404	0.539293575425174	Down
chick erythroid cells subpopulation 6	gene-RGS9BP	RGS9BP	6.75147669126197e-07	-1.02753	0.038	0.231	0.017296608135344	0.490549132843036	Down
chick erythroid cells subpopulation 6	gene-AK8	AK8	5.9048817305477e-06	-0.875008	0.012	0.115	0.151277165054902	0.545250759798209	Down
chick erythroid cells subpopulation 6	gene-PCK2	PCK2	6.23838789904376e-06	-0.758591	0.012	0.115	0.159821259585602	0.591073278578537	Down
chick erythroid cells subpopulation 6	gene-CYP27C1	CYP27C1	7.35051088453981e-06	-0.75087	0.012	0.115	0.188312738351025	0.594245185367649	Down
chick erythroid cells subpopulation 6	gene-PTPRE	PTPRE	9.90792334495667e-06	-1.05872	0.022	0.154	0.253831088174445	0.480058465514999	Down
chick erythroid cells subpopulation 6	gene-LOC121108344	LOC121108344	1.09038202087056e-05	-1.10707	0.046	0.231	0.279344969926828	0.46423446843938	Down
chick erythroid cells subpopulation 6	gene-ABI3	ABI3	1.11303211577424e-05	-0.631309	0.006	0.077	0.285147697740201	0.645590384560141	Down
chick erythroid cells subpopulation 6	gene-CCDC146	CCDC146	1.16781284484146e-05	-0.702152	0.013	0.115	0.299181972719934	0.614654515087001	Down
chick erythroid cells subpopulation 6	gene-KRT80	KRT80	1.1850947410179e-05	-0.621238	0.006	0.077	0.303609421701376	0.650112787669336	Down
chick erythroid cells subpopulation 6	gene-GHRL	GHRL	2.87141393531694e-05	-0.678494	0.006	0.077	0.735627536088846	0.624817311967829	Down
chick erythroid cells subpopulation 6	gene-ASMT	ASMT	2.93845423938172e-05	-0.651809	0.006	0.077	0.752802591587203	0.636481520481875	Down
chick erythroid cells subpopulation 6	gene-C2orf69	C2orf69	2.93845423938172e-05	-0.607579	0.006	0.077	0.752802591587203	0.656297064127215	Down
chick erythroid cells subpopulation 6	gene-NDC80	NDC80	2.97252973182933e-05	-0.999366	0.006	0.077	0.761532391997355	0.500219948606907	Down
chick erythroid cells subpopulation 6	gene-LOC771657	LOC771657	3.0803611100816e-05	-0.685006	0.014	0.115	0.789157712791805	0.622003181475783	Down
chick erythroid cells subpopulation 6	gene-SDF2L1	SDF2L1	3.20619971972319e-05	-0.636956	0.014	0.115	0.821396306195883	0.643068443142352	Down
chick erythroid cells subpopulation 6	gene-LOC107053275	LOC107053275	3.25789015557057e-05	-0.590982	0.014	0.115	0.834638878955624	0.663890732531003	Down
chick erythroid cells subpopulation 6	gene-BRK1	BRK1	4.30725321867009e-05	-1.13247	0.083	0.308	1	0.456133637876515	Down
chick erythroid cells subpopulation 6	gene-C1GALT1C1	C1GALT1C1	5.6570228553332e-05	-0.805175	0.037	0.192	1	0.572292849769351	Down
chick erythroid cells subpopulation 6	gene-PWP2	PWP2	6.2793744380328e-05	-0.833305	0.007	0.077	1	0.561241947922127	Down
chick erythroid cells subpopulation 6	gene-DAPK3	DAPK3	6.6582554539108e-05	-0.637153	0.015	0.115	1	0.642980632484467	Down
chick erythroid cells subpopulation 6	gene-MXRA7	MXRA7	0.000120935824253723	-0.720463	0.016	0.115	1	0.606902551937936	Down
chick erythroid cells subpopulation 6	gene-LOC107050614	LOC107050614	0.000149607677980267	-0.722883	0.027	0.154	1	0.605885551169403	Down
chick erythroid cells subpopulation 6	gene-UBE2M	UBE2M	0.000151947698021409	-0.598646	0.016	0.115	1	0.66037342242205	Down
chick erythroid cells subpopulation 6	gene-SRP14	SRP14	0.000155271282177602	-0.915286	0.155	0.423	1	0.530238612678658	Down
chick erythroid cells subpopulation 6	gene-FBRSL1	FBRSL1	0.000162220833946375	-0.999474	0.028	0.154	1	0.500182271059785	Down
chick erythroid cells subpopulation 6	gene-ZC3H4	ZC3H4	0.00018776133053446	-0.911223	0.028	0.154	1	0.531734227000985	Down
chick erythroid cells subpopulation 6	gene-CELF2	CELF2	0.000205935043810948	-0.588342	0.017	0.115	1	0.665106725845872	Down
chick erythroid cells subpopulation 6	gene-CRYM	CRYM	0.000233741753073005	-0.599913	0.008	0.077	1	0.659793908387267	Down
chick erythroid cells subpopulation 6	gene-CD164	CD164	0.000250236651070666	-0.746332	0.029	0.154	1	0.596117298009303	Down
chick erythroid cells subpopulation 6	gene-LOC101749278	LOC101749278	0.000255355759416282	-0.883712	0.017	0.115	1	0.541971167358402	Down
chick erythroid cells subpopulation 6	gene-POGLUT1	POGLUT1	0.000256676184719909	-0.771947	0.029	0.154	1	0.58562663041221	Down
chick erythroid cells subpopulation 6	gene-NLRC5	NLRC5	0.000291527870911273	-1.05312	0.16	0.423	1	0.481925486366738	Down
chick erythroid cells subpopulation 6	gene-ABCC1	ABCC1	0.000294836916489022	-1.10417	0.12	0.346	1	0.465170172808712	Down
chick erythroid cells subpopulation 6	gene-TALDO1	TALDO1	0.000358979384781711	-0.760411	0.043	0.192	1	0.590328193311753	Down
chick erythroid cells subpopulation 6	gene-PLD6	PLD6	0.000370246823761241	-0.637351	0.018	0.115	1	0.642892087924958	Down
chick erythroid cells subpopulation 6	gene-BPGM	BPGM	0.000405309228850709	-1.06289	0.102	0.308	1	0.478673875972426	Down
chick erythroid cells subpopulation 6	gene-NOCT	NOCT	0.000422699389410896	-0.642482	0.018	0.115	1	0.640610059568666	Down
chick erythroid cells subpopulation 6	gene-TPI1	TPI1	0.000433088293948305	-0.676124	0.018	0.115	1	0.62584451930102	Down
chick erythroid cells subpopulation 6	gene-PPDPF	PPDPF	0.000487319846433635	-0.87017	0.046	0.192	1	0.547082204737578	Down
chick erythroid cells subpopulation 6	gene-MYO9B	MYO9B	0.00053165397615691	-0.715885	0.206	0.5	1	0.608831638919416	Down
chick erythroid cells subpopulation 6	gene-MKI67	MKI67	0.000581653031771806	-0.706522	0.002	0.038	1	0.612795868644479	Down
chick erythroid cells subpopulation 6	gene-LOC121106626	LOC121106626	0.000581653031771806	-0.70867	0.002	0.038	1	0.611884165132498	Down
chick erythroid cells subpopulation 6	gene-LOC121106920	LOC121106920	0.000646153205584252	-1.13724	0.202	0.462	1	0.454626922859843	Down
chick erythroid cells subpopulation 6	gene-LOC101749148	LOC101749148	0.000674983514880485	-0.659231	0.009	0.077	1	0.633215738367265	Down
chick erythroid cells subpopulation 6	gene-FAM18B1	FAM18B1	0.000689930146675057	-0.715651	0.079	0.269	1	0.608930239987462	Down
chick erythroid cells subpopulation 6	gene-ACP6	ACP6	0.000702730102095759	-0.912436	0.126	0.346	1	0.531287223527672	Down
chick erythroid cells subpopulation 6	gene-RBBP6	RBBP6	0.00071281179746398	-1.0659	0.492	0.731	1	0.477673336536943	Down
chick erythroid cells subpopulation 6	gene-TCF3	TCF3	0.00111608399180649	-0.907746	0.315	0.577	1	0.533017055526721	Down
chick erythroid cells subpopulation 6	gene-WRN	WRN	0.00111715425053617	-0.784122	0.102	0.308	1	0.580705194249075	Down
chick erythroid cells subpopulation 6	gene-BAZ1B	BAZ1B	0.00116381589904416	1.54867294096899	0.459	0.154	1	2.92547915997066	Up
chick erythroid cells subpopulation 6	gene-SPIN1	SPIN1	0.00118228390670897	1.3125906254242	0.553	0.269	1	2.48387164800886	Up
chick erythroid cells subpopulation 6	gene-GNPTAB	GNPTAB	0.0014786492392852	-1.00704	0.07	0.231	1	0.497567446676972	Down
chick erythroid cells subpopulation 6	gene-LMNB2	LMNB2	0.00153690113777876	-0.839986	0.022	0.115	1	0.558649034848936	Down
chick erythroid cells subpopulation 6	gene-UBA52	UBA52	0.0017728023304426	-0.986252	0.426	0.654	1	0.504787629353698	Down
chick erythroid cells subpopulation 6	gene-LOC101751851	LOC101751851	0.00179200678087402	-0.720921	0.036	0.154	1	0.606709916695287	Down
chick erythroid cells subpopulation 6	gene-CDH23	CDH23	0.00196439787320113	-0.830856	0.091	0.269	1	0.562195578117622	Down
chick erythroid cells subpopulation 6	gene-ITPR1	ITPR1	0.00198131568146598	-0.592644	0.003	0.038	1	0.663126570659925	Down
chick erythroid cells subpopulation 6	gene-UBXN10	UBXN10	0.00198131568146598	-0.59634	0.003	0.038	1	0.66142984286431	Down
chick erythroid cells subpopulation 6	gene-SLC9A8	SLC9A8	0.00211557745168717	1.23690365880927	0.499	0.192	1	2.35692141839714	Up
chick erythroid cells subpopulation 6	gene-CBX1	CBX1	0.00212320570279691	-0.948033	0.191	0.423	1	0.518338645956997	Down
chick erythroid cells subpopulation 6	gene-C1orf43	C1orf43	0.00239040845089356	-0.856397	0.168	0.385	1	0.552330258078025	Down
chick erythroid cells subpopulation 6	gene-LRRC59	LRRC59	0.00240582902538117	-0.686596	0.071	0.231	1	0.62131799978799	Down
chick erythroid cells subpopulation 6	gene-TEX2	TEX2	0.00258166443145955	-0.748464	0.024	0.115	1	0.595236926758594	Down
chick erythroid cells subpopulation 6	gene-RPLP2	RPLP2	0.00270697860511238	-0.595117	0.86	0.962	1	0.661990842553396	Down
chick erythroid cells subpopulation 6	gene-RNF213	RNF213	0.00274930997275188	-0.792965	0.481	0.731	1	0.577156636569447	Down
chick erythroid cells subpopulation 6	gene-KCTD10	KCTD10	0.00277985235294138	-0.794388	0.072	0.231	1	0.576587717694871	Down
chick erythroid cells subpopulation 6	gene-FAM76A	FAM76A	0.00278655389777838	-0.783955	0.072	0.231	1	0.580772531818166	Down
chick erythroid cells subpopulation 6	gene-NDUFC2	NDUFC2	0.00279388658437663	-0.701839	0.012	0.077	1	0.614788157664754	Down
chick erythroid cells subpopulation 6	gene-ZER1	ZER1	0.00280466890279648	-0.838596	0.119	0.308	1	0.559187613468142	Down
chick erythroid cells subpopulation 6	gene-TNFAIP8L1	TNFAIP8L1	0.00291851492596227	-0.630252	0.024	0.115	1	0.646063349662582	Down
chick erythroid cells subpopulation 6	gene-TMEM206	TMEM206	0.00297335760500254	-0.623532	0.054	0.192	1	0.649079865975975	Down
chick erythroid cells subpopulation 6	gene-LOC420368	LOC420368	0.00322679727293307	-0.745547	0.167	0.385	1	0.596441503412863	Down
chick erythroid cells subpopulation 6	gene-RBM43	RBM43	0.00323012842158201	-0.943585	0.076	0.231	1	0.519939191030161	Down
chick erythroid cells subpopulation 6	gene-AMMECR1L	AMMECR1L	0.00327974262689587	-0.68899	0.024	0.115	1	0.620288040236634	Down
chick erythroid cells subpopulation 6	gene-SERBP1	SERBP1	0.00329281459892131	1.17761296058675	0.496	0.192	1	2.26202199970287	Up
chick erythroid cells subpopulation 6	gene-TAF2	TAF2	0.00331239815120398	-0.753162	0.17	0.385	1	0.593301728145099	Down
chick erythroid cells subpopulation 6	gene-UBB	UBB	0.00331887494326524	0.950925011695518	0.618	0.346	1	1.93311171236975	Up
chick erythroid cells subpopulation 6	gene-CCDC28A	CCDC28A	0.00335547780746027	-0.620326	0.239	0.5	1	0.650523755768452	Down
chick erythroid cells subpopulation 6	gene-RNF168	RNF168	0.00336329984817441	-0.85311	0.076	0.231	1	0.553589916283081	Down
chick erythroid cells subpopulation 6	gene-EDC3	EDC3	0.00345187485943995	-0.96771	0.126	0.308	1	0.511317187989566	Down
chick erythroid cells subpopulation 6	gene-HUS1	HUS1	0.00346512949970071	-0.585454	0.024	0.115	1	0.666439425984201	Down
chick erythroid cells subpopulation 6	gene-MARCH7	2025-03-07	0.00348687692167874	-0.712712	0.223	0.462	1	0.610172043482195	Down
chick erythroid cells subpopulation 6	gene-LOC101751084	LOC101751084	0.00349855608798849	0.828888378912265	0.831	0.577	1	1.77631615306752	Up
chick erythroid cells subpopulation 6	gene-LOC101751615	LOC101751615	0.00368811528399735	-0.610714	0.275	0.538	1	0.654872593622701	Down
chick erythroid cells subpopulation 6	gene-BLOC1S5	BLOC1S5	0.00375861219902521	-0.922883	0.058	0.192	1	0.527453873576115	Down
chick erythroid cells subpopulation 6	gene-FAM126A	FAM126A	0.00414164547008486	-0.966649	0.102	0.269	1	0.511693357744092	Down
chick erythroid cells subpopulation 6	gene-LIG3	LIG3	0.00427702635984184	-0.690012	0.077	0.231	1	0.619848645631217	Down
chick erythroid cells subpopulation 6	gene-SRP19	SRP19	0.00429562126500061	1.60966407925186	0.244	0	1	3.05180774458267	Up
chick erythroid cells subpopulation 6	gene-SEC31B	SEC31B	0.00438572474070073	-0.849224	0.042	0.154	1	0.55508305840905	Down
chick erythroid cells subpopulation 6	gene-HACD3	HACD3	0.00440605779313044	-0.654032	0.04	0.154	1	0.635501966382684	Down
chick erythroid cells subpopulation 6	gene-LOC112529965	LOC112529965	0.00497269203146232	-0.968862	0.099	0.269	1	0.510908763156598	Down
chick erythroid cells subpopulation 6	gene-PAFAH1B2	PAFAH1B2	0.00501589227309618	-0.935587	0.155	0.346	1	0.522829850518268	Down
chick erythroid cells subpopulation 6	gene-EP400	EP400	0.00533594339151181	-0.714658	0.199	0.423	1	0.609349711293207	Down
chick erythroid cells subpopulation 6	gene-SEC22A	SEC22A	0.00553948598761196	-0.629703	0.042	0.154	1	0.646309371644503	Down
chick erythroid cells subpopulation 6	gene-RABEP1	RABEP1	0.00578294345799605	-0.892999	0.124	0.308	1	0.538493499846016	Down
chick erythroid cells subpopulation 6	gene-CDC14A	CDC14A	0.00596011711003563	1.08587069148536	0.4	0.115	1	2.12265615605775	Up
chick erythroid cells subpopulation 6	gene-ARGLU1	ARGLU1	0.00604396010511284	1.2083373947436	0.414	0.154	1	2.31071189874772	Up
chick erythroid cells subpopulation 6	gene-CARD19	CARD19	0.00608335099975439	-0.696881	0.013	0.077	1	0.616904264845343	Down
chick erythroid cells subpopulation 6	gene-LOC121107538	LOC121107538	0.00608367164182152	-0.634321	0.196	0.423	1	0.644243938595098	Down
chick erythroid cells subpopulation 6	gene-TXNDC9	TXNDC9	0.00611461452711638	-0.681554	0.492	0.769	1	0.6234931544571	Down
chick erythroid cells subpopulation 6	gene-LOC101748851	LOC101748851	0.00613755236441084	-0.621847	0.027	0.115	1	0.649838576414494	Down
chick erythroid cells subpopulation 6	gene-POMP	POMP	0.00628072166797119	-0.604566	0.098	0.269	1	0.657669386027265	Down
chick erythroid cells subpopulation 6	gene-SEC23A	SEC23A	0.00629571102976743	-0.680699	0.128	0.308	1	0.623862930799723	Down
chick erythroid cells subpopulation 6	gene-HSP90AA1	HSP90AA1	0.00650578312293898	-0.626673	0.147	0.346	1	0.647668110370074	Down
chick erythroid cells subpopulation 6	gene-PRKAB1	PRKAB1	0.00661469928409032	-0.827682	0.043	0.154	1	0.563433755341093	Down
chick erythroid cells subpopulation 6	gene-BCL2L1	BCL2L1	0.00714068601887256	0.602823691308533	0.865	0.731	1	1.5186860830784	Up
chick erythroid cells subpopulation 6	gene-DDRGK1	DDRGK1	0.00716498683151929	-0.684894	0.062	0.192	1	0.622051393263575	Down
chick erythroid cells subpopulation 6	gene-DENND5B	DENND5B	0.00731020839259675	-0.627705	0.014	0.077	1	0.647205254189279	Down
chick erythroid cells subpopulation 6	gene-NUP107	NUP107	0.00736107486788765	-0.915628	0.044	0.154	1	0.530113008782179	Down
chick erythroid cells subpopulation 6	gene-TBCA	TBCA	0.00747984104948214	1.44920436729487	0.269	0.038	1	2.7305742122728	Up
chick erythroid cells subpopulation 6	gene-LOC121109213	LOC121109213	0.00758046469224025	-0.773727	0.028	0.115	1	0.584904439547087	Down
chick erythroid cells subpopulation 6	gene-CDK12	CDK12	0.00760736405433077	-0.625486	0.044	0.154	1	0.648201323921763	Down
chick erythroid cells subpopulation 6	gene-STAB1	STAB1	0.00764235125687852	-0.682155	0.014	0.077	1	0.623233850471274	Down
chick erythroid cells subpopulation 6	gene-GPR107	GPR107	0.0077700349440486	-0.682822	0.105	0.269	1	0.622945413705554	Down
chick erythroid cells subpopulation 6	gene-SUCO	SUCO	0.00780263691390104	-0.606541	0.127	0.308	1	0.656769366220632	Down
chick erythroid cells subpopulation 6	gene-NCKAP1	NCKAP1	0.00805371427033071	-0.899211	0.028	0.115	1	0.536179877871267	Down
chick erythroid cells subpopulation 6	gene-ABCC5	ABCC5	0.00811225115553245	-0.619803	0.044	0.154	1	0.650759839705481	Down
chick erythroid cells subpopulation 6	gene-ARSG	ARSG	0.00812268627317485	-0.59799	0.062	0.192	1	0.660673693802308	Down
chick erythroid cells subpopulation 6	gene-RPL29	RPL29	0.00812791781196855	-0.640874	0.803	0.962	1	0.641324528829506	Down
chick erythroid cells subpopulation 6	gene-NUP62	NUP62	0.00813896108061462	-0.706844	0.107	0.269	1	0.612658850771793	Down
chick erythroid cells subpopulation 6	gene-PLBD2	PLBD2	0.00827043575804218	1.42817386283688	0.215	0	1	2.69105870380969	Up
chick erythroid cells subpopulation 6	gene-CISH	CISH	0.00844564462552355	0.721344825616079	0.716	0.423	1	1.64871819103559	Up
chick erythroid cells subpopulation 6	gene-ARID3A	ARID3A	0.008576350986107	-0.827081	0.114	0.269	1	0.563668662388527	Down
chick erythroid cells subpopulation 6	gene-YBX3	YBX3	0.00879919045364049	-0.762376	0.362	0.577	1	0.589524500131252	Down
chick erythroid cells subpopulation 6	gene-AP4E1	AP4E1	0.00887209525860452	-0.863979	0.09	0.231	1	0.549435181264503	Down
chick erythroid cells subpopulation 6	gene-MED4	MED4	0.009210902743271	-0.62402	0.084	0.231	1	0.648860517428461	Down
chick erythroid cells subpopulation 6	gene-MAD2L2	MAD2L2	0.00936314124568099	-0.689611	0.029	0.115	1	0.620020901862834	Down
chick erythroid cells subpopulation 6	gene-SF3B5	SF3B5	0.00939317632734043	-0.783393	0.132	0.308	1	0.580998596510032	Down
chick erythroid cells subpopulation 6	gene-HMGCR	HMGCR	0.00950591589789896	1.33477202786892	0.273	0.038	1	2.52235620788113	Up
chick erythroid cells subpopulation 6	gene-OSBP	OSBP	0.00991479511556022	-1.06595	0.029	0.115	1	0.477658933742337	Down
chick erythroid cells subpopulation 6	gene-SYS1	SYS1	0.0101045797603152	-0.632096	0.106	0.269	1	0.645238527800553	Down
chick erythroid cells subpopulation 6	gene-LOC107052552	LOC107052552	0.0101050123395114	-0.603242	0.029	0.115	1	0.658272930875002	Down
chick erythroid cells subpopulation 6	gene-MYO1C	MYO1C	0.0102797165110016	-0.634458	0.13	0.308	1	0.64418267471033	Down
chick erythroid cells subpopulation 6	gene-LOC124417333	LOC124417333	0.0103151280388642	-0.684747	0.066	0.192	1	0.622114757862232	Down
chick erythroid cells subpopulation 6	gene-ROMO1	ROMO1	0.0103592269969544	-0.684667	0.192	0.385	1	0.622149414345349	Down
chick erythroid cells subpopulation 6	gene-LOC107049214	LOC107049214	0.0106246691850863	-0.813389	0.046	0.154	1	0.569043522675104	Down
chick erythroid cells subpopulation 6	gene-LOC107050620	LOC107050620	0.0111364337849089	-0.903582	0.482	0.769	1	0.534557904409476	Down
chick erythroid cells subpopulation 6	gene-FAM234B	FAM234B	0.011365059681568	-0.61908	0.047	0.154	1	0.651085985799164	Down
chick erythroid cells subpopulation 6	gene-RALA	RALA	0.0115085194328257	-0.72049	0.111	0.269	1	0.606891334610025	Down
chick erythroid cells subpopulation 6	gene-DPP9	DPP9	0.0115168496820603	-0.654432	0.047	0.154	1	0.635325748589182	Down
chick erythroid cells subpopulation 6	gene-TXNRD3	TXNRD3	0.0116153239508905	-0.689906	0.029	0.115	1	0.61989441298044	Down
chick erythroid cells subpopulation 6	gene-TMF1	TMF1	0.0117699971472862	-0.735978	0.265	0.5	1	0.600411047579611	Down
chick erythroid cells subpopulation 6	gene-FNBP1	FNBP1	0.0120389955073897	-0.597637	0.108	0.269	1	0.660835372744053	Down
chick erythroid cells subpopulation 6	gene-PABPC1	PABPC1	0.012285796679575	-0.601984	0.619	0.808	1	0.658847236262474	Down
chick erythroid cells subpopulation 6	gene-AP3B1	AP3B1	0.0122912087167746	1.41005202685711	0.247	0.038	1	2.65746746077231	Up
chick erythroid cells subpopulation 6	gene-HYAL3	HYAL3	0.0124645719644286	-0.681591	0.087	0.231	1	0.623477488253758	Down
chick erythroid cells subpopulation 6	gene-RTRAF	RTRAF	0.0125549351220232	1.31156229304832	0.196	0	1	2.48210181068207	Up
chick erythroid cells subpopulation 6	gene-SEC24B	SEC24B	0.0125995503287182	-0.738708	0.162	0.346	1	0.599275761930134	Down
chick erythroid cells subpopulation 6	gene-TSPO	TSPO	0.0126159545762992	-0.732347	0.091	0.231	1	0.601923900495892	Down
chick erythroid cells subpopulation 6	gene-IFIH1	IFIH1	0.0130595470466059	1.08332900212317	0.606	0.385	1	2.11891982735974	Up
chick erythroid cells subpopulation 6	gene-ZCRB1	ZCRB1	0.013086276363662	1.40069540512548	0.284	0.077	1	2.64028818156907	Up
chick erythroid cells subpopulation 6	gene-TOMM5	TOMM5	0.0131394293576726	0.880553621223375	0.572	0.385	1	1.84108166421151	Up
chick erythroid cells subpopulation 6	gene-CYB5R4	CYB5R4	0.013377586359181	-1.16279	0.124	0.269	1	0.446648579001293	Down
chick erythroid cells subpopulation 6	gene-SAMD8	SAMD8	0.0138621306349524	-0.853424	0.068	0.192	1	0.553469744324513	Down
chick erythroid cells subpopulation 6	gene-SYNM	SYNM	0.0140692068233797	-0.680305	0.572	0.808	1	0.624033204269598	Down
chick erythroid cells subpopulation 6	gene-TMCO1	TMCO1	0.0143940259118029	1.35826216319943	0.19	0	1	2.56376168682585	Up
chick erythroid cells subpopulation 6	gene-WDR43	WDR43	0.0145908045474501	-0.656603	0.088	0.231	1	0.634370038971467	Down
chick erythroid cells subpopulation 6	gene-EIF3B	EIF3B	0.015300019654048	-1.15157	0.098	0.231	1	0.450134983519475	Down
chick erythroid cells subpopulation 6	gene-LOC121106612	LOC121106612	0.0153333854167302	-0.629884	0.183	0.385	1	0.646228448926816	Down
chick erythroid cells subpopulation 6	gene-BIRC2	BIRC2	0.015562086863718	-0.676189	0.261	0.462	1	0.625816231991047	Down
chick erythroid cells subpopulation 6	gene-HOOK3	HOOK3	0.0158064642442994	1.34286390593397	0.241	0.038	1	2.53654350705332	Up
chick erythroid cells subpopulation 6	gene-DMXL1	DMXL1	0.0159439088833347	0.91987948235482	0.59	0.385	1	1.89195723942811	Up
chick erythroid cells subpopulation 6	gene-SLC7A7	SLC7A7	0.0160883798273829	0.74661639381231	0.603	0.308	1	1.67785308123179	Up
chick erythroid cells subpopulation 6	gene-UGGT1	UGGT1	0.0161698928251304	-0.631284	0.111	0.269	1	0.645601628787177	Down
chick erythroid cells subpopulation 6	gene-HSPA8	HSPA8	0.0162302427264095	-0.866649	0.051	0.154	1	0.54841914949826	Down
chick erythroid cells subpopulation 6	gene-CAPN10	CAPN10	0.0165348085535971	-0.887501	0.031	0.115	1	0.54054974369229	Down
chick erythroid cells subpopulation 6	gene-EMC8	EMC8	0.0165662490759324	-0.760242	0.117	0.269	1	0.590397484372724	Down
chick erythroid cells subpopulation 6	gene-SPTLC2	SPTLC2	0.0172277251174321	-0.80232	0.092	0.231	1	0.573426302185273	Down
chick erythroid cells subpopulation 6	gene-PDIA4	PDIA4	0.0175928823843016	-0.777398	0.072	0.192	1	0.583418103271136	Down
chick erythroid cells subpopulation 6	gene-PHF6	PHF6	0.0176604009430964	-0.729352	0.072	0.192	1	0.603174918891754	Down
chick erythroid cells subpopulation 6	gene-PRPF18	PRPF18	0.0177419270596658	-0.609674	0.172	0.346	1	0.655344879942383	Down
chick erythroid cells subpopulation 6	gene-PDIA3	PDIA3	0.0178915323893582	-0.976223	0.219	0.385	1	0.508308601249851	Down
chick erythroid cells subpopulation 6	gene-UBXN2A	UBXN2A	0.0181641896639435	-0.949392	0.103	0.231	1	0.517850586311241	Down
chick erythroid cells subpopulation 6	gene-TBC1D9	TBC1D9	0.0186586907471126	-0.713622	0.032	0.115	1	0.609787351510293	Down
chick erythroid cells subpopulation 6	gene-PIGP	PIGP	0.0190693957634066	-0.594332	0.051	0.154	1	0.662350918430233	Down
chick erythroid cells subpopulation 6	gene-SF3B6	SF3B6	0.0190856567394124	1.21406534221577	0.177	0	1	2.31990437921312	Up
chick erythroid cells subpopulation 6	gene-ATP2A2	ATP2A2	0.0191728130568325	-0.699915	0.051	0.154	1	0.615608674758239	Down
chick erythroid cells subpopulation 6	gene-CAB39	CAB39	0.0193169434461162	-0.625113	0.114	0.269	1	0.648369113666594	Down
chick erythroid cells subpopulation 6	gene-LOC124417349	LOC124417349	0.0194163223577234	-0.762814	0.117	0.269	1	0.589345680848753	Down
chick erythroid cells subpopulation 6	gene-GXYLT1	GXYLT1	0.0195843547424643	-0.701114	0.051	0.154	1	0.615097244544357	Down
chick erythroid cells subpopulation 6	gene-ABHD17A	ABHD17A	0.0197250547393563	-0.604416	0.194	0.385	1	0.657737764915988	Down
chick erythroid cells subpopulation 6	gene-LOC418170	LOC418170	0.0198528727767611	-0.920409	0.053	0.154	1	0.528359254538725	Down
chick erythroid cells subpopulation 6	gene-LOC121107542	LOC121107542	0.0201966683474099	-0.603998	0.051	0.154	1	0.657927989875303	Down
chick erythroid cells subpopulation 6	gene-ACADSB	ACADSB	0.0205883371672925	-0.670597	0.052	0.154	1	0.628246676331881	Down
chick erythroid cells subpopulation 6	gene-BID	BID	0.0206766626710988	-0.858789	0.076	0.192	1	0.551415108674503	Down
chick erythroid cells subpopulation 6	gene-DGCR6	DGCR6	0.0207690203577836	1.11477727316753	0.234	0.038	1	2.16561573212423	Up
chick erythroid cells subpopulation 6	gene-BORCS6	BORCS6	0.0209651009894112	0.706112746714972	0.624	0.538	1	1.63140247591008	Up
chick erythroid cells subpopulation 6	gene-CHAMP1	CHAMP1	0.021029909607689	1.21415243549219	0.172	0	1	2.32004443249286	Up
chick erythroid cells subpopulation 6	gene-UBAP2L	UBAP2L	0.0211381884474705	-0.789761	0.231	0.423	1	0.578439883712894	Down
chick erythroid cells subpopulation 6	gene-LOC107052894	LOC107052894	0.0212048878808275	-0.866474	0.017	0.077	1	0.548485896518166	Down
chick erythroid cells subpopulation 6	gene-NGLY1	NGLY1	0.0213550045499423	-0.74203	0.151	0.308	1	0.597897363641077	Down
chick erythroid cells subpopulation 6	gene-NUB1	NUB1	0.0220704985370729	1.22884455954021	0.17	0	1	2.34379202628727	Up
chick erythroid cells subpopulation 6	gene-TM6SF1	TM6SF1	0.0222977047169168	-0.681882	0.034	0.115	1	0.623351414066861	Down
chick erythroid cells subpopulation 6	gene-ARID1B	ARID1B	0.0225002145245155	0.728589994393992	0.56	0.346	1	1.65701882686466	Up
chick erythroid cells subpopulation 6	gene-LOC121106469	LOC121106469	0.0229891802059767	1.72264531300301	0.224	0.038	1	3.30041012750677	Up
chick erythroid cells subpopulation 6	gene-COX8A	COX8A	0.0234971558227329	-0.660056	0.19	0.385	1	0.632853777117016	Down
chick erythroid cells subpopulation 6	gene-KIF5B	KIF5B	0.0243998755773761	-0.78159	0.217	0.385	1	0.58172518899136	Down
chick erythroid cells subpopulation 6	gene-FBXL4	FBXL4	0.0250661254161193	-1.34692	0.079	0.192	1	0.393129367622444	Down
chick erythroid cells subpopulation 6	gene-ZNF638	ZNF638	0.025070505587892	-0.64559	0.035	0.115	1	0.63923149032911	Down
chick erythroid cells subpopulation 6	gene-ANAPC15	ANAPC15	0.0251878465983428	1.15495290536496	0.163	0	1	2.22677054565658	Up
chick erythroid cells subpopulation 6	gene-ASB6	ASB6	0.0252278017600195	-0.726708	0.035	0.115	1	0.604281107366934	Down
chick erythroid cells subpopulation 6	gene-HIGD1C	HIGD1C	0.0253524949318079	-0.641276	0.341	0.538	1	0.641145765090114	Down
chick erythroid cells subpopulation 6	gene-UBE2R2	UBE2R2	0.025509784106227	0.691468092486199	0.709	0.615	1	1.61492603805182	Up
chick erythroid cells subpopulation 6	gene-PXYLP1	PXYLP1	0.0261496256815428	-0.645574	0.205	0.385	1	0.639238218958307	Down
chick erythroid cells subpopulation 6	gene-CHGB	CHGB	0.0263247537505101	-0.838961	0.158	0.308	1	0.559045936143884	Down
chick erythroid cells subpopulation 6	gene-NAA15	NAA15	0.026573929153604	-0.836354	0.16	0.308	1	0.560057217696308	Down
chick erythroid cells subpopulation 6	gene-INO80C	INO80C	0.0265996472612276	-0.635695	0.035	0.115	1	0.643630888121358	Down
chick erythroid cells subpopulation 6	gene-ANKRD49	ANKRD49	0.0272488094467386	-0.600893	0.101	0.231	1	0.65934573108789	Down
chick erythroid cells subpopulation 6	gene-ELOB	ELOB	0.0274980118207606	-0.723693	0.08	0.192	1	0.605545209505513	Down
chick erythroid cells subpopulation 6	gene-ARL8A	ARL8A	0.0278036964200447	-0.696176	0.055	0.154	1	0.617206023734887	Down
chick erythroid cells subpopulation 6	gene-UBE2G1	UBE2G1	0.0280717407870963	0.941465581509067	0.395	0.192	1	1.92047819210389	Up
chick erythroid cells subpopulation 6	gene-RBM12	RBM12	0.0281652945358542	-0.722289	0.035	0.115	1	0.606134996821757	Down
chick erythroid cells subpopulation 6	gene-WBP1L	WBP1L	0.0287011043398754	-0.782746	0.45	0.615	1	0.581259468511964	Down
chick erythroid cells subpopulation 6	gene-CCT5	CCT5	0.0290945640009308	-0.86629	0.054	0.154	1	0.548555747493703	Down
chick erythroid cells subpopulation 6	gene-ECPAS	ECPAS	0.0292093508282425	-0.970039	0.036	0.115	1	0.510492287535632	Down
chick erythroid cells subpopulation 6	gene-RBM25	RBM25	0.0293569862480587	-0.602193	0.175	0.346	1	0.658751679307382	Down
chick erythroid cells subpopulation 6	gene-LOC107053944	LOC107053944	0.0297580698407034	1.09436987572797	0.155	0	1	2.1351980243909	Up
chick erythroid cells subpopulation 6	gene-EIF4H	EIF4H	0.0298025143080957	-0.675624	0.077	0.192	1	0.626061241241128	Down
chick erythroid cells subpopulation 6	gene-RPL15	RPL15	0.0298262513111093	1.01412646698936	0.376	0.192	1	2.01967963302918	Up
chick erythroid cells subpopulation 6	gene-SEC11C	SEC11C	0.0301128511893016	1.11748492573541	0.155	0	1	2.16968397995888	Up
chick erythroid cells subpopulation 6	gene-NDUFA12	NDUFA12	0.0302749313403947	1.02539699833596	0.211	0.038	1	2.03551943787677	Up
chick erythroid cells subpopulation 6	gene-WBP2	WBP2	0.0307194484849575	-0.644569	0.057	0.154	1	0.63968388598389	Down
chick erythroid cells subpopulation 6	gene-CCDC40	CCDC40	0.0311900072056144	-0.810837	0.036	0.115	1	0.570051078263855	Down
chick erythroid cells subpopulation 6	gene-OARD1	OARD1	0.031409415367847	-0.892283	0.054	0.154	1	0.538760859400804	Down
chick erythroid cells subpopulation 6	gene-RMND1	RMND1	0.0315246374421532	-0.79283	0.246	0.385	1	0.577210617048883	Down
chick erythroid cells subpopulation 6	gene-ANAPC16	ANAPC16	0.0315724022549101	1.07985364137021	0.153	0	1	2.11382162711722	Up
chick erythroid cells subpopulation 6	gene-TTC4	TTC4	0.031572409803596	1.11773653564646	0.153	0	1	2.17006241170291	Up
chick erythroid cells subpopulation 6	gene-GID8	GID8	0.0316964155783588	-0.777569	0.233	0.385	1	0.583349058764125	Down
chick erythroid cells subpopulation 6	gene-TERF2IP	TERF2IP	0.0317064596338999	-0.613715	0.102	0.231	1	0.653511768989112	Down
chick erythroid cells subpopulation 6	gene-RPA3	RPA3	0.0317412211121075	-0.743033	0.154	0.308	1	0.59748193424784	Down
chick erythroid cells subpopulation 6	gene-CDC37	CDC37	0.0318479171994258	-0.592143	0.209	0.385	1	0.663356682333708	Down
chick erythroid cells subpopulation 6	gene-OTUD7B	OTUD7B	0.0320571833545888	-0.732033	0.056	0.154	1	0.602055033827818	Down
chick erythroid cells subpopulation 6	gene-CHD1	CHD1	0.0321862111756703	0.904510305177384	0.328	0.115	1	1.87190900385312	Up
chick erythroid cells subpopulation 6	gene-MDFIC	MDFIC	0.032387286739445	-0.947421	0.266	0.423	1	0.518558719996802	Down
chick erythroid cells subpopulation 6	gene-CAPZB	CAPZB	0.0338892507793849	1.00966952944838	0.207	0.038	1	2.01344983694039	Up
chick erythroid cells subpopulation 6	gene-SH2B3	SH2B3	0.033896015160546	0.809298578080046	0.474	0.231	1	1.75235925834728	Up
chick erythroid cells subpopulation 6	gene-LOC121107493	LOC121107493	0.0341988933840144	-1.09347	0.106	0.231	1	0.468633556653833	Down
chick erythroid cells subpopulation 6	gene-TNPO1	TNPO1	0.0342251270904127	0.676874932369871	0.345	0.154	1	1.5986730652896	Up
chick erythroid cells subpopulation 6	gene-FOXJ3	FOXJ3	0.0348629632272958	1.05290126378088	0.294	0.115	1	2.07469787858043	Up
chick erythroid cells subpopulation 6	gene-LOC121110129	LOC121110129	0.0352259995151162	-0.801455	0.163	0.308	1	0.573770415737894	Down
chick erythroid cells subpopulation 6	gene-CXCR7	CXCR7	0.0363015017504577	-0.597606	0.058	0.154	1	0.660849559660048	Down
chick erythroid cells subpopulation 6	gene-LOC107049543	LOC107049543	0.0364165938064732	-0.878398	0.06	0.154	1	0.543971315967321	Down
chick erythroid cells subpopulation 6	gene-ZNF318	ZNF318	0.0367929911876811	1.12842927412505	0.145	0	1	2.18620588732097	Up
chick erythroid cells subpopulation 6	gene-FAM193A	FAM193A	0.0368642229161723	1.15123256103713	0.2	0.038	1	2.2210356671908	Up
chick erythroid cells subpopulation 6	gene-VGLL4	VGLL4	0.0372046375706306	-0.646018	0.134	0.269	1	0.639041691334819	Down
chick erythroid cells subpopulation 6	gene-CPSF2	CPSF2	0.0376654857481378	1.08021026646245	0.144	0	1	2.11434421504573	Up
chick erythroid cells subpopulation 6	gene-ABCE1	ABCE1	0.0378282567022159	-0.696653	0.225	0.385	1	0.6170021215427	Down
chick erythroid cells subpopulation 6	gene-POLK	POLK	0.0393083929930129	1.1130327926552	0.292	0.115	1	2.16299869166397	Up
chick erythroid cells subpopulation 6	gene-LOC121110745	LOC121110745	0.0393264409751873	-0.620823	0.02	0.077	1	0.65029989385967	Down
chick erythroid cells subpopulation 6	gene-NCOA6	NCOA6	0.0394885439072194	-0.727901	0.196	0.346	1	0.603781747449155	Down
chick erythroid cells subpopulation 6	gene-RANGAP1	RANGAP1	0.0395774051236301	-0.588277	0.103	0.231	1	0.665136704749413	Down
chick erythroid cells subpopulation 6	gene-BTBD10	BTBD10	0.0399739878732714	-0.61993	0.038	0.115	1	0.65070263020014	Down
chick erythroid cells subpopulation 6	gene-TTC31	TTC31	0.0400601125117091	-0.597146	0.311	0.5	1	0.661060301334779	Down
chick erythroid cells subpopulation 6	gene-MRPL30	MRPL30	0.0403878942013836	0.982579407606581	0.202	0.038	1	1.97599515235053	Up
chick erythroid cells subpopulation 6	gene-NAA30	NAA30	0.0408084798650784	0.85210076642647	0.21	0.038	1	1.80512753139514	Up
chick erythroid cells subpopulation 6	gene-SUB1	SUB1	0.0411392053886181	1.09491644524677	0.191	0.038	1	2.13600710407776	Up
chick erythroid cells subpopulation 6	gene-LOC121113303	LOC121113303	0.0413495150479872	-0.591823	0.103	0.231	1	0.663503783611051	Down
chick erythroid cells subpopulation 6	gene-HTRA2	HTRA2	0.0414434845611958	1.0039205787394	0.193	0.038	1	2.00544246790631	Up
chick erythroid cells subpopulation 6	gene-TAP1	TAP1	0.041831625925996	0.748527634485441	0.352	0.154	1	1.68007732545884	Up
chick erythroid cells subpopulation 6	gene-ZUFSP	ZUFSP	0.0422560336935701	-0.710572	0.083	0.192	1	0.611077997555853	Down
chick erythroid cells subpopulation 6	gene-ABHD4	ABHD4	0.0430051778864814	-0.684145	0.135	0.269	1	0.622374356409416	Down
chick erythroid cells subpopulation 6	gene-PIK3C2A	PIK3C2A	0.0430936494375425	-0.782232	0.108	0.231	1	0.581466624211058	Down
chick erythroid cells subpopulation 6	gene-PLA2G10	PLA2G10	0.0441663226529439	-0.603919	0.157	0.308	1	0.657964191428915	Down
chick erythroid cells subpopulation 6	gene-RPL17	RPL17	0.044399765279422	0.79484548272895	0.505	0.346	1	1.73489155189767	Up
chick erythroid cells subpopulation 6	gene-C1orf50	C1orf50	0.0445117937251212	-0.632239	0.062	0.154	1	0.645174413542028	Down
chick erythroid cells subpopulation 6	gene-OSTM1	OSTM1	0.0446396693687352	1.00827085094428	0.199	0.038	1	2.01149876325998	Up
chick erythroid cells subpopulation 6	gene-NEK7	NEK7	0.044783902901769	-0.661076	0.02	0.077	1	0.632406489812109	Down
chick erythroid cells subpopulation 6	gene-AP1B1	AP1B1	0.044783902901769	-0.675795	0.02	0.077	1	0.62598713275641	Down
chick erythroid cells subpopulation 6	gene-FBXO28	FBXO28	0.0449369953331161	-0.597021	0.061	0.154	1	0.661117489424938	Down
chick erythroid cells subpopulation 6	gene-COMMD5	COMMD5	0.0451960075995117	0.889007608989679	0.205	0.038	1	1.85190181223636	Up
chick erythroid cells subpopulation 6	gene-C16orf52	C16orf52	0.0458682326354535	-0.675701	0.061	0.154	1	0.626028049987432	Down
chick erythroid cells subpopulation 6	gene-LONRF2	LONRF2	0.0459646966094259	-0.585453	0.02	0.077	1	0.666439890039159	Down
chick erythroid cells subpopulation 6	gene-DNAAF10	DNAAF10	0.0461289563472243	-0.637282	0.087	0.192	1	0.642922888200692	Down
chick erythroid cells subpopulation 6	gene-PSMA2	PSMA2	0.0463912223405742	0.812598112909283	0.251	0.077	1	1.75637160132464	Up
chick erythroid cells subpopulation 6	gene-EIF4ENIF1	EIF4ENIF1	0.0464557973246122	1.05045115970654	0.133	0	1	2.07117744519251	Up
chick erythroid cells subpopulation 6	gene-FECH	FECH	0.0469975631210915	1.0368955081165	0.133	0	1	2.05180767644397	Up
chick erythroid cells subpopulation 6	gene-LOC112532558	LOC112532558	0.0470236351510765	-0.670185	0.006	0.038	1	0.628426118827888	Down
chick erythroid cells subpopulation 6	gene-AZIN2	AZIN2	0.047037136804474	-0.618973	0.109	0.231	1	0.651134503817548	Down
chick erythroid cells subpopulation 6	gene-RREB1	RREB1	0.0472662218489392	0.885892575880271	0.289	0.115	1	1.84790754323403	Up
chick erythroid cells subpopulation 6	gene-MRPS10	MRPS10	0.0473148794136798	-0.642244	0.06	0.154	1	0.640715417886607	Down
chick erythroid cells subpopulation 6	gene-NPAT	NPAT	0.0476286952630066	-0.74355	0.021	0.077	1	0.597267810699992	Down
chick erythroid cells subpopulation 6	gene-DTD1	DTD1	0.0481318370234799	0.945810226252253	0.196	0.038	1	1.92627038757512	Up
chick erythroid cells subpopulation 6	gene-TSC22D2	TSC22D2	0.0483134671905821	-1.22965	0.14	0.269	1	0.426421836446802	Down
chick erythroid cells subpopulation 6	gene-LZIC	LZIC	0.0484741840168985	-0.636433	0.112	0.231	1	0.643301345928542	Down
chick erythroid cells subpopulation 6	gene-LOC427439	LOC427439	0.0484981333325088	0.665296311570103	0.579	0.423	1	1.58589	Up
chick erythroid cells subpopulation 6	gene-LOC124417242	LOC124417242	0.0485704967500389	-0.606278	0.107	0.231	1	0.65688932192643	Down
chick erythroid cells subpopulation 6	gene-PHF20L1	PHF20L1	0.0488550626335779	0.727587019844571	0.386	0.192	1	1.65586725283305	Up
chick erythroid cells subpopulation 6	gene-CCDC170	CCDC170	0.0488558707653597	-0.669838	0.021	0.077	1	0.628577096638269	Down
chick erythroid cells subpopulation 6	gene-LSM7	LSM7	0.0488936607241026	-0.781832	0.04	0.115	1	0.581627896369746	Down
chick erythroid cells subpopulation 6	gene-UBAP2	UBAP2	0.0491989871723335	1.06169232540299	0.189	0.038	1	2.08737864511258	Up
chick erythroid cells subpopulation 6	gene-SNAPC4	SNAPC4	0.0493078335336683	-0.629314	0.082	0.192	1	0.64648380929077	Down
chick erythroid cells subpopulation 6	gene-KIAA1468	KIAA1468	0.0497251914535396	0.859460414782641	0.199	0.038	1	1.8143595915088	Up
chick erythroid cells subpopulation 6	gene-RAD50	RAD50	0.0497982716302276	1.09327460960735	0.13	0	1	2.13357763858408	Up
chick erythroid cells subpopulation 6	gene-MRPL16	MRPL16	0.0497982753800402	0.894983168641847	0.13	0	1	1.85958819001248	Up

## Sheet: C7
Cluster	ensambl_id	gene	p-value	log2FoldChange	pct.1	pct.2	q-value	FoldChange	Regulation
chick erythroid cells subpopulation 7	gene-CA2	CA2	2.66731051249292e-13	-2.04883	0.788	0.983	6.83338280195562e-09	0.241680438735323	Down
chick erythroid cells subpopulation 7	gene-PIP4P1	PIP4P1	2.75595805155177e-10	0.696810580365804	0.091	0.002	7.06048893227047e-06	1.62091740633705	Up
chick erythroid cells subpopulation 7	gene-KCNJ4	KCNJ4	1.36082244876125e-09	0.670724883443989	0.061	0	3.48629103148146e-05	1.59187260445122	Up
chick erythroid cells subpopulation 7	gene-LOC101747373	LOC101747373	1.79344764381444e-09	1.30641574694417	0.242	0.03	4.59463351868821e-05	2.47326314885161	Up
chick erythroid cells subpopulation 7	gene-CTSA	CTSA	1.10439963026033e-08	0.829901901311558	0.152	0.012	0.000282936141276394	1.77756448947452	Up
chick erythroid cells subpopulation 7	gene-CTSC	CTSC	7.97056376333975e-08	0.751522000481395	0.121	0.008	0.00204197873053001	1.68356800828114	Up
chick erythroid cells subpopulation 7	gene-H3F3B	H3F3B	2.09966417638167e-07	-1.68916	0.394	0.769	0.0053791296534722	0.310108199883634	Down
chick erythroid cells subpopulation 7	gene-TPP1	TPP1	4.8401556351277e-07	1.64387425652653	0.242	0.043	0.0123999947216337	3.12503913436402	Up
chick erythroid cells subpopulation 7	gene-LOC107057295	LOC107057295	5.68105880137372e-07	0.813047070447086	0.121	0.01	0.0145543045432393	1.75691825807032	Up
chick erythroid cells subpopulation 7	gene-LOC121106469	LOC121106469	6.29100354756799e-07	0.595408605973235	0.091	0.005	0.0161169219885144	1.51090044835634	Up
chick erythroid cells subpopulation 7	gene-GTPBP3	GTPBP3	6.38359965416386e-07	0.703324373530107	0.121	0.01	0.0163541439540024	1.62825242297964	Up
chick erythroid cells subpopulation 7	gene-EPAS1	EPAS1	7.26171972237773e-07	-1.22396	0.636	0.909	0.0186037997567595	0.428106646268999	Down
chick erythroid cells subpopulation 7	gene-TP53TG5	TP53TG5	1.39916377143592e-06	0.979858249063247	0.061	0.002	0.0358451766604169	1.97227161537402	Up
chick erythroid cells subpopulation 7	gene-RPS6KA1	RPS6KA1	1.45772441069377e-06	0.714375470380628	0.061	0.002	0.0373454416775637	1.64077278818031	Up
chick erythroid cells subpopulation 7	gene-LOC121108294	LOC121108294	1.72435409987369e-06	1.02403347312285	0.152	0.018	0.0441762276846641	2.03359652913798	Up
chick erythroid cells subpopulation 7	gene-AK8	AK8	2.52471013075629e-06	1.15681661293218	0.121	0.012	0.0646805488398454	2.22964899932775	Up
chick erythroid cells subpopulation 7	gene-LNPEP	LNPEP	5.45536111862679e-06	1.15731604128094	0.273	0.063	0.1397608964981	2.23042098692846	Up
chick erythroid cells subpopulation 7	gene-GSK3A	GSK3A	5.54873752290552e-06	1.1237138998579	0.545	0.201	0.142153106599316	2.1790720508722	Up
chick erythroid cells subpopulation 7	gene-LOC112532911	LOC112532911	5.60074714943001e-06	0.981977149668429	0.091	0.007	0.143485541221247	1.97517043862374	Up
chick erythroid cells subpopulation 7	gene-SMUG1	SMUG1	5.74518989315107e-06	0.69119894752135	0.091	0.007	0.147186019872637	1.61462479027699	Up
chick erythroid cells subpopulation 7	gene-LOC121110073	LOC121110073	5.89319432886066e-06	0.911338793054008	0.091	0.007	0.150977745511081	1.88079002557335	Up
chick erythroid cells subpopulation 7	gene-CSNK1A1	CSNK1A1	7.79107834441685e-06	1.24143170398481	0.485	0.183	0.199599636105615	2.36433047703824	Up
chick erythroid cells subpopulation 7	gene-LOC107049847	LOC107049847	8.96017809064472e-06	0.929411079057361	0.152	0.021	0.229550802504227	1.90449840420729	Up
chick erythroid cells subpopulation 7	gene-WBP4	WBP4	1.01927518312647e-05	-0.816687	0.909	0.977	0.261128109165169	0.567744382379584	Down
chick erythroid cells subpopulation 7	gene-LYSMD3	LYSMD3	1.15277681875204e-05	1.42191766602916	0.333	0.099	0.295329893196086	2.67941428749849	Up
chick erythroid cells subpopulation 7	gene-HDDC2	HDDC2	1.33521014527288e-05	1.11193008622322	0.212	0.043	0.342067487117459	2.16134606154944	Up
chick erythroid cells subpopulation 7	gene-PARP14	PARP14	1.33706819031509e-05	-1.08384	0.697	0.924	0.342543499676824	0.471770344997487	Down
chick erythroid cells subpopulation 7	gene-MOG	MOG	1.36230590698938e-05	0.776807233580802	1	0.851	0.349009150311608	1.71333496613416	Up
chick erythroid cells subpopulation 7	gene-GAB3	GAB3	1.44624299887483e-05	-1.71549	0.333	0.685	0.370512993881743	0.304498299905716	Down
chick erythroid cells subpopulation 7	gene-LOC101747667	LOC101747667	1.88402286970371e-05	0.690123534602097	0.03	0	0.482667818989393	1.61342166605325	Up
chick erythroid cells subpopulation 7	gene-TBC1D19	TBC1D19	1.88402286970371e-05	0.587801679567836	0.03	0	0.482667818989393	1.50295485980133	Up
chick erythroid cells subpopulation 7	gene-TSPAN10	TSPAN10	1.88402286970371e-05	0.615069811636675	0.03	0	0.482667818989393	1.53163211057948	Up
chick erythroid cells subpopulation 7	gene-RSRP1	RSRP1	2.10638661857955e-05	1.2517286473055	0.606	0.305	0.539635187813895	2.38126577062579	Up
chick erythroid cells subpopulation 7	gene-XRCC3	XRCC3	3.17570975693987e-05	0.884585896466231	0.091	0.008	0.813585082630426	1.84623461200463	Up
chick erythroid cells subpopulation 7	gene-LOC121107384	LOC121107384	3.31850490475484e-05	0.604598302583931	0.091	0.008	0.850167771549142	1.52055531781817	Up
chick erythroid cells subpopulation 7	gene-COLEC11	COLEC11	3.39216955678523e-05	0.677080228334989	0.091	0.008	0.869039918752809	1.59890057316425	Up
chick erythroid cells subpopulation 7	gene-LOC121110094	LOC121110094	4.05003903369836e-05	1.6191145480839	0.212	0.046	1	3.07186	Up
chick erythroid cells subpopulation 7	gene-ANKRD12	ANKRD12	4.09672838893673e-05	0.912102351950642	0.818	0.472	1	1.88178571351548	Up
chick erythroid cells subpopulation 7	gene-MRPS26	MRPS26	4.63602919721881e-05	1.26509174237703	0.576	0.299	1	2.40342493031689	Up
chick erythroid cells subpopulation 7	gene-LOC107054599	LOC107054599	4.65928231115929e-05	0.592974718623825	0.061	0.003	1	1.50835364449618	Up
chick erythroid cells subpopulation 7	gene-LOC124417133	LOC124417133	5.84184462003426e-05	0.758928961320703	0.121	0.017	1	1.6922338651131	Up
chick erythroid cells subpopulation 7	gene-TTI2	TTI2	6.13643953618022e-05	0.863519433679304	0.273	0.073	1	1.81947147545531	Up
chick erythroid cells subpopulation 7	gene-RPS12	RPS12	6.19308113884778e-05	1.25136863929614	0.485	0.203	1	2.38067162718389	Up
chick erythroid cells subpopulation 7	gene-EVI5	EVI5	7.7274303581657e-05	0.857472792067887	0.364	0.119	1	1.81186164206411	Up
chick erythroid cells subpopulation 7	gene-TFDP3	TFDP3	8.33338255913349e-05	-1.15548	0.545	0.774	1	0.448918283940469	Down
chick erythroid cells subpopulation 7	gene-BLCAP	BLCAP	9.02221998963336e-05	0.945800376459263	0.848	0.551	1	1.92625723628586	Up
chick erythroid cells subpopulation 7	gene-IFRD1	IFRD1	9.78402792688734e-05	-1.34928	0.121	0.507	1	0.392488153294447	Down
chick erythroid cells subpopulation 7	gene-ANAPC15	ANAPC15	0.000114996744489009	1.09317159627166	0.212	0.051	1	2.13342529931854	Up
chick erythroid cells subpopulation 7	gene-SDCBP	SDCBP	0.000118250699711244	0.585792698914484	0.091	0.01	1	1.50086342270979	Up
chick erythroid cells subpopulation 7	gene-SMAP1	SMAP1	0.000130239745611455	0.587414712613015	0.091	0.01	1	1.50255178371332	Up
chick erythroid cells subpopulation 7	gene-RFK	RFK	0.000135348815644023	0.58760401951846	0.091	0.01	1	1.50274895780984	Up
chick erythroid cells subpopulation 7	gene-CEP162	CEP162	0.000135626409189829	1.20365544184801	0.364	0.132	1	2.30322514087056	Up
chick erythroid cells subpopulation 7	gene-PRKCZ	PRKCZ	0.000139579700446297	1.03380818175483	0.152	0.028	1	2.04742156111839	Up
chick erythroid cells subpopulation 7	gene-ZNF148	ZNF148	0.00014207663170449	0.993885686889588	0.394	0.144	1	1.99154169851699	Up
chick erythroid cells subpopulation 7	gene-RER1	RER1	0.000164798335104072	1.03210958727259	0.333	0.114	1	2.04501239468464	Up
chick erythroid cells subpopulation 7	gene-LOC121109608	LOC121109608	0.00017092502995593	0.641522448309922	0.121	0.018	1	1.55997450208715	Up
chick erythroid cells subpopulation 7	gene-WDR33	WDR33	0.000183542064351749	-1.57139	0.182	0.497	1	0.336484110122571	Down
chick erythroid cells subpopulation 7	gene-RBM7	RBM7	0.000227579721628398	1.28996570281243	0.303	0.111	1	2.44522242442324	Up
chick erythroid cells subpopulation 7	gene-OXSR1	OXSR1	0.000244854286924154	1.01523844977834	0.242	0.068	1	2.02123693700812	Up
chick erythroid cells subpopulation 7	gene-VSIG10	VSIG10	0.000253075659346624	0.838135047270502	0.152	0.03	1	1.78773766277563	Up
chick erythroid cells subpopulation 7	gene-QRSL1	QRSL1	0.000268614330483487	0.709490195898996	0.121	0.02	1	1.63522617631952	Up
chick erythroid cells subpopulation 7	gene-LOC112532872	LOC112532872	0.000272374462303357	0.991535612216166	0.121	0.02	1	1.98830022219356	Up
chick erythroid cells subpopulation 7	gene-MPI	MPI	0.000274690373029442	0.845697996161687	0.212	0.054	1	1.79713401419323	Up
chick erythroid cells subpopulation 7	gene-PDCD7	PDCD7	0.000376156779573931	1.03333704793638	0.424	0.17	1	2.04675305389823	Up
chick erythroid cells subpopulation 7	gene-WBP1L	WBP1L	0.000377170432413402	-1.26077	0.394	0.645	1	0.417320319248652	Down
chick erythroid cells subpopulation 7	gene-FBXO25	FBXO25	0.000393223599649144	0.703168273090166	0.182	0.043	1	1.62807625465429	Up
chick erythroid cells subpopulation 7	gene-XRN2	XRN2	0.000400508256399365	0.982287420058155	0.424	0.183	1	1.97559527047553	Up
chick erythroid cells subpopulation 7	gene-ATP6V0E1	ATP6V0E1	0.000404698032500075	0.916426925552811	0.606	0.328	1	1.88743495314286	Up
chick erythroid cells subpopulation 7	gene-TPP2	TPP2	0.000412897275344755	1.01773788013669	0.242	0.071	1	2.02474171072862	Up
chick erythroid cells subpopulation 7	gene-LIAS	LIAS	0.000435999142855279	0.958224123514103	0.242	0.071	1	1.94291680089509	Up
chick erythroid cells subpopulation 7	gene-METAP1D	METAP1D	0.000481344101781102	1.20852646998646	0.121	0.021	1	2.31101475349637	Up
chick erythroid cells subpopulation 7	gene-UBE2Q2	UBE2Q2	0.000508092254694812	0.751104944180194	0.303	0.104	1	1.68308139042494	Up
chick erythroid cells subpopulation 7	gene-CWC15	CWC15	0.000509046490537777	0.96329850237502	0.545	0.284	1	1.94976263779479	Up
chick erythroid cells subpopulation 7	gene-H3F3C	H3F3C	0.000658542515492175	0.795515298248747	0.97	0.906	1	1.73569721564215	Up
chick erythroid cells subpopulation 7	gene-BAG5	BAG5	0.000677578388879157	-0.857413	0.515	0.779	1	0.551941440468266	Down
chick erythroid cells subpopulation 7	gene-UBFD1	UBFD1	0.000682385190486149	1.14989048507304	0.273	0.097	1	2.21897049577441	Up
chick erythroid cells subpopulation 7	gene-DNAJB14	DNAJB14	0.000702864577274731	0.965986138532246	0.364	0.147	1	1.95339828951068	Up
chick erythroid cells subpopulation 7	gene-SP4	SP4	0.000739418729511084	0.892218635575115	0.182	0.046	1	1.85602820645496	Up
chick erythroid cells subpopulation 7	gene-ARL1	ARL1	0.00074036236312779	0.766662770828829	0.455	0.216	1	1.7013297276434	Up
chick erythroid cells subpopulation 7	gene-SLC7A7	SLC7A7	0.000777302445710174	1.65391255927529	0.212	0.061	1	3.14685904673597	Up
chick erythroid cells subpopulation 7	gene-CDK8	CDK8	0.00078086757720291	0.909749836448187	0.303	0.109	1	1.87871969988436	Up
chick erythroid cells subpopulation 7	gene-MRPL30	MRPL30	0.0007852735254971	0.846436270681781	0.333	0.129	1	1.79805390214613	Up
chick erythroid cells subpopulation 7	gene-NDUFB6	NDUFB6	0.000824563783903073	0.813329499971608	0.788	0.614	1	1.75726223524308	Up
chick erythroid cells subpopulation 7	gene-PTPRE	PTPRE	0.000882580564710941	-1.71283	0.03	0.31	1	0.305061008824734	Down
chick erythroid cells subpopulation 7	gene-CAPRIN1	CAPRIN1	0.000973736290631917	1.18389731462216	0.242	0.084	1	2.27189681910843	Up
chick erythroid cells subpopulation 7	gene-RPL4	RPL4	0.0010079112352473	0.783079490529764	0.576	0.322	1	1.7208000723487	Up
chick erythroid cells subpopulation 7	gene-MOB1B	MOB1B	0.00105576584411391	0.811662120710102	0.273	0.094	1	1.75523247149805	Up
chick erythroid cells subpopulation 7	gene-LANCL1	LANCL1	0.00112189309250666	0.819554972386755	0.182	0.05	1	1.76486150242212	Up
chick erythroid cells subpopulation 7	gene-CNOT11	CNOT11	0.00117568552132675	0.758234531701148	0.303	0.114	1	1.69141951799899	Up
chick erythroid cells subpopulation 7	gene-SOD2	SOD2	0.00118125757020921	1.02748464531273	0.455	0.218	1	2.03846706155115	Up
chick erythroid cells subpopulation 7	gene-SPTY2D1	SPTY2D1	0.00120524254567534	-1.04201	0.333	0.642	1	0.485649045825697	Down
chick erythroid cells subpopulation 7	gene-RP9	RP9	0.00121893807425247	-1.55704	0.061	0.34	1	0.33984683948329	Down
chick erythroid cells subpopulation 7	gene-AP3S2	AP3S2	0.00123072681911015	0.752543475889109	0.242	0.078	1	1.68476045174485	Up
chick erythroid cells subpopulation 7	gene-WDR73	WDR73	0.00136476445731694	0.738703651368335	0.121	0.025	1	1.66867575904556	Up
chick erythroid cells subpopulation 7	gene-CREBL2	CREBL2	0.00138502173007659	-1.18078	0.182	0.474	1	0.441113769337174	Down
chick erythroid cells subpopulation 7	gene-TRAPPC13	TRAPPC13	0.00139045761822607	0.941978040803875	0.303	0.122	1	1.92116048578733	Up
chick erythroid cells subpopulation 7	gene-POGLUT1	POGLUT1	0.00147485681079936	0.824602345151311	0.152	0.036	1	1.77104681137905	Up
chick erythroid cells subpopulation 7	gene-RPS23	RPS23	0.0014876970002053	0.730582531919844	0.727	0.483	1	1.65930895274409	Up
chick erythroid cells subpopulation 7	gene-FAM13B	FAM13B	0.00149042423222386	0.794595970349685	0.212	0.064	1	1.73459153042674	Up
chick erythroid cells subpopulation 7	gene-PPARD	PPARD	0.00151192998941722	0.718100565416561	0.121	0.025	1	1.64501480187473	Up
chick erythroid cells subpopulation 7	gene-TJAP1	TJAP1	0.0015545473951703	0.834527837799561	0.242	0.083	1	1.78327331738296	Up
chick erythroid cells subpopulation 7	gene-SRSF7	SRSF7	0.00157708476891507	0.910499065420188	0.303	0.119	1	1.87969562116511	Up
chick erythroid cells subpopulation 7	gene-NUMB	NUMB	0.0016089232124727	0.942879972653331	0.121	0.025	1	1.92236191611641	Up
chick erythroid cells subpopulation 7	gene-TMEM138	TMEM138	0.00163479406904741	1.00485855088159	0.242	0.086	1	2.0067467357741	Up
chick erythroid cells subpopulation 7	gene-HSF2BP	HSF2BP	0.00166323764212875	0.675726701324299	0.061	0.007	1	1.59740119861091	Up
chick erythroid cells subpopulation 7	gene-TXLNA	TXLNA	0.00167807395341698	1.16128613609217	0.424	0.224	1	2.23656724622519	Up
chick erythroid cells subpopulation 7	gene-SMIM20	SMIM20	0.00171308508415236	0.620670973026354	0.091	0.015	1	1.53759012214294	Up
chick erythroid cells subpopulation 7	gene-WDR36	WDR36	0.00179602251973868	0.767385258213515	0.152	0.038	1	1.70218195009157	Up
chick erythroid cells subpopulation 7	gene-LAMTOR1	LAMTOR1	0.00185120384578519	0.781847834689618	0.394	0.177	1	1.71933161993421	Up
chick erythroid cells subpopulation 7	gene-ASB8	ASB8	0.00193239456930955	1.16934226403107	0.364	0.173	1	2.24909135723749	Up
chick erythroid cells subpopulation 7	gene-RAB5B	RAB5B	0.0020254375528746	0.700563001665096	0.121	0.026	1	1.6251388680773	Up
chick erythroid cells subpopulation 7	gene-NIPSNAP2	NIPSNAP2	0.00212606731009045	0.717754521218124	0.121	0.026	1	1.64462027666456	Up
chick erythroid cells subpopulation 7	gene-LOC417551	LOC417551	0.00218394278305536	1.00830313208875	0.121	0.026	1	2.01154377222362	Up
chick erythroid cells subpopulation 7	gene-LOC121106759	LOC121106759	0.0021928962926826	0.933504826504541	0.606	0.414	1	1.90991022537175	Up
chick erythroid cells subpopulation 7	gene-MICU2	MICU2	0.00222763085908754	0.88252049947482	0.182	0.053	1	1.84359338910765	Up
chick erythroid cells subpopulation 7	gene-LIPT2	LIPT2	0.00227954441245204	0.640340864358109	0.121	0.026	1	1.55869738795498	Up
chick erythroid cells subpopulation 7	gene-KLHL9	KLHL9	0.00229889913774561	0.902374142168275	0.182	0.053	1	1.8691393652757	Up
chick erythroid cells subpopulation 7	gene-ZCCHC9	ZCCHC9	0.00230403642712463	0.664716500017578	0.121	0.026	1	1.5852567282288	Up
chick erythroid cells subpopulation 7	gene-PIGF	PIGF	0.00232876925089494	0.786554288247996	0.121	0.026	1	1.72494969416716	Up
chick erythroid cells subpopulation 7	gene-SNX24	SNX24	0.00233531343079659	0.858479391622707	0.182	0.053	1	1.81312625827032	Up
chick erythroid cells subpopulation 7	gene-HEMK1	HEMK1	0.00242872406542895	-0.865623	0.424	0.695	1	0.548809411326957	Down
chick erythroid cells subpopulation 7	gene-JAK2	JAK2	0.00244717252755553	1.02763534892713	0.576	0.398	1	2.03868001050509	Up
chick erythroid cells subpopulation 7	gene-SAYSD1	SAYSD1	0.00251099160886725	0.667984750235027	0.303	0.117	1	1.58885200541089	Up
chick erythroid cells subpopulation 7	gene-LOC420362	LOC420362	0.00251690755240382	0.626535561002691	0.182	0.051	1	1.54385318188652	Up
chick erythroid cells subpopulation 7	gene-MRPL18	MRPL18	0.0025896515134398	0.737132405971862	0.273	0.102	1	1.6668593863627	Up
chick erythroid cells subpopulation 7	gene-HNRNPK	HNRNPK	0.00259976378326986	0.937765008353396	0.303	0.127	1	1.9155583976073	Up
chick erythroid cells subpopulation 7	gene-HBBA	HBBA	0.00276689252794965	-0.813957	0.879	0.997	1	0.568819382911188	Down
chick erythroid cells subpopulation 7	gene-PRKACB	PRKACB	0.00281198327022099	0.861347989486525	0.242	0.087	1	1.81673499348707	Up
chick erythroid cells subpopulation 7	gene-TSC22D1	TSC22D1	0.00284302702966315	-1.63808	0.121	0.343	1	0.321282948037614	Down
chick erythroid cells subpopulation 7	gene-DNLZ	DNLZ	0.00291578031286406	0.880669462911913	0.303	0.122	1	1.84122950042454	Up
chick erythroid cells subpopulation 7	gene-NELFCD	NELFCD	0.00296132515452059	0.815158589160807	0.091	0.017	1	1.75949155443176	Up
chick erythroid cells subpopulation 7	gene-LOC124418142	LOC124418142	0.00315798641386743	0.634812971249268	0.091	0.017	1	1.55273644260615	Up
chick erythroid cells subpopulation 7	gene-RNASEK	RNASEK	0.00322991148682096	0.9794122714121	0.606	0.351	1	1.97166202492097	Up
chick erythroid cells subpopulation 7	gene-CHMP7	CHMP7	0.00325070506443079	1.00400815436674	0.364	0.182	1	2.00556420757264	Up
chick erythroid cells subpopulation 7	gene-CEP164	CEP164	0.00332184134096795	0.695204578324521	0.242	0.086	1	1.61911401186122	Up
chick erythroid cells subpopulation 7	gene-KATNA1	KATNA1	0.00335567053532603	-1.24335	0.091	0.343	1	0.422390687543733	Down
chick erythroid cells subpopulation 7	gene-CASC3	CASC3	0.00350340564448335	0.880458151260602	0.455	0.239	1	1.84095983515035	Up
chick erythroid cells subpopulation 7	gene-SMARCA1	SMARCA1	0.00360173885265365	-1.62077	0	0.21	1	0.32516268401133	Down
chick erythroid cells subpopulation 7	gene-ACTR3	ACTR3	0.00382661398251745	0.873803817520622	0.242	0.091	1	1.83248808457081	Up
chick erythroid cells subpopulation 7	gene-RAD51C	RAD51C	0.0038661728516587	0.659959042666618	0.152	0.041	1	1.5800377666708	Up
chick erythroid cells subpopulation 7	gene-AKAP17A	AKAP17A	0.00386619773864148	0.972071135054454	0.303	0.134	1	1.96165472902477	Up
chick erythroid cells subpopulation 7	gene-FAM204A	FAM204A	0.00390768501893913	0.859694982921276	0.455	0.257	1	1.81465461266052	Up
chick erythroid cells subpopulation 7	gene-HACD2	HACD2	0.0039647370920448	0.663272915162521	0.152	0.041	1	1.58367128710009	Up
chick erythroid cells subpopulation 7	gene-MLST8	MLST8	0.0039647370920448	0.739939402226773	0.152	0.041	1	1.67010568764089	Up
chick erythroid cells subpopulation 7	gene-UBE2I	UBE2I	0.00397176034145211	0.891435100592096	0.394	0.219	1	1.85502046181683	Up
chick erythroid cells subpopulation 7	gene-RNF19B	RNF19B	0.00411377404398215	-1.4975	0	0.205	1	0.354167349902734	Down
chick erythroid cells subpopulation 7	gene-BMT2	BMT2	0.00417364201185459	0.815186896613404	0.121	0.03	1	1.75952607816062	Up
chick erythroid cells subpopulation 7	gene-UQCR10	UQCR10	0.00438729623206994	0.698140655129611	0.242	0.089	1	1.62241248007224	Up
chick erythroid cells subpopulation 7	gene-KIF13A	KIF13A	0.00449288087342761	1.19975632145672	0.212	0.078	1	2.29700870075326	Up
chick erythroid cells subpopulation 7	gene-LONRF3	LONRF3	0.00453014205774064	1.15834035309179	0.121	0.03	1	2.23201	Up
chick erythroid cells subpopulation 7	gene-SUB1	SUB1	0.00453584722422423	0.716747522512003	0.333	0.147	1	1.64347273502197	Up
chick erythroid cells subpopulation 7	gene-RCC1	RCC1	0.00459717994922494	0.800690277216633	0.455	0.249	1	1.74193437961546	Up
chick erythroid cells subpopulation 7	gene-LOC121108132	LOC121108132	0.00460388216346338	0.653093312243674	0.303	0.129	1	1.57253629125278	Up
chick erythroid cells subpopulation 7	gene-LUC7L3	LUC7L3	0.00460976390589499	0.907122667146322	0.455	0.264	1	1.87530163625763	Up
chick erythroid cells subpopulation 7	gene-LOC121113189	LOC121113189	0.00464958176139208	0.612214476877844	0.061	0.008	1	1.52860375228839	Up
chick erythroid cells subpopulation 7	gene-JTB	JTB	0.00475012449398678	0.745864367305071	0.667	0.503	1	1.67697870296735	Up
chick erythroid cells subpopulation 7	gene-VEZT	VEZT	0.00478463333581121	0.748436859227361	0.182	0.059	1	1.67997161728726	Up
chick erythroid cells subpopulation 7	gene-SDHAF2	SDHAF2	0.00478657282420891	0.842012257222022	0.424	0.228	1	1.79254862867282	Up
chick erythroid cells subpopulation 7	--	gene-J6367-mgr01	0.00479407852220505	-1.49048	0.03	0.238	1	0.355894664080335	Down
chick erythroid cells subpopulation 7	gene-BECN1	BECN1	0.0047970561080646	0.939228795759025	0.364	0.178	1	1.91750294800858	Up
chick erythroid cells subpopulation 7	gene-LOC100858386	LOC100858386	0.00480148273858692	1.12834069220262	0.091	0.018	1	2.18607165772317	Up
chick erythroid cells subpopulation 7	gene-RPS17	RPS17	0.00489091507665019	0.604732394746624	0.848	0.632	1	1.52069665331952	Up
chick erythroid cells subpopulation 7	gene-RMDN1	RMDN1	0.00489878220438619	0.781295821897201	0.212	0.073	1	1.71867388460486	Up
chick erythroid cells subpopulation 7	gene-AMDHD2	AMDHD2	0.00490500579957879	0.699523529333825	0.182	0.058	1	1.62396836536236	Up
chick erythroid cells subpopulation 7	gene-WDR20	WDR20	0.00492690589689199	0.864699697121669	0.273	0.111	1	1.82096058733159	Up
chick erythroid cells subpopulation 7	gene-NUP43	NUP43	0.00497569536004342	0.643462369723672	0.091	0.018	1	1.56207353436925	Up
chick erythroid cells subpopulation 7	gene-PSMD12	PSMD12	0.00513363718220202	-1.16197	0.091	0.337	1	0.446901823349889	Down
chick erythroid cells subpopulation 7	gene-ATP5C1	ATP5C1	0.00520983742909815	0.887788906090218	0.182	0.061	1	1.85033809637301	Up
chick erythroid cells subpopulation 7	gene-ASXL2	ASXL2	0.00531379175179203	0.620838177710286	0.394	0.2	1	1.53776833525233	Up
chick erythroid cells subpopulation 7	gene-IST1	IST1	0.00535168359827954	-1.33676	0	0.195	1	0.395909282000073	Down
chick erythroid cells subpopulation 7	gene-TAOK3	TAOK3	0.00548702181771111	-1.1618	0.212	0.436	1	0.446953878305527	Down
chick erythroid cells subpopulation 7	gene-SMARCD1	SMARCD1	0.00559846094854803	0.666988434198209	0.091	0.018	1	1.58775513309232	Up
chick erythroid cells subpopulation 7	gene-LOC101747587	LOC101747587	0.00589579193339894	0.745244892415194	0.879	0.924	1	1.67625878422766	Up
chick erythroid cells subpopulation 7	gene-TMEM14C	TMEM14C	0.00590290128648887	0.773003688315865	0.636	0.431	1	1.70882385046022	Up
chick erythroid cells subpopulation 7	gene-PCM1	PCM1	0.00593816505856473	1.00121827933732	0.303	0.139	1	2.00168960706691	Up
chick erythroid cells subpopulation 7	gene-GPX1	GPX1	0.00599227231986993	-0.712966	0.455	0.701	1	0.610064608041314	Down
chick erythroid cells subpopulation 7	gene-UBB	UBB	0.00600146837567517	0.795813536765674	0.576	0.378	1	1.73605606159209	Up
chick erythroid cells subpopulation 7	gene-SEC62	SEC62	0.00611820651561842	-1.32812	0.091	0.314	1	0.398287406871669	Down
chick erythroid cells subpopulation 7	gene-IGF2R	IGF2R	0.00613422544137292	1.08524869434213	0.424	0.224	1	2.12174120074324	Up
chick erythroid cells subpopulation 7	gene-HNRNPA1	HNRNPA1	0.00615221324846127	0.896638776551701	0.152	0.046	1	1.86172344109491	Up
chick erythroid cells subpopulation 7	gene-PDIA3	PDIA3	0.00623578251540442	-1.16435	0.061	0.285	1	0.446166327419373	Down
chick erythroid cells subpopulation 7	gene-TSSC1	TSSC1	0.00625864969342111	0.717671237058398	0.394	0.196	1	1.6445253384687	Up
chick erythroid cells subpopulation 7	gene-PLRG1	PLRG1	0.00626529748283523	0.877626135611095	0.182	0.061	1	1.83734956889322	Up
chick erythroid cells subpopulation 7	gene-EPS15L1	EPS15L1	0.00648881334152498	0.754227911269845	0.182	0.059	1	1.68672866219238	Up
chick erythroid cells subpopulation 7	gene-IPMK	IPMK	0.00678750246452734	-0.642186	0.606	0.817	1	0.640741137591826	Down
chick erythroid cells subpopulation 7	gene-ATXN2	ATXN2	0.00680058426658576	0.666961368968016	0.303	0.13	1	1.58772534678693	Up
chick erythroid cells subpopulation 7	gene-LETM2	LETM2	0.00697169273688123	0.923235526375273	0.212	0.079	1	1.89636349475371	Up
chick erythroid cells subpopulation 7	gene-COA5	COA5	0.00709208735843463	0.979217789031922	0.303	0.144	1	1.97139625310635	Up
chick erythroid cells subpopulation 7	gene-LOC124418405	LOC124418405	0.00730829283688152	0.608224846508033	0.121	0.031	1	1.52438238944935	Up
chick erythroid cells subpopulation 7	gene-EEF1D	EEF1D	0.00736841818262187	0.856789832362977	0.333	0.162	1	1.81100412498016	Up
chick erythroid cells subpopulation 7	gene-DIABLO	DIABLO	0.00746912213180467	0.776923289339484	0.152	0.046	1	1.71347279871954	Up
chick erythroid cells subpopulation 7	gene-MRPS2	MRPS2	0.00750949392919147	0.828230553465409	0.182	0.061	1	1.77550639107848	Up
chick erythroid cells subpopulation 7	gene-ZCCHC11	ZCCHC11	0.00757978967638145	-0.928473	0.364	0.592	1	0.525414232032381	Down
chick erythroid cells subpopulation 7	gene-FAM35A	FAM35A	0.00764152448543601	0.932367387312667	0.091	0.02	1	1.90840502120167	Up
chick erythroid cells subpopulation 7	gene-R3HDM4	R3HDM4	0.00770042374800394	-0.973409	0.242	0.459	1	0.509301060615159	Down
chick erythroid cells subpopulation 7	gene-PPT1	PPT1	0.00778433854068587	0.595690982334991	0.152	0.046	1	1.51119620339483	Up
chick erythroid cells subpopulation 7	gene-RANBP3	RANBP3	0.00790690964371259	0.754918585633334	0.242	0.097	1	1.68753635828708	Up
chick erythroid cells subpopulation 7	gene-LOC112529948	LOC112529948	0.00794028898671516	0.794283741759382	0.333	0.162	1	1.7342161701103	Up
chick erythroid cells subpopulation 7	gene-CETN3	CETN3	0.00797098440563185	0.76578025680235	0.182	0.061	1	1.70029	Up
chick erythroid cells subpopulation 7	gene-TMEM214	TMEM214	0.00799109074587921	0.663052781176284	0.152	0.046	1	1.5834296606526	Up
chick erythroid cells subpopulation 7	gene-TBCEL	TBCEL	0.00807180685799967	0.774793183547878	0.091	0.02	1	1.71094476259674	Up
chick erythroid cells subpopulation 7	gene-BRF1	BRF1	0.00828110230755002	0.991346906419796	0.182	0.064	1	1.98804016776155	Up
chick erythroid cells subpopulation 7	gene-NME6	NME6	0.00834863467379539	0.871888355129681	0.152	0.048	1	1.83005670940884	Up
chick erythroid cells subpopulation 7	gene-LOC101751084	LOC101751084	0.00845928492190434	0.597944893739891	0.788	0.612	1	1.51355897883328	Up
chick erythroid cells subpopulation 7	gene-CTU2	CTU2	0.0084720019786985	1.01809160349504	0.152	0.048	1	2.02523820251946	Up
chick erythroid cells subpopulation 7	gene-COX19	COX19	0.00849292356777661	0.89184768443237	0.303	0.142	1	1.85555103889153	Up
chick erythroid cells subpopulation 7	gene-SERP1	SERP1	0.00866247415176742	-0.659695	0.394	0.63	1	0.633012092172965	Down
chick erythroid cells subpopulation 7	gene-RNF26	RNF26	0.00877462870973292	0.643085946863386	0.121	0.033	1	1.56166601686324	Up
chick erythroid cells subpopulation 7	gene-RLF	RLF	0.00881951834338673	1.17442837270549	0.333	0.172	1	2.25703434610244	Up
chick erythroid cells subpopulation 7	gene-IGBP1	IGBP1	0.00884559404904942	-1.1133	0.061	0.271	1	0.462234896438353	Down
chick erythroid cells subpopulation 7	gene-ZFHX3	ZFHX3	0.00908796984235092	0.657044281680609	0.667	0.455	1	1.57684874672696	Up
chick erythroid cells subpopulation 7	gene-TOM1L2	TOM1L2	0.00956097652033713	0.598238094452333	0.121	0.033	1	1.51386661257155	Up
chick erythroid cells subpopulation 7	gene-TM9SF2L	TM9SF2L	0.00961793216028913	0.935860874845572	0.424	0.231	1	1.91303182557828	Up
chick erythroid cells subpopulation 7	gene-TP53INP2	TP53INP2	0.00964295999830629	0.79105028904104	0.121	0.033	1	1.73033369558375	Up
chick erythroid cells subpopulation 7	gene-LOC124417243	LOC124417243	0.00975383967103715	-0.895252	0.394	0.566	1	0.53765315865479	Down
chick erythroid cells subpopulation 7	gene-LOC107054433	LOC107054433	0.0101198113604655	0.651422113997326	0.061	0.01	1	1.57071574132767	Up
chick erythroid cells subpopulation 7	gene-RINT1	RINT1	0.0101740154563803	-1.33982	0	0.17	1	0.395068681448432	Down
chick erythroid cells subpopulation 7	gene-FNIP1	FNIP1	0.0101740196912332	-1.35599	0	0.17	1	0.390666258381794	Down
chick erythroid cells subpopulation 7	gene-BRD8	BRD8	0.0101913495698632	0.739509177335977	0.121	0.033	1	1.66960772106266	Up
chick erythroid cells subpopulation 7	gene-LOC112529954	LOC112529954	0.0108089970546204	1.18789849851481	0.394	0.241	1	2.27821	Up
chick erythroid cells subpopulation 7	gene-PIAS4	PIAS4	0.0109184805540993	0.846172449220279	0.121	0.035	1	1.7977251273014	Up
chick erythroid cells subpopulation 7	gene-MKNK2	MKNK2	0.0110337215208539	-0.744909	0.212	0.472	1	0.596705634329421	Down
chick erythroid cells subpopulation 7	gene-YAF2	YAF2	0.0111268290120688	0.894130816236303	0.364	0.19	1	1.85848985925397	Up
chick erythroid cells subpopulation 7	gene-ABHD17A	ABHD17A	0.0111307094665401	0.830460425288902	0.273	0.122	1	1.77825278780762	Up
chick erythroid cells subpopulation 7	gene-ZFYVE26	ZFYVE26	0.0111818720632523	-0.972081	0.03	0.224	1	0.509770222379751	Down
chick erythroid cells subpopulation 7	gene-SOD1	SOD1	0.0113194515641412	0.686391962206975	0.303	0.147	1	1.60925389666228	Up
chick erythroid cells subpopulation 7	gene-MYCBP	MYCBP	0.0114636869512224	0.607549766748453	0.364	0.177	1	1.52366925262076	Up
chick erythroid cells subpopulation 7	gene-RAB35	RAB35	0.0114767799597605	0.762441871045361	0.182	0.068	1	1.69635941350082	Up
chick erythroid cells subpopulation 7	gene-VPS33A	VPS33A	0.0117570365321137	0.656316744751303	0.121	0.035	1	1.57605375787173	Up
chick erythroid cells subpopulation 7	gene-RPL23	RPL23	0.0118031753122384	0.771757632331822	0.879	0.769	1	1.70734857616127	Up
chick erythroid cells subpopulation 7	gene-CPNE1	CPNE1	0.0118333988644729	0.863529248330826	0.394	0.221	1	1.81948385335827	Up
chick erythroid cells subpopulation 7	gene-NEDD8	NEDD8	0.0121477210915528	0.771264919119875	0.121	0.035	1	1.70676557729925	Up
chick erythroid cells subpopulation 7	gene-B4GALT1	B4GALT1	0.0121479763849007	-1.29379	0.03	0.205	1	0.407877094856272	Down
chick erythroid cells subpopulation 7	gene-RAB28	RAB28	0.0122272086761484	0.703184786046998	0.242	0.106	1	1.62809488957436	Up
chick erythroid cells subpopulation 7	gene-IFIT5	IFIT5	0.0123433047698268	-1.17859	0.455	0.672	1	0.441782012581889	Down
chick erythroid cells subpopulation 7	gene-ENTPD1	ENTPD1	0.0124300447487533	-1.14809	0.03	0.21	1	0.451222515770073	Down
chick erythroid cells subpopulation 7	gene-CCDC167	CCDC167	0.0125470121433865	-1.21526	0	0.162	1	0.430695834257538	Down
chick erythroid cells subpopulation 7	gene-EXD2	EXD2	0.0126396924729884	0.935182833957994	0.212	0.089	1	1.91213294605224	Up
chick erythroid cells subpopulation 7	gene-SLC9A8	SLC9A8	0.0129773876106406	-0.933759	0.273	0.474	1	0.523492598837142	Down
chick erythroid cells subpopulation 7	gene-LOC107055373	LOC107055373	0.0130845872713735	0.70515373031645	0.212	0.086	1	1.63031837858424	Up
chick erythroid cells subpopulation 7	gene-KLF3	KLF3	0.0131005150734271	0.677468199917199	0.455	0.257	1	1.5993306095786	Up
chick erythroid cells subpopulation 7	gene-BCORL1	BCORL1	0.0132820425366095	0.761245012758858	0.121	0.035	1	1.69495269910303	Up
chick erythroid cells subpopulation 7	gene-SGMS1	SGMS1	0.0132958890896823	-0.821113	0.212	0.431	1	0.566005121147279	Down
chick erythroid cells subpopulation 7	gene-DGCR6	DGCR6	0.0134172405845527	-0.949179	0.03	0.216	1	0.517927236175753	Down
chick erythroid cells subpopulation 7	gene-EXOSC9	EXOSC9	0.0136365796962697	-1.20983	0	0.158	1	0.432320591681788	Down
chick erythroid cells subpopulation 7	gene-PAM16	PAM16	0.013636585286552	-1.15007	0	0.158	1	0.450603830733426	Down
chick erythroid cells subpopulation 7	gene-OSBP	OSBP	0.0139068794283112	0.700918524446849	0.121	0.036	1	1.62553939977033	Up
chick erythroid cells subpopulation 7	gene-TTL	TTL	0.014038527911507	0.897934750165008	0.242	0.109	1	1.86339657948924	Up
chick erythroid cells subpopulation 7	gene-LYAR	LYAR	0.014050046741317	0.885315347141109	0.212	0.087	1	1.84716833505024	Up
chick erythroid cells subpopulation 7	gene-MAP2K3	MAP2K3	0.0142146197536943	-1.16911	0	0.157	1	0.444696545586323	Down
chick erythroid cells subpopulation 7	gene-MAFG	MAFG	0.0142457526449164	-1.07743	0.091	0.284	1	0.473871872196145	Down
chick erythroid cells subpopulation 7	gene-CYLD	CYLD	0.014267604491893	-1.14511	0.03	0.208	1	0.452156640393513	Down
chick erythroid cells subpopulation 7	gene-SRSF7L	SRSF7L	0.0142748441382918	0.646891352913858	0.303	0.137	1	1.56579067084917	Up
chick erythroid cells subpopulation 7	gene-LOC107053298	LOC107053298	0.0142933162169728	-1.19817	0.091	0.285	1	0.435826974456062	Down
chick erythroid cells subpopulation 7	gene-CCDC12	CCDC12	0.0143514380367474	0.68273368425609	0.121	0.036	1	1.60517844055075	Up
chick erythroid cells subpopulation 7	gene-GPN3	GPN3	0.0143538656881795	0.726283166486108	0.182	0.069	1	1.65437141851157	Up
chick erythroid cells subpopulation 7	gene-TAL1	TAL1	0.0144038030143599	0.895172444250793	0.515	0.353	1	1.85983217627908	Up
chick erythroid cells subpopulation 7	gene-LMLN	LMLN	0.0147292357734511	-1.0642	0.061	0.249	1	0.478237023769648	Down
chick erythroid cells subpopulation 7	gene-AZIN2	AZIN2	0.0148159843495873	-1.1417	0	0.155	1	0.453224234177072	Down
chick erythroid cells subpopulation 7	gene-GBP4L	GBP4L	0.0149751272906336	1.22836159684352	0.576	0.431	1	2.34300753986706	Up
chick erythroid cells subpopulation 7	gene-EMG1	EMG1	0.0150278171313128	0.696079497828705	0.152	0.051	1	1.62009621809371	Up
chick erythroid cells subpopulation 7	gene-CPNE3	CPNE3	0.0151322352910692	-1.24295	0.061	0.243	1	0.422508270396913	Down
chick erythroid cells subpopulation 7	gene-NDUFV3	NDUFV3	0.0151472745964904	0.89545726107054	0.333	0.19	1	1.86019938054745	Up
chick erythroid cells subpopulation 7	gene-SNX27	SNX27	0.0160076447411297	0.69756685789944	0.121	0.036	1	1.62176733286042	Up
chick erythroid cells subpopulation 7	gene-GID4	GID4	0.0161567052563922	0.861865862466459	0.394	0.229	1	1.81738724973042	Up
chick erythroid cells subpopulation 7	gene-PDE8A	PDE8A	0.0162163499942408	-0.939397	0.273	0.47	1	0.521450931066088	Down
chick erythroid cells subpopulation 7	gene-VPS8	VPS8	0.0163043438935935	0.638809857453534	0.182	0.071	1	1.55704415520911	Up
chick erythroid cells subpopulation 7	gene-RALB	RALB	0.0163204419221869	0.769331234318812	0.182	0.069	1	1.70447948371997	Up
chick erythroid cells subpopulation 7	gene-AP3D1	AP3D1	0.0165391913750441	0.784231457356269	0.364	0.196	1	1.72217464990716	Up
chick erythroid cells subpopulation 7	gene-IFI6	IFI6	0.016642844678978	-0.693952	0.424	0.64	1	0.618158012054407	Down
chick erythroid cells subpopulation 7	gene-VASH1	VASH1	0.0167646157045998	-0.797621	0.424	0.602	1	0.575297043639811	Down
chick erythroid cells subpopulation 7	gene-SLC16A6	SLC16A6	0.0167692216088768	-1.10857	0	0.15	1	0.463752842987237	Down
chick erythroid cells subpopulation 7	gene-SDE2	SDE2	0.0168159808805539	0.679123861329999	0.727	0.55	1	1.60116708222123	Up
chick erythroid cells subpopulation 7	gene-CREM	CREM	0.0169797124505556	-0.606561	0.364	0.589	1	0.656760160134639	Down
chick erythroid cells subpopulation 7	gene-SLIRP	SLIRP	0.0170474254558123	0.938074160925759	0.455	0.304	1	1.91596892321708	Up
chick erythroid cells subpopulation 7	gene-LOC107052495	LOC107052495	0.0172202570196628	0.90015506608797	0.333	0.188	1	1.86626656538323	Up
chick erythroid cells subpopulation 7	gene-ORAOV1	ORAOV1	0.0172597970177853	0.818642034323922	0.091	0.023	1	1.76374505056217	Up
chick erythroid cells subpopulation 7	gene-MAPK14	MAPK14	0.0173564541402944	0.650160859232431	0.303	0.152	1	1.5693431664262	Up
chick erythroid cells subpopulation 7	gene-RPGRIP1L	RPGRIP1L	0.0175083435842873	-1.38001	0.03	0.193	1	0.38421723113748	Down
chick erythroid cells subpopulation 7	gene-CDKN1A	CDKN1A	0.0178386065072749	-1.15045	0.061	0.233	1	0.450485684644837	Down
chick erythroid cells subpopulation 7	gene-DDX19	DDX19	0.0178393797428845	0.70349807085707	0.424	0.248	1	1.62844847281124	Up
chick erythroid cells subpopulation 7	gene-CDH23	CDH23	0.0180103239507105	-1.04419	0.091	0.276	1	0.484918269037358	Down
chick erythroid cells subpopulation 7	gene-RNF213	RNF213	0.0184125761010602	-0.896307	0.394	0.559	1	0.537260097037991	Down
chick erythroid cells subpopulation 7	gene-ZNF143	ZNF143	0.0184698310860619	0.718034790327838	0.303	0.15	1	1.64493980437008	Up
chick erythroid cells subpopulation 7	gene-HACD3	HACD3	0.0185322526012358	0.627810989101365	0.182	0.071	1	1.54521864327523	Up
chick erythroid cells subpopulation 7	gene-PHB	PHB	0.0186257831910601	0.585549175203767	0.182	0.069	1	1.50061010168635	Up
chick erythroid cells subpopulation 7	gene-PITPNA	PITPNA	0.0188269932133469	-1.02714	0.091	0.281	1	0.490682509954703	Down
chick erythroid cells subpopulation 7	gene-TXN2	TXN2	0.0189249806185463	0.783010305439791	0.152	0.054	1	1.72071755258543	Up
chick erythroid cells subpopulation 7	gene-LOC107054727	LOC107054727	0.0191028970170384	0.872968837627889	0.061	0.012	1	1.83142781336611	Up
chick erythroid cells subpopulation 7	gene-KMT5B	KMT5B	0.019103653995643	0.675555650917085	0.394	0.216	1	1.59721181698795	Up
chick erythroid cells subpopulation 7	gene-GFER	GFER	0.0192541176600199	0.630702372565966	0.273	0.134	1	1.54831860522144	Up
chick erythroid cells subpopulation 7	gene-LOC121106920	LOC121106920	0.0195374322579993	-1.062	0.061	0.243	1	0.478968559183059	Down
chick erythroid cells subpopulation 7	gene-RSL24D1	RSL24D1	0.0198875749074752	0.612832051728287	0.515	0.351	1	1.52925824217765	Up
chick erythroid cells subpopulation 7	gene-HS6ST1	HS6ST1	0.0198922153266396	-0.89998	0.303	0.467	1	0.535894016273913	Down
chick erythroid cells subpopulation 7	gene-DSTYK	DSTYK	0.0202557321678078	0.646726218392072	0.182	0.073	1	1.56561145674722	Up
chick erythroid cells subpopulation 7	gene-MKRN4P	MKRN4P	0.0202983313519562	-0.98626	0.182	0.368	1	0.504784505172451	Down
chick erythroid cells subpopulation 7	gene-ATP6V1C1	ATP6V1C1	0.0203934557793828	0.917735068818767	0.424	0.274	1	1.88914713414693	Up
chick erythroid cells subpopulation 7	gene-IFNAR2	IFNAR2	0.0205227289490107	-0.967114	0.182	0.389	1	0.511528278656466	Down
chick erythroid cells subpopulation 7	gene-MYO9B	MYO9B	0.0205825797859978	-1.14793	0	0.142	1	0.451273417449389	Down
chick erythroid cells subpopulation 7	gene-TUBB1	TUBB1	0.0208098974590506	0.591563728994273	0.121	0.038	1	1.50687916036799	Up
chick erythroid cells subpopulation 7	gene-ST6GAL2	ST6GAL2	0.0209828928680705	-1.14056	0.061	0.223	1	0.453582853693516	Down
chick erythroid cells subpopulation 7	gene-YBX1	YBX1	0.0210002362404223	0.841691169268993	0.242	0.112	1	1.7921497212745	Up
chick erythroid cells subpopulation 7	gene-SLAIN2	SLAIN2	0.0212815559125047	0.822209908465092	0.273	0.134	1	1.76811229926308	Up
chick erythroid cells subpopulation 7	gene-EEF1G	EEF1G	0.0213607401660679	0.808539290153396	0.364	0.206	1	1.7514372373242	Up
chick erythroid cells subpopulation 7	gene-KICS2	KICS2	0.0214474442102924	1.04510029381482	0.242	0.12	1	2.06350980546498	Up
chick erythroid cells subpopulation 7	gene-MIER1	MIER1	0.0214622010783791	-0.813701	0.061	0.241	1	0.568920686842822	Down
chick erythroid cells subpopulation 7	gene-NDEL1	NDEL1	0.0217973421813301	-1.0174	0.091	0.266	1	0.494004380722609	Down
chick erythroid cells subpopulation 7	gene-RPS27L	RPS27L	0.0217989601871267	-0.829662	0.182	0.383	1	0.562660973936229	Down
chick erythroid cells subpopulation 7	gene-METTL8	METTL8	0.0222409073431529	0.705437130760245	0.182	0.073	1	1.63063866687966	Up
chick erythroid cells subpopulation 7	gene-DDX31	DDX31	0.0223071681379898	0.804237860715867	0.182	0.074	1	1.74622306267005	Up
chick erythroid cells subpopulation 7	gene-BBIP1	BBIP1	0.0224282461234299	0.767586522425731	0.182	0.074	1	1.70241943077678	Up
chick erythroid cells subpopulation 7	gene-MPV17L2	MPV17L2	0.0224777813551011	0.741716262401395	0.182	0.076	1	1.67216389980762	Up
chick erythroid cells subpopulation 7	gene-VAMP1	VAMP1	0.0226846261350855	0.598638391387277	0.091	0.025	1	1.51428671538385	Up
chick erythroid cells subpopulation 7	gene-CHURC1	CHURC1	0.022687216563399	0.637348745223219	0.545	0.386	1	1.55546803236033	Up
chick erythroid cells subpopulation 7	gene-ATG9A	ATG9A	0.0227031661802743	1.01322441963984	0.121	0.04	1	2.01841721985753	Up
chick erythroid cells subpopulation 7	gene-TM2D2	TM2D2	0.0229554563379397	0.657253690717798	0.333	0.175	1	1.5770776449588	Up
chick erythroid cells subpopulation 7	gene-NPLOC4	NPLOC4	0.0230287708734258	0.656069423883878	0.182	0.071	1	1.57578359850854	Up
chick erythroid cells subpopulation 7	gene-HNRNPU	HNRNPU	0.0230975335255254	0.675622486628466	0.424	0.243	1	1.59728581270967	Up
chick erythroid cells subpopulation 7	gene-DDX28	DDX28	0.02325536327285	-1.0646	0	0.137	1	0.478105329003642	Down
chick erythroid cells subpopulation 7	gene-C5H14orf4	C5H14orf4	0.023414191412109	-1.04832	0.091	0.272	1	0.483530891027398	Down
chick erythroid cells subpopulation 7	gene-GZF1	GZF1	0.0236115512880754	0.661450355105395	0.242	0.111	1	1.58167189460227	Up
chick erythroid cells subpopulation 7	gene-ARPC4	ARPC4	0.0239760940811422	-0.739616	0.242	0.437	1	0.598898691068612	Down
chick erythroid cells subpopulation 7	gene-SMCO4	SMCO4	0.0240550097234901	0.904628893300343	0.182	0.074	1	1.87206287926864	Up
chick erythroid cells subpopulation 7	gene-NUP153	NUP153	0.0241110844702772	0.86006878443612	0.303	0.157	1	1.81512484961826	Up
chick erythroid cells subpopulation 7	gene-SCNM1	SCNM1	0.02420743922828	0.617030608726914	0.121	0.04	1	1.53371519917061	Up
chick erythroid cells subpopulation 7	gene-STRAP	STRAP	0.0242180614905631	-1.04372	0	0.135	1	0.485074916474151	Down
chick erythroid cells subpopulation 7	gene-HEATR5A	HEATR5A	0.0243426409671151	0.751141125154122	0.091	0.025	1	1.68312360051493	Up
chick erythroid cells subpopulation 7	gene-QKI	QKI	0.0247856678311889	0.710626526018841	0.485	0.361	1	1.63651465980316	Up
chick erythroid cells subpopulation 7	gene-PARP9	PARP9	0.0250370110072738	-0.932368	0.121	0.304	1	0.523997643208047	Down
chick erythroid cells subpopulation 7	gene-PLCB2	PLCB2	0.0252189664009252	-1.03042	0	0.134	1	0.489568177220243	Down
chick erythroid cells subpopulation 7	gene-TOMM40L	TOMM40L	0.0255472460773064	0.652996510705657	0.182	0.078	1	1.57243078120357	Up
chick erythroid cells subpopulation 7	gene-HMGN1	HMGN1	0.0260892469553235	0.708776090951125	0.545	0.383	1	1.63442	Up
chick erythroid cells subpopulation 7	gene-FAM117A	FAM117A	0.0260922708018349	0.766568873872892	0.333	0.195	1	1.70121900120473	Up
chick erythroid cells subpopulation 7	gene-CWC22	CWC22	0.0261024992967867	-0.814841	0.242	0.432	1	0.568471135936537	Down
chick erythroid cells subpopulation 7	gene-LOC101751794	LOC101751794	0.026191712430803	0.725640084950592	0.212	0.096	1	1.65363414653006	Up
chick erythroid cells subpopulation 7	gene-DENND5A	DENND5A	0.0264426766561709	-0.893974	0.121	0.307	1	0.538129810670755	Down
chick erythroid cells subpopulation 7	gene-LNPK	LNPK	0.0264656252836462	0.78689544616371	0.242	0.117	1	1.72535764582078	Up
chick erythroid cells subpopulation 7	gene-MKL2	MKL2	0.0265515181347391	-0.921537	0.091	0.264	1	0.527946372320593	Down
chick erythroid cells subpopulation 7	gene-RNF113B	RNF113B	0.0265721525164396	0.696709055409011	0.242	0.114	1	1.62080334357617	Up
chick erythroid cells subpopulation 7	gene-ZC3H7A	ZC3H7A	0.0266785047096366	-1.01796	0.212	0.371	1	0.493813122767713	Down
chick erythroid cells subpopulation 7	gene-UVSSA	UVSSA	0.0267358032200879	-1.04875	0.121	0.294	1	0.483386745555535	Down
chick erythroid cells subpopulation 7	gene-MLLT6	MLLT6	0.0267512736269438	0.709727134503916	0.152	0.058	1	1.63549475700751	Up
chick erythroid cells subpopulation 7	gene-ETFBKMT	ETFBKMT	0.0268102251693818	-1.0222	0.061	0.231	1	0.492365251119454	Down
chick erythroid cells subpopulation 7	gene-LOC107052157	LOC107052157	0.0269530865230079	0.686402251429811	0.03	0.003	1	1.60926537381477	Up
chick erythroid cells subpopulation 7	gene-FNBP1	FNBP1	0.0269653792591016	0.663895639499172	0.273	0.13	1	1.58435500992015	Up
chick erythroid cells subpopulation 7	gene-NAGA	NAGA	0.0271736113808817	0.986969814801568	0.182	0.079	1	1.98201765676466	Up
chick erythroid cells subpopulation 7	gene-GOLGA1	GOLGA1	0.0273108275940642	-0.923174	0.091	0.267	1	0.527347622426424	Down
chick erythroid cells subpopulation 7	gene-SAMD9L	SAMD9L	0.0273448304815815	-1.69573	0.091	0.249	1	0.308697720980345	Down
chick erythroid cells subpopulation 7	gene-HBS1L	HBS1L	0.0275834300798624	0.793908585893522	0.424	0.256	1	1.73376526623446	Up
chick erythroid cells subpopulation 7	gene-ADAM17	ADAM17	0.0283467245925422	0.764371048260648	0.273	0.14	1	1.69862930898393	Up
chick erythroid cells subpopulation 7	gene-PATJ	PATJ	0.028374751856337	0.604204239254056	0.152	0.058	1	1.52014	Up
chick erythroid cells subpopulation 7	gene-LOC101749023	LOC101749023	0.0284660422941351	-1.06106	0	0.129	1	0.479278906582227	Down
chick erythroid cells subpopulation 7	gene-ANP32A	ANP32A	0.0289453026251286	-1.06624	0.121	0.281	1	0.477561334983147	Down
chick erythroid cells subpopulation 7	gene-NT5DC4	NT5DC4	0.0301051963671171	0.755934556137054	0.061	0.013	1	1.6887251687721	Up
chick erythroid cells subpopulation 7	gene-FBXO30	FBXO30	0.0307077165271886	0.864584570186787	0.182	0.079	1	1.82081528063783	Up
chick erythroid cells subpopulation 7	gene-NFIC	NFIC	0.0308694347294551	0.647334893322246	0.212	0.096	1	1.56627212963406	Up
chick erythroid cells subpopulation 7	gene-CALCA	CALCA	0.0309660685271718	0.780935349073415	0.242	0.119	1	1.71824450915233	Up
chick erythroid cells subpopulation 7	gene-MTHFR	MTHFR	0.0311468599469373	0.679411215366532	0.061	0.013	1	1.60148603226644	Up
chick erythroid cells subpopulation 7	gene-RHEB	RHEB	0.0313872922321729	0.687852928926854	0.424	0.277	1	1.61088435711539	Up
chick erythroid cells subpopulation 7	gene-TARDBP	TARDBP	0.0314009182091394	0.603276953140088	0.636	0.526	1	1.51916329452037	Up
chick erythroid cells subpopulation 7	gene-PEX7	PEX7	0.0315098994366934	0.710565574231083	0.091	0.026	1	1.63644552087615	Up
chick erythroid cells subpopulation 7	gene-GTF2H1	GTF2H1	0.0319311800523634	0.692259469285031	0.455	0.279	1	1.61581213355209	Up
chick erythroid cells subpopulation 7	gene-SNX20	SNX20	0.0321139661834913	-1.07062	0	0.124	1	0.476112832142353	Down
chick erythroid cells subpopulation 7	gene-EIF2AK1	EIF2AK1	0.0321246511868662	-0.824282	0.061	0.229	1	0.564763110349877	Down
chick erythroid cells subpopulation 7	gene-CHMP2A	CHMP2A	0.0322319884170558	0.590691887542594	0.364	0.213	1	1.50596880662349	Up
chick erythroid cells subpopulation 7	gene-LRCH1	LRCH1	0.0322928346240678	0.777366067905003	0.182	0.079	1	1.71399876258798	Up
chick erythroid cells subpopulation 7	gene-KAT6A	KAT6A	0.0324944777247659	-1.06531	0.061	0.219	1	0.477869630117907	Down
chick erythroid cells subpopulation 7	gene-VAMP3	VAMP3	0.0330315246653553	-0.95608	0.061	0.215	1	0.515455719765501	Down
chick erythroid cells subpopulation 7	gene-PPP1CB	PPP1CB	0.0332502485127298	0.625670299288659	0.545	0.353	1	1.54292752781135	Up
chick erythroid cells subpopulation 7	gene-TOP3B	TOP3B	0.0334272587399498	-1.00899	0	0.122	1	0.496892657351092	Down
chick erythroid cells subpopulation 7	gene-C19orf60	C19orf60	0.0334300823053951	0.741621625346222	0.152	0.061	1	1.67205421378769	Up
chick erythroid cells subpopulation 7	gene-PLVAP	PLVAP	0.0335844267897763	-0.69284	0.03	0.18	1	0.618634840775097	Down
chick erythroid cells subpopulation 7	gene-ZNF106	ZNF106	0.0337621056358037	0.614244361843283	0.182	0.076	1	1.53075602536622	Up
chick erythroid cells subpopulation 7	gene-RSAD2	RSAD2	0.0338661440640245	-0.612688	0.212	0.37	1	0.653977301754839	Down
chick erythroid cells subpopulation 7	gene-DNAJB6	DNAJB6	0.0338842911459722	-0.84487	0.303	0.45	1	0.556760904242795	Down
chick erythroid cells subpopulation 7	gene-NBEAL1	NBEAL1	0.0338942101932079	0.615463305078699	0.273	0.137	1	1.53204991848248	Up
chick erythroid cells subpopulation 7	gene-SNIP1	SNIP1	0.0343654932417623	-0.949217	0.03	0.173	1	0.517913439217792	Down
chick erythroid cells subpopulation 7	gene-MNAT1	MNAT1	0.0344767920095082	0.590998760686182	0.212	0.096	1	1.50628917269037	Up
chick erythroid cells subpopulation 7	gene-RFFL	RFFL	0.0347923487214193	-1.08557	0	0.12	1	0.471206581349266	Down
chick erythroid cells subpopulation 7	gene-HNRNPKL	HNRNPKL	0.0347923487214193	-0.996594	0	0.12	1	0.501181822945595	Down
chick erythroid cells subpopulation 7	gene-LOC121110758	LOC121110758	0.0347923624043409	-0.967096	0	0.12	1	0.511534745548029	Down
chick erythroid cells subpopulation 7	gene-ATG5	ATG5	0.0347923692458023	-1.08385	0	0.12	1	0.471769383513837	Down
chick erythroid cells subpopulation 7	gene-G3BP2	G3BP2	0.0351099684426679	-0.93897	0.091	0.248	1	0.521605174788765	Down
chick erythroid cells subpopulation 7	gene-KLHDC10	KLHDC10	0.0353570365837204	0.587383502975142	0.121	0.043	1	1.50251927955374	Up
chick erythroid cells subpopulation 7	gene-NDUFS4	NDUFS4	0.0353622124178733	0.683575531413628	0.121	0.045	1	1.60611537400393	Up
chick erythroid cells subpopulation 7	gene-U2AF1	U2AF1	0.0355617841416099	0.597305360100511	0.212	0.097	1	1.5128881805427	Up
chick erythroid cells subpopulation 7	gene-FAM8A1	FAM8A1	0.0356891014299679	0.678100034685933	0.424	0.277	1	1.60003119699921	Up
chick erythroid cells subpopulation 7	gene-NRF1	NRF1	0.0356946426583517	0.916438823751843	0.333	0.206	1	1.88745051926647	Up
chick erythroid cells subpopulation 7	gene-TIPARP	TIPARP	0.0360040428619822	-0.775702	0.091	0.259	1	0.584104485034879	Down
chick erythroid cells subpopulation 7	gene-ARSG	ARSG	0.0362113489410818	-0.914786	0	0.119	1	0.530422432637813	Down
chick erythroid cells subpopulation 7	gene-WDR27	WDR27	0.0362629179944524	0.680000992023872	0.242	0.12	1	1.60214085684064	Up
chick erythroid cells subpopulation 7	gene-HPS5	HPS5	0.0363034717975253	0.732626138592097	0.364	0.223	1	1.66166106291123	Up
chick erythroid cells subpopulation 7	gene-SRPK2	SRPK2	0.0364803188500804	0.614513307626529	0.121	0.041	1	1.53104141399123	Up
chick erythroid cells subpopulation 7	gene-OPHN1	OPHN1	0.0365118159822771	0.723774131228552	0.121	0.045	1	1.65149675080013	Up
chick erythroid cells subpopulation 7	gene-MRPL27	MRPL27	0.0370849096419108	0.60856380821161	0.152	0.059	1	1.52474058570151	Up
chick erythroid cells subpopulation 7	gene-SRSF1	SRSF1	0.0371073467745096	-1.09665	0.061	0.198	1	0.467600737853517	Down
chick erythroid cells subpopulation 7	gene-NGLY1	NGLY1	0.0376059312927517	1.03356652534855	0.242	0.13	1	2.04707863965068	Up
chick erythroid cells subpopulation 7	gene-ARHGAP17	ARHGAP17	0.0376863137604	-1.02643	0	0.117	1	0.490921802305562	Down
chick erythroid cells subpopulation 7	gene-AFG3L2	AFG3L2	0.0378235307848155	-0.930753	0.212	0.361	1	0.524584423710721	Down
chick erythroid cells subpopulation 7	gene-TSC1	TSC1	0.0381916817681145	0.801549772266828	0.424	0.284	1	1.74297245765813	Up
chick erythroid cells subpopulation 7	gene-ODC	ODC	0.038388763435182	-1.10465	0.152	0.302	1	0.465014578786755	Down
chick erythroid cells subpopulation 7	gene-SRSF10	SRSF10	0.0384146249258127	0.929818080321184	0.424	0.279	1	1.9050357614331	Up
chick erythroid cells subpopulation 7	gene-PHF10	PHF10	0.0385720472260761	-0.9634	0.061	0.211	1	0.512846854576871	Down
chick erythroid cells subpopulation 7	gene-MXD1	MXD1	0.0386485982522834	-0.90826	0.303	0.449	1	0.53282734830272	Down
chick erythroid cells subpopulation 7	gene-COA7	COA7	0.0388706803397869	0.828149006497737	0.242	0.127	1	1.77540603510146	Up
chick erythroid cells subpopulation 7	gene-SNRNP27	SNRNP27	0.0390227952822627	-0.856733	0.242	0.396	1	0.552201754061294	Down
chick erythroid cells subpopulation 7	gene-FOXN3	FOXN3	0.039207029895494	-0.665301	0.303	0.502	1	0.630557159124561	Down
chick erythroid cells subpopulation 7	gene-PSMA7	PSMA7	0.0395022494031892	0.648337416476028	0.273	0.145	1	1.56736090427336	Up
chick erythroid cells subpopulation 7	gene-PRPF40A	PRPF40A	0.0396111803746755	0.789951522913294	0.394	0.257	1	1.7290163636537	Up
chick erythroid cells subpopulation 7	gene-RAB21	RAB21	0.0396932500721817	0.749876119855723	0.576	0.417	1	1.68164842591185	Up
chick erythroid cells subpopulation 7	gene-VPS13A	VPS13A	0.0397497300900052	-1.04308	0.03	0.168	1	0.485288712907263	Down
chick erythroid cells subpopulation 7	gene-COPS5	COPS5	0.0402774405789936	0.626461175514603	0.364	0.219	1	1.54377358272753	Up
chick erythroid cells subpopulation 7	gene-PRPF38B	PRPF38B	0.0406060731200058	-1.08522	0.182	0.333	1	0.471320385780236	Down
chick erythroid cells subpopulation 7	gene-BCL2L11	BCL2L11	0.0408130091026587	-0.960595	0	0.114	1	0.513845080617049	Down
chick erythroid cells subpopulation 7	gene-MED1	MED1	0.0408130170847862	-0.951039	0	0.114	1	0.517259809796559	Down
chick erythroid cells subpopulation 7	gene-LOC107054097	LOC107054097	0.0408527187049035	0.732165240448264	0.364	0.218	1	1.6611302964244	Up
chick erythroid cells subpopulation 7	gene-MMP24	MMP24	0.0409313230165637	0.667589630814892	0.242	0.127	1	1.58841691670168	Up
chick erythroid cells subpopulation 7	gene-LOC100859072	LOC100859072	0.0413682955868786	0.855004959575198	0.333	0.218	1	1.80876497313099	Up
chick erythroid cells subpopulation 7	gene-PIGX	PIGX	0.0414338766480652	0.699859102828662	0.121	0.045	1	1.62434614729739	Up
chick erythroid cells subpopulation 7	gene-C18orf32	C18orf32	0.0417023573573356	0.683808877239381	0.182	0.083	1	1.60637517293458	Up
chick erythroid cells subpopulation 7	gene-SLC16A10	SLC16A10	0.0427384551618684	-1.03794	0.061	0.201	1	0.487021252289198	Down
chick erythroid cells subpopulation 7	gene-ETV3	ETV3	0.0430271272496481	-1.04254	0.061	0.196	1	0.485472861846087	Down
chick erythroid cells subpopulation 7	gene-GNG5	GNG5	0.043051955726658	0.639429454481165	0.333	0.195	1	1.55771300558784	Up
chick erythroid cells subpopulation 7	gene-RPL30	RPL30	0.0431410109666455	0.60524224051545	0.788	0.723	1	1.52123415968573	Up
chick erythroid cells subpopulation 7	gene-DNAJB4	DNAJB4	0.0432955397018079	0.748332130848381	0.364	0.226	1	1.67984966891049	Up
chick erythroid cells subpopulation 7	gene-ADD2	ADD2	0.04337390762318	0.807945632714636	0.242	0.129	1	1.75071668320904	Up
chick erythroid cells subpopulation 7	gene-MED30	MED30	0.0435599651254246	-0.916335	0.03	0.162	1	0.529853473442005	Down
chick erythroid cells subpopulation 7	gene-C2orf42	C2orf42	0.0440679723664609	-0.822662	0.061	0.206	1	0.565397745077866	Down
chick erythroid cells subpopulation 7	gene-OSTC	OSTC	0.0442742115979857	0.852820667104854	0.576	0.46	1	1.80602850961856	Up
chick erythroid cells subpopulation 7	gene-NDUFA12	NDUFA12	0.0445021226223637	0.749026335018449	0.242	0.125	1	1.68065818299462	Up
chick erythroid cells subpopulation 7	gene-ZNF326	ZNF326	0.0445619066382222	0.70115722470134	0.455	0.289	1	1.62580837468098	Up
chick erythroid cells subpopulation 7	gene-TAPBP	TAPBP	0.0446082573640223	-0.658276	0.364	0.55	1	0.63363489211735	Down
chick erythroid cells subpopulation 7	gene-TRDMT1	TRDMT1	0.0448603875552724	-0.786822	0.182	0.347	1	0.579619644200248	Down
chick erythroid cells subpopulation 7	gene-GLRX5	GLRX5	0.0451389887198967	0.726279427620619	0.424	0.285	1	1.65436713107451	Up
chick erythroid cells subpopulation 7	gene-LOC124417875	LOC124417875	0.0451999588455465	0.722175816411729	0.061	0.015	1	1.64966812449874	Up
chick erythroid cells subpopulation 7	gene-DYRK3	DYRK3	0.0455662753717542	-0.604071	0.03	0.167	1	0.657894830185146	Down
chick erythroid cells subpopulation 7	gene-FAM161A	FAM161A	0.0456634542477568	0.645425224381507	0.061	0.015	1	1.56420025552294	Up
chick erythroid cells subpopulation 7	gene-C11orf57	C11orf57	0.0457963902373277	0.594092684878256	0.273	0.142	1	1.50952294359303	Up
chick erythroid cells subpopulation 7	gene-APTX	APTX	0.0458127206496739	0.589044398395827	0.121	0.046	1	1.50425004340419	Up
chick erythroid cells subpopulation 7	gene-ADAR	ADAR	0.0459371506100785	-0.754822	0.152	0.312	1	0.59261947795806	Down
chick erythroid cells subpopulation 7	gene-ATMIN	ATMIN	0.0459807299625714	-0.914273	0	0.109	1	0.530611202216528	Down
chick erythroid cells subpopulation 7	gene-HENMT1	HENMT1	0.0459807389233084	-0.947841	0	0.109	1	0.518407762256979	Down
chick erythroid cells subpopulation 7	gene-AFF4	AFF4	0.046038454827011	0.649559044686921	0.636	0.497	1	1.56868865763706	Up
chick erythroid cells subpopulation 7	gene-LOC772071	LOC772071	0.0464148985520034	-0.635766	0.212	0.409	1	0.643599189864892	Down
chick erythroid cells subpopulation 7	gene-TIMP3	TIMP3	0.0466919978976995	-0.944878	0.03	0.162	1	0.519473528100134	Down
chick erythroid cells subpopulation 7	gene-MAP1LC3B	MAP1LC3B	0.0469512153635682	-0.692583	0.273	0.436	1	0.618744984641495	Down
chick erythroid cells subpopulation 7	gene-GINM1	GINM1	0.0471725169708891	-0.915891	0.03	0.155	1	0.53001634859637	Down
chick erythroid cells subpopulation 7	gene-MRPL41	MRPL41	0.0472179227914272	0.66156617122299	0.303	0.185	1	1.58179887254694	Up
chick erythroid cells subpopulation 7	gene-UBE2G2	UBE2G2	0.0474363860959912	0.755269424389881	0.303	0.178	1	1.68794678816673	Up
chick erythroid cells subpopulation 7	gene-RAP1A	RAP1A	0.0475771162190429	-0.591276	0.121	0.284	1	0.663755808204416	Down
chick erythroid cells subpopulation 7	gene-DSN1	DSN1	0.0477956973014276	0.670406374713367	0.121	0.046	1	1.59152120007022	Up
chick erythroid cells subpopulation 7	gene-NFU1	NFU1	0.0479818726297281	0.617981545074691	0.212	0.109	1	1.53472646368594	Up
chick erythroid cells subpopulation 7	gene-HELZ2	HELZ2	0.0483512278103745	-1.0261	0.03	0.152	1	0.491035443527383	Down
chick erythroid cells subpopulation 7	gene-ADAMTS3	ADAMTS3	0.0488652865938468	-0.941458	0.03	0.16	1	0.520706230244298	Down
chick erythroid cells subpopulation 7	gene-MYO1C	MYO1C	0.0493989165748547	-0.929304	0.03	0.16	1	0.525111558327189	Down
chick erythroid cells subpopulation 7	gene-STX2	STX2	0.0494195631000518	-0.664247	0.152	0.335	1	0.631018072855121	Down
chick erythroid cells subpopulation 7	gene-ARFGEF2	ARFGEF2	0.0494846861049068	0.602155477662793	0.152	0.064	1	1.51798283550521	Up
chick erythroid cells subpopulation 7	gene-UBL7	UBL7	0.0497744684056806	-0.865266	0	0.106	1	0.548945310863615	Down
chick erythroid cells subpopulation 7	gene-BLOC1S6	BLOC1S6	0.0497744780850897	-0.880235	0	0.106	1	0.543279045039812	Down
chick erythroid cells subpopulation 7	gene-UBE2R2L	UBE2R2L	0.049774487764499	-0.884005	0	0.106	1	0.541860962193086	Down
chick erythroid cells subpopulation 7	gene-REC114	REC114	0.0498725405425793	0.647062537529874	0.091	0.03	1	1.56597647253978	Up

## Sheet: C8
Cluster	ensambl_id	gene	p-value	log2FoldChange	pct.1	pct.2	q-value	FoldChange	Regulation
chick erythroid cells subpopulation 8	gene-EDRF1	EDRF1	1.84262467343637e-10	2.4520477293798	0.422	0.088	4.72062015087663e-06	5.4719222428731	Up
chick erythroid cells subpopulation 8	gene-MESDC2	MESDC2	1.82297046912306e-06	1.14780757983163	0.203	0.026	0.0467026804484636	2.21576914670919	Up
chick erythroid cells subpopulation 8	gene-CTBP2	CTBP2	3.76311550206069e-05	1.17531313919804	0.125	0.01	0.964072560472927	2.25841894975616	Up
chick erythroid cells subpopulation 8	gene-GOLPH3	GOLPH3	7.60253817400272e-05	0.825757451457633	0.188	0.036	1	1.77246538320048	Up
chick erythroid cells subpopulation 8	gene-DNAJA1	DNAJA1	9.50337678702935e-05	0.829924470716442	0.953	0.887	1	1.77759229776757	Up
chick erythroid cells subpopulation 8	gene-FAM98A	FAM98A	0.000102588578343101	0.886301089633831	0.156	0.026	1	1.84843087111247	Up
chick erythroid cells subpopulation 8	gene-LOC121107026	LOC121107026	0.000124553515384271	-1.58771	0.016	0.227	1	0.332698728090194	Down
chick erythroid cells subpopulation 8	gene-APTX	APTX	0.0001261870639429	1.12259338279199	0.391	0.17	1	2.1773802591988	Up
chick erythroid cells subpopulation 8	gene-LOC112529954	LOC112529954	0.000136686564867969	0.956590600990757	0.188	0.041	1	1.94071813649094	Up
chick erythroid cells subpopulation 8	gene-MYCL	MYCL	0.000157753386515684	0.887365434153943	0.094	0.005	1	1.84979504933534	Up
chick erythroid cells subpopulation 8	gene-PRPS1L1	PRPS1L1	0.000239547177356402	0.834070427313352	0.281	0.093	1	1.7827080152244	Up
chick erythroid cells subpopulation 8	gene-HINTW	HINTW	0.000368676347259681	-1.23275	0.062	0.278	1	0.425507059231442	Down
chick erythroid cells subpopulation 8	gene-RIOX1	RIOX1	0.000468843449941956	0.657391464073497	0.062	0	1	1.57722825867015	Up
chick erythroid cells subpopulation 8	gene-DUSP1	DUSP1	0.000468843449941956	0.64960136987401	0.062	0	1	1.56873467984756	Up
chick erythroid cells subpopulation 8	gene-ENTPD5	ENTPD5	0.00055746244691517	-1.46216	0.141	0.356	1	0.362948702017045	Down
chick erythroid cells subpopulation 8	gene-GFER	GFER	0.000562571877689542	0.86470516505691	0.125	0.021	1	1.82096748893806	Up
chick erythroid cells subpopulation 8	gene-CA2	CA2	0.000592654510583208	-1.09657	0.484	0.649	1	0.467626783603502	Down
chick erythroid cells subpopulation 8	gene-NDUFA4	NDUFA4	0.000608337853489358	0.752984810075936	0.125	0.021	1	1.68527591489045	Up
chick erythroid cells subpopulation 8	gene-PAIP1	PAIP1	0.000610735467092792	0.884234048028474	0.281	0.103	1	1.84578440212692	Up
chick erythroid cells subpopulation 8	gene-CA13	CA13	0.000620484625427691	-0.761192	0.438	0.629	1	0.590008843550332	Down
chick erythroid cells subpopulation 8	gene-HNRNPK	HNRNPK	0.000741476454447583	1.03521814141043	0.422	0.222	1	2.04942350388293	Up
chick erythroid cells subpopulation 8	gene-ELL	ELL	0.000846313992968442	0.974908608183152	0.25	0.093	1	1.96551668163486	Up
chick erythroid cells subpopulation 8	gene-CFAP20	CFAP20	0.00106631025733194	0.970325443713251	0.266	0.103	1	1.95928252104674	Up
chick erythroid cells subpopulation 8	gene-VCP	VCP	0.00113135250624564	0.826258745338079	0.141	0.031	1	1.77308136953914	Up
chick erythroid cells subpopulation 8	gene-H1F0	H1F0	0.00116059853613794	-0.940793	0.641	0.814	1	0.520946447518305	Down
chick erythroid cells subpopulation 8	gene-RPS20	RPS20	0.00116703368284717	0.923665461679438	0.25	0.093	1	1.89692871130333	Up
chick erythroid cells subpopulation 8	gene-REST	REST	0.0013093773833806	0.864287756240055	0.344	0.16	1	1.82044071237222	Up
chick erythroid cells subpopulation 8	gene-TIPARP	TIPARP	0.00133442848613898	-1.13712	0.125	0.32	1	0.454665650227621	Down
chick erythroid cells subpopulation 8	gene-EGR1	EGR1	0.00136728799118976	0.657979790573798	0.453	0.232	1	1.57787157855654	Up
chick erythroid cells subpopulation 8	gene-UBQLN1	UBQLN1	0.0016127851791902	0.862439312663913	0.828	0.727	1	1.81810977819345	Up
chick erythroid cells subpopulation 8	gene-ANP32B	ANP32B	0.00161843817445906	0.811019320873543	0.375	0.18	1	1.75445059327738	Up
chick erythroid cells subpopulation 8	gene-SASS6	SASS6	0.00180415914350211	0.780075736386465	0.188	0.057	1	1.71722101853855	Up
chick erythroid cells subpopulation 8	gene-BCCIP	BCCIP	0.00197052949314457	0.888701549640193	0.281	0.119	1	1.8515089837235	Up
chick erythroid cells subpopulation 8	gene-CDK7	CDK7	0.00255529228081915	0.719212487041806	0.25	0.098	1	1.64628314517583	Up
chick erythroid cells subpopulation 8	gene-RNF168	RNF168	0.00255859468600341	0.612129660499897	0.297	0.124	1	1.52851388795886	Up
chick erythroid cells subpopulation 8	gene-MFSD4B	MFSD4B	0.00262085397381315	-0.984924	0	0.129	1	0.505252384358183	Down
chick erythroid cells subpopulation 8	gene-HK2	HK2	0.0027078114148929	-1.10057	0.078	0.253	1	0.466331929620067	Down
chick erythroid cells subpopulation 8	gene-CHD1	CHD1	0.00270943955480498	0.970215515552239	0.266	0.113	1	1.95913323646965	Up
chick erythroid cells subpopulation 8	gene-GCC2	GCC2	0.00280329860125458	0.705391380978916	0.438	0.237	1	1.6305869579755	Up
chick erythroid cells subpopulation 8	gene-DDX19	DDX19	0.00305697059440837	0.874314854698959	0.219	0.082	1	1.83313731077115	Up
chick erythroid cells subpopulation 8	gene-C8orf59	C8orf59	0.00309217808375723	-0.611177	0.516	0.691	1	0.654662414378398	Down
chick erythroid cells subpopulation 8	gene-LMO2	LMO2	0.00313286023960637	-0.590181	0.406	0.619	1	0.66425968164411	Down
chick erythroid cells subpopulation 8	gene-GPBP1	GPBP1	0.00314136074113353	0.609444136827537	0.719	0.474	1	1.52567126220647	Up
chick erythroid cells subpopulation 8	gene-CHD2	CHD2	0.00321482969730216	-0.912372	0.234	0.428	1	0.531310873182505	Down
chick erythroid cells subpopulation 8	gene-MAT2B	MAT2B	0.00328997076418321	0.602362397450767	0.172	0.052	1	1.5182005691244	Up
chick erythroid cells subpopulation 8	gene-LOC101748134	LOC101748134	0.00339780413775627	-1.16417	0.031	0.175	1	0.446222075184116	Down
chick erythroid cells subpopulation 8	gene-BBOF1	BBOF1	0.00356140639997842	-1.07488	0.062	0.222	1	0.474709383748661	Down
chick erythroid cells subpopulation 8	gene-N4BP2L2	N4BP2L2	0.00359098494502064	0.925571122731732	0.266	0.119	1	1.89943602683601	Up
chick erythroid cells subpopulation 8	gene-LOC124417243	LOC124417243	0.00379891318750634	0.635594056619741	0.156	0.046	1	1.55357733278669	Up
chick erythroid cells subpopulation 8	gene-LDHA	LDHA	0.00381457288825174	0.650669682912022	0.078	0.01	1	1.56989675521184	Up
chick erythroid cells subpopulation 8	gene-TFDP3	TFDP3	0.00387578526006565	-1.3962	0.156	0.33	1	0.379928912057731	Down
chick erythroid cells subpopulation 8	gene-TBC1D24	TBC1D24	0.00392674413324934	0.675599403898776	0.062	0.005	1	1.59726025677397	Up
chick erythroid cells subpopulation 8	gene-SDE2	SDE2	0.00395229235636928	-0.59189	0.656	0.794	1	0.663473186993537	Down
chick erythroid cells subpopulation 8	gene-RPP25L	RPP25L	0.00395652997592503	0.605114320548207	0.203	0.072	1	1.52109928184152	Up
chick erythroid cells subpopulation 8	gene-DGKE	DGKE	0.00402880242052389	0.613147483327825	0.062	0.005	1	1.52959263655561	Up
chick erythroid cells subpopulation 8	gene-NFYC	NFYC	0.00408626077157004	0.624602234920204	0.172	0.057	1	1.54178568146757	Up
chick erythroid cells subpopulation 8	gene-ANXA4	ANXA4	0.00413326293964465	0.710602022732934	0.062	0.005	1	1.63648686484654	Up
chick erythroid cells subpopulation 8	gene-UCHL3	UCHL3	0.00446198744591952	0.671947422074528	0.172	0.057	1	1.59322212774223	Up
chick erythroid cells subpopulation 8	gene-SEC61A2	SEC61A2	0.0047743924819797	0.645339610485504	0.156	0.046	1	1.56410743389345	Up
chick erythroid cells subpopulation 8	gene-ECM1	ECM1	0.00482320751933969	-0.913529	0.188	0.381	1	0.53088477372489	Down
chick erythroid cells subpopulation 8	gene-ANKRD10	ANKRD10	0.00513256342907201	0.815876116361415	0.25	0.108	1	1.76036685864715	Up
chick erythroid cells subpopulation 8	gene-LOC417551	LOC417551	0.0051391005428458	0.705914978755582	0.531	0.32	1	1.63117885482842	Up
chick erythroid cells subpopulation 8	gene-NDUFA5	NDUFA5	0.00576336859363485	0.692777245586222	0.281	0.134	1	1.61639214481939	Up
chick erythroid cells subpopulation 8	gene-EIF6	EIF6	0.00600351041424938	0.6729076107853	0.109	0.026	1	1.59428285301623	Up
chick erythroid cells subpopulation 8	gene-CALM2	CALM2	0.00632817540574118	-0.635109	0.609	0.706	1	0.64389234860221	Down
chick erythroid cells subpopulation 8	gene-PRRC2B	PRRC2B	0.00650449967444813	0.813531910606909	0.203	0.082	1	1.75750879706531	Up
chick erythroid cells subpopulation 8	gene-PSMC2	PSMC2	0.00734779166713136	0.743282176570884	0.266	0.129	1	1.67397986689509	Up
chick erythroid cells subpopulation 8	gene-SEC14L1	SEC14L1	0.00738070523956295	0.732302572376324	0.188	0.072	1	1.66128842900132	Up
chick erythroid cells subpopulation 8	gene-FBXO30	FBXO30	0.00746262550706647	0.752516428249351	0.188	0.072	1	1.68472886616001	Up
chick erythroid cells subpopulation 8	gene-CIAPIN1	CIAPIN1	0.00768620652061161	-0.806076	0.203	0.356	1	0.571935453851019	Down
chick erythroid cells subpopulation 8	gene-EPAS1	EPAS1	0.00803541583217079	-0.839411	0.391	0.536	1	0.558871855944203	Down
chick erythroid cells subpopulation 8	gene-INPP4A	INPP4A	0.00810718366390704	0.589157163453577	0.156	0.052	1	1.50436762436734	Up
chick erythroid cells subpopulation 8	gene-TCP11L1	TCP11L1	0.00836450004858807	0.818860890172935	0.094	0.021	1	1.76401262977291	Up
chick erythroid cells subpopulation 8	gene-GOLGA7	GOLGA7	0.00840791461070883	-0.797591	0.109	0.268	1	0.575308885174729	Down
chick erythroid cells subpopulation 8	gene-RALB	RALB	0.00861659580490783	0.593834134313718	0.125	0.036	1	1.50925244079942	Up
chick erythroid cells subpopulation 8	gene-PDE3B	PDE3B	0.00883731332211308	-1.15155	0.047	0.18	1	0.450139825222422	Down
chick erythroid cells subpopulation 8	gene-SNAP47	SNAP47	0.00888234077317395	0.620793186211676	0.172	0.062	1	1.53772037957137	Up
chick erythroid cells subpopulation 8	gene-C10H15ORF48	C10H15ORF48	0.00929925405493642	-0.948707	0.328	0.464	1	0.518096421136612	Down
chick erythroid cells subpopulation 8	gene-SF3B6	SF3B6	0.00933167558961978	-0.837389	0.016	0.129	1	0.559655643602332	Down
chick erythroid cells subpopulation 8	gene-TRAPPC11	TRAPPC11	0.00962867122490504	0.877661151090759	0.203	0.088	1	1.83739416352714	Up
chick erythroid cells subpopulation 8	gene-DUS1L	DUS1L	0.00973562760597548	0.603442092919892	0.141	0.046	1	1.51933719728131	Up
chick erythroid cells subpopulation 8	gene-GLYR1	GLYR1	0.00995274312012923	-0.83909	0.016	0.129	1	0.558996160806772	Down
chick erythroid cells subpopulation 8	gene-NFIL3	NFIL3	0.0101358313040104	0.70784227681688	0.25	0.119	1	1.6333594048216	Up
chick erythroid cells subpopulation 8	gene-MED20	MED20	0.0107765003096132	-0.821946	0.016	0.124	1	0.565678497187736	Down
chick erythroid cells subpopulation 8	gene-PBLD	PBLD	0.0108496005005458	0.808378890739808	0.078	0.015	1	1.75124252265374	Up
chick erythroid cells subpopulation 8	gene-TMEM189	TMEM189	0.0108577470918254	0.736592379726888	0.203	0.088	1	1.66623556820279	Up
chick erythroid cells subpopulation 8	gene-DCUN1D2	DCUN1D2	0.0110914630341304	-0.881419	0.141	0.289	1	0.542833364854059	Down
chick erythroid cells subpopulation 8	gene-PPP2R5C	PPP2R5C	0.0111259515084175	0.707023770878355	0.375	0.227	1	1.63243298921711	Up
chick erythroid cells subpopulation 8	gene-FEM1B	FEM1B	0.0112142142508168	0.645502721720705	0.156	0.057	1	1.56428428202212	Up
chick erythroid cells subpopulation 8	gene-DNAJC1	DNAJC1	0.0113007445068762	0.845567573681114	0.25	0.124	1	1.7969715570729	Up
chick erythroid cells subpopulation 8	gene-MAST2	MAST2	0.0113446636793412	-0.918069	0.062	0.196	1	0.52921694296939	Down
chick erythroid cells subpopulation 8	gene-RUNDC1	RUNDC1	0.0115142014222273	-0.782582	0.094	0.237	1	0.581325334261439	Down
chick erythroid cells subpopulation 8	gene-XPNPEP3	XPNPEP3	0.0117754667596605	-0.696802	0.547	0.67	1	0.616938291104045	Down
chick erythroid cells subpopulation 8	gene-DDX17	DDX17	0.0122253867078597	0.644824626905045	0.562	0.412	1	1.56354921065344	Up
chick erythroid cells subpopulation 8	gene-MOB1B	MOB1B	0.0123019876779243	0.591950199022542	0.156	0.057	1	1.50728287814903	Up
chick erythroid cells subpopulation 8	gene-LOC121110745	LOC121110745	0.0125984970219706	0.745870978974784	0.25	0.124	1	1.67698638834395	Up
chick erythroid cells subpopulation 8	gene-CWF19L2	CWF19L2	0.0129745363832942	0.673830279271617	0.109	0.031	1	1.59530279485355	Up
chick erythroid cells subpopulation 8	gene-FKBP14	FKBP14	0.0133473615835145	0.603041628471982	0.188	0.077	1	1.51891551696997	Up
chick erythroid cells subpopulation 8	gene-CSTF1	CSTF1	0.0135558746699847	0.608270506153838	0.172	0.067	1	1.52443063516964	Up
chick erythroid cells subpopulation 8	gene-UBE2J2	UBE2J2	0.0136902291990521	0.639732205539553	0.312	0.175	1	1.55803992758729	Up
chick erythroid cells subpopulation 8	gene-PLIN2	PLIN2	0.0144205897000336	0.741198093220202	0.219	0.103	1	1.67156342071118	Up
chick erythroid cells subpopulation 8	gene-LAPTM4A	LAPTM4A	0.0146064079447855	-0.588076	0.812	0.835	1	0.665229270854249	Down
chick erythroid cells subpopulation 8	gene-LOC424199	LOC424199	0.0146308212371347	-0.723072	0	0.088	1	0.605805930647051	Down
chick erythroid cells subpopulation 8	gene-RPS27L	RPS27L	0.0150358629018488	-0.647023	0.172	0.335	1	0.638596910555742	Down
chick erythroid cells subpopulation 8	gene-TTC14	TTC14	0.015078590601649	-0.918759	0.016	0.119	1	0.528963879554076	Down
chick erythroid cells subpopulation 8	gene-RESF1	RESF1	0.0158995179783387	-0.978924	0.031	0.139	1	0.507357886122685	Down
chick erythroid cells subpopulation 8	gene-WDR3	WDR3	0.0159574031180994	0.629386510790207	0.125	0.041	1	1.54690704951194	Up
chick erythroid cells subpopulation 8	gene-LEMD3	LEMD3	0.0160126378637239	0.627229383303825	0.25	0.129	1	1.54459583182278	Up
chick erythroid cells subpopulation 8	gene-EIF2S3	EIF2S3	0.0162088704532106	0.765774947139473	0.25	0.134	1	1.70028306419836	Up
chick erythroid cells subpopulation 8	gene-MYH10	MYH10	0.0163470293995454	0.770015129622691	0.062	0.01	1	1.70528766688823	Up
chick erythroid cells subpopulation 8	gene-EDC3	EDC3	0.0164151141355013	0.631654566958201	0.141	0.052	1	1.54934084962212	Up
chick erythroid cells subpopulation 8	gene-WDR70	WDR70	0.0172661144028461	0.833067706593897	0.188	0.082	1	1.78146940474136	Up
chick erythroid cells subpopulation 8	gene-UBA52	UBA52	0.0178454865454747	-0.761189	0.203	0.366	1	0.590009900566357	Down
chick erythroid cells subpopulation 8	gene-MLX	MLX	0.0179531181009511	-0.879575	0.062	0.18	1	0.54352746645292	Down
chick erythroid cells subpopulation 8	gene-MRPS14	MRPS14	0.018094549437303	-0.702625	0	0.082	1	0.614453055302708	Down
chick erythroid cells subpopulation 8	gene-FAM18B1	FAM18B1	0.018094549437303	-0.718993	0	0.082	1	0.607521469316592	Down
chick erythroid cells subpopulation 8	gene-DTNBP1	DTNBP1	0.0189245569250766	0.667259114102648	0.047	0.005	1	1.58805305726569	Up
chick erythroid cells subpopulation 8	gene-SLC30A5	SLC30A5	0.0189942424309727	0.86039553555935	0.219	0.113	1	1.81554	Up
chick erythroid cells subpopulation 8	gene-HIRA	HIRA	0.0191487432081928	0.706149835966329	0.094	0.026	1	1.6314444170498	Up
chick erythroid cells subpopulation 8	gene-SLC29A1	SLC29A1	0.0194267324333947	-0.69172	0.031	0.139	1	0.619115390879301	Down
chick erythroid cells subpopulation 8	gene-CALM1	CALM1	0.0194651451045086	0.68406645445006	0.453	0.325	1	1.60666199902288	Up
chick erythroid cells subpopulation 8	gene-CHCHD10	CHCHD10	0.0195103947745368	-0.8668	0.094	0.222	1	0.548361782015184	Down
chick erythroid cells subpopulation 8	gene-HIST1H2A4L1	HIST1H2A4L1	0.0198611961033232	0.636942990563399	0.047	0.005	1	1.55503062206941	Up
chick erythroid cells subpopulation 8	gene-FAM199X	FAM199X	0.0199625796325799	0.71498286953343	0.156	0.062	1	1.64146372687233	Up
chick erythroid cells subpopulation 8	gene-VASH1	VASH1	0.020547115280167	-0.720806	0.25	0.392	1	0.606758497104729	Down
chick erythroid cells subpopulation 8	gene-SLC25A39	SLC25A39	0.0211600794431634	-0.768061	0.016	0.108	1	0.587206345237052	Down
chick erythroid cells subpopulation 8	gene-LOC776816	LOC776816	0.0220398972716005	0.862217223900981	0.422	0.314	1	1.81782991955213	Up
chick erythroid cells subpopulation 8	gene-SF3A2	SF3A2	0.0221315049476707	0.732960491011349	0.109	0.036	1	1.66204620652438	Up
chick erythroid cells subpopulation 8	gene-LOC112531855	LOC112531855	0.0223743161671208	-0.671553	0	0.077	1	0.627830636734262	Down
chick erythroid cells subpopulation 8	gene-BAP1	BAP1	0.0223743161671208	-0.674748	0	0.077	1	0.626441779781145	Down
chick erythroid cells subpopulation 8	gene-SEMA3D	SEMA3D	0.0229111546088967	-0.814455	0.141	0.273	1	0.568623335852422	Down
chick erythroid cells subpopulation 8	gene-TCP11X2	TCP11X2	0.0234309124139545	-0.88366	0.078	0.196	1	0.541990769351404	Down
chick erythroid cells subpopulation 8	gene-TRIP11	TRIP11	0.0235641792100364	0.76115562953536	0.391	0.273	1	1.69484769032531	Up
chick erythroid cells subpopulation 8	gene-TBC1D2	TBC1D2	0.0236048809986096	0.592776261953202	0.109	0.036	1	1.50814617011932	Up
chick erythroid cells subpopulation 8	gene-GABRQ	GABRQ	0.0252172425124575	-1.01191	0.125	0.247	1	0.495888379640235	Down
chick erythroid cells subpopulation 8	gene-GMCL1	GMCL1	0.0255219098746345	-0.760638	0.047	0.149	1	0.590235349827407	Down
chick erythroid cells subpopulation 8	gene-LAMP2	LAMP2	0.0268205089775834	-0.722046	0.016	0.103	1	0.606237218847995	Down
chick erythroid cells subpopulation 8	gene-CCDC93	CCDC93	0.0273859183263798	-0.946252	0.016	0.103	1	0.518978881113834	Down
chick erythroid cells subpopulation 8	gene-CARS2	CARS2	0.0275725054751066	0.595692408858791	0.125	0.046	1	1.51119769765269	Up
chick erythroid cells subpopulation 8	gene-KDM5A	KDM5A	0.0275989775623366	0.589085410544926	0.078	0.021	1	1.5042928060132	Up
chick erythroid cells subpopulation 8	gene-JAKMIP1	JAKMIP1	0.0276658802924572	-0.861428	0	0.072	1	0.5504074887777	Down
chick erythroid cells subpopulation 8	gene-EFHD1	EFHD1	0.0276658802924572	-0.600155	0	0.072	1	0.659683034118256	Down
chick erythroid cells subpopulation 8	gene-H2AFZ	H2AFZ	0.0285221928075991	0.747333017464431	0.438	0.304	1	1.67868672094562	Up
chick erythroid cells subpopulation 8	gene-GAB3	GAB3	0.0294042892712163	-0.758088	0.031	0.129	1	0.591279294118008	Down
chick erythroid cells subpopulation 8	gene-E4F1	E4F1	0.0295782249926103	0.694925601657089	0.219	0.113	1	1.61880095099342	Up
chick erythroid cells subpopulation 8	gene-MORC4	MORC4	0.0296239803707976	0.621430671604341	0.438	0.289	1	1.5384000040669	Up
chick erythroid cells subpopulation 8	gene-SLC25A24	SLC25A24	0.0299682482401001	-0.821963	0.141	0.273	1	0.565671880039413	Down
chick erythroid cells subpopulation 8	gene-LOC107053841	LOC107053841	0.0307540813898226	-0.897835	0.047	0.144	1	0.536691622904416	Down
chick erythroid cells subpopulation 8	gene-FAF1	FAF1	0.0307942980644033	-0.783575	0.078	0.186	1	0.580925423480671	Down
chick erythroid cells subpopulation 8	gene-PTPRE	PTPRE	0.0311819604239936	-0.76665	0.078	0.191	1	0.587780576946484	Down
chick erythroid cells subpopulation 8	gene-ISCA1	ISCA1	0.0313541874073485	0.609179239248997	0.375	0.237	1	1.52539115483067	Up
chick erythroid cells subpopulation 8	gene-ADAM17	ADAM17	0.0315772890951279	-0.733879	0.016	0.098	1	0.601285260903412	Down
chick erythroid cells subpopulation 8	gene-PTCH1	PTCH1	0.0317484061662252	0.594957982044926	0.156	0.067	1	1.51042859425266	Up
chick erythroid cells subpopulation 8	gene-RPL27A	RPL27A	0.0325645349573616	0.591742593585559	0.172	0.077	1	1.50706599405502	Up
chick erythroid cells subpopulation 8	gene-LOC769000	LOC769000	0.0339259400733977	-0.950566	0.062	0.16	1	0.517429560342155	Down
chick erythroid cells subpopulation 8	gene-HACE1	HACE1	0.0342148300063686	-0.631329	0	0.067	1	0.645581307093602	Down
chick erythroid cells subpopulation 8	gene-GATC	GATC	0.0342148300063686	-0.607371	0	0.067	1	0.656391843388418	Down
chick erythroid cells subpopulation 8	gene-ACTR3B	ACTR3B	0.0342536669672235	-0.669623	0.031	0.124	1	0.628670777818946	Down
chick erythroid cells subpopulation 8	gene-HIGD1C	HIGD1C	0.0358644512730066	-0.649223	0.047	0.149	1	0.63762347040605	Down
chick erythroid cells subpopulation 8	gene-CAB39	CAB39	0.0361242215622537	-0.734524	0.062	0.165	1	0.601016357328418	Down
chick erythroid cells subpopulation 8	gene-DOPEY2	DOPEY2	0.0362796059225359	0.625556148283065	0.094	0.031	1	1.54280545089546	Up
chick erythroid cells subpopulation 8	gene-RPL6	RPL6	0.0366423902290769	0.615289199917229	0.297	0.17	1	1.53186504108532	Up
chick erythroid cells subpopulation 8	gene-SUCO	SUCO	0.0367381990975633	0.61305524607645	0.109	0.041	1	1.52949484672024	Up
chick erythroid cells subpopulation 8	gene-MXD1	MXD1	0.037926612662497	-0.766146	0.031	0.119	1	0.587986187251243	Down
chick erythroid cells subpopulation 8	gene-SLC41A3	SLC41A3	0.0383512600541508	-0.817298	0.016	0.093	1	0.567503943072696	Down
chick erythroid cells subpopulation 8	gene-CD63	CD63	0.0385439820578316	-0.74191	0.062	0.16	1	0.597947043396945	Down
chick erythroid cells subpopulation 8	gene-PPP1R12A	PPP1R12A	0.0395894733647944	0.701706887167063	0.25	0.139	1	1.62642792079052	Up
chick erythroid cells subpopulation 8	gene-CINP	CINP	0.0398481849962965	0.587128806705929	0.109	0.041	1	1.50225404520692	Up
chick erythroid cells subpopulation 8	gene-NUDCD2	NUDCD2	0.0407767609791726	0.647148639920792	0.109	0.041	1	1.56606993535641	Up
chick erythroid cells subpopulation 8	gene-RPS12	RPS12	0.0411180398654037	0.66031339715199	0.578	0.428	1	1.58042590291575	Up
chick erythroid cells subpopulation 8	gene-VGLL4	VGLL4	0.0412494472375074	-0.742038	0.062	0.165	1	0.597893986325617	Down
chick erythroid cells subpopulation 8	gene-GCLM	GCLM	0.0416546845180142	-0.679723	0.016	0.093	1	0.624285233677515	Down
chick erythroid cells subpopulation 8	gene-MTHFD2	MTHFD2	0.0417153675099755	0.661375829948643	0.219	0.119	1	1.58159019244202	Up
chick erythroid cells subpopulation 8	gene-LOC107054507	LOC107054507	0.0418383968837074	0.662723391340523	0.062	0.015	1	1.58306818017002	Up
chick erythroid cells subpopulation 8	gene-TEX9	TEX9	0.0422779189090448	-0.888196	0.047	0.134	1	0.540289158226336	Down
chick erythroid cells subpopulation 8	gene-HIST1H2B8	HIST1H2B8	0.0423309656376489	-0.644293	0	0.062	1	0.639806373572434	Down
chick erythroid cells subpopulation 8	gene-LOC107055302	LOC107055302	0.0423309656376489	-0.724953	0	0.062	1	0.60501679195782	Down
chick erythroid cells subpopulation 8	gene-PRPF4	PRPF4	0.0423309656376489	-0.589726	0	0.062	1	0.664469000852546	Down
chick erythroid cells subpopulation 8	gene-RPRD1B	RPRD1B	0.0423761759315899	-0.819378	0.094	0.196	1	0.566686120450251	Down
chick erythroid cells subpopulation 8	gene-NAA30	NAA30	0.0425623053739047	-0.699522	0.109	0.216	1	0.615776070651392	Down
chick erythroid cells subpopulation 8	gene-TMEM183A	TMEM183A	0.0426078938131969	-0.630637	0.328	0.443	1	0.645891248534242	Down
chick erythroid cells subpopulation 8	gene-AMMECR1	AMMECR1	0.0436732253546361	0.606169179488476	0.109	0.041	1	1.52221187450569	Up
chick erythroid cells subpopulation 8	gene-BTBD1	BTBD1	0.0445563198631761	-0.725941	0.078	0.18	1	0.604602443183573	Down
chick erythroid cells subpopulation 8	gene-ZFPM1	ZFPM1	0.0451727329016425	-0.817048	0.031	0.113	1	0.567602011718306	Down
chick erythroid cells subpopulation 8	gene-DPH5	DPH5	0.0454134208303646	0.600929558157046	0.062	0.015	1	1.51669348863353	Up
chick erythroid cells subpopulation 8	gene-GAS1	GAS1	0.0454134208303646	1.68387681741657	0.062	0.015	1	3.21290164601315	Up
chick erythroid cells subpopulation 8	gene-CDH23	CDH23	0.0455856104829271	-0.617968	0.031	0.113	1	0.651588061071705	Down
chick erythroid cells subpopulation 8	gene-NFE2L2	NFE2L2	0.0463597874696965	-0.607022	0.578	0.655	1	0.656550333094263	Down
chick erythroid cells subpopulation 8	gene-STIM2	STIM2	0.0475269068081145	-0.636606	0.047	0.139	1	0.643224326059215	Down
chick erythroid cells subpopulation 8	gene-CCDC18	CCDC18	0.0475399787036915	-0.844304	0.016	0.088	1	0.556979539877035	Down
chick erythroid cells subpopulation 8	gene-RUFY2	RUFY2	0.0480319889178968	-0.764452	0.016	0.088	1	0.588676971265826	Down
chick erythroid cells subpopulation 8	gene-C2orf42	C2orf42	0.0490059065102993	-0.616992	0.031	0.113	1	0.652029056412232	Down

## Sheet: C9
Cluster	ensambl_id	gene	p-value	log2FoldChange	pct.1	pct.2	q-value	FoldChange	Regulation
chick erythroid cells subpopulation 9	gene-LOC121107448	LOC121107448	5.11412174723778e-08	-2.18066	0	0.241	0.00131018685042485	0.220575571001571	Down
chick erythroid cells subpopulation 9	gene-HSPA2	HSPA2	9.1614578305249e-08	-0.831204	0.982	1	0.00234707388160217	0.562059947282149	Down
chick erythroid cells subpopulation 9	gene-RPL34	RPL34	4.53208980037589e-05	0.742533	0.921	0.845	1	1.67311049853513	Up
chick erythroid cells subpopulation 9	gene-C2H6orf52	C2H6orf52	6.49516081695491e-05	-0.739736	0.658	0.862	1	0.598848789320781	Down
chick erythroid cells subpopulation 9	gene-TAB3	TAB3	9.822675905296e-05	1.47480949427134	0.333	0.069	1	2.77946939066304	Up
chick erythroid cells subpopulation 9	gene-HBBA	HBBA	0.000123160731917956	0.700970989234073	1	1	1	1.62559851491736	Up
chick erythroid cells subpopulation 9	gene-RPL37A	RPL37A	0.000154781351819941	0.734957950988389	0.904	0.897	1	1.66434895934529	Up
chick erythroid cells subpopulation 9	gene-LOC101747587	LOC101747587	0.000157959351295205	-0.635098	0.991	1	1	0.643896869932851	Down
chick erythroid cells subpopulation 9	gene-RNF146	RNF146	0.000163047650292266	-1.10307	0	0.121	1	0.465526031239344	Down
chick erythroid cells subpopulation 9	gene-TUBG1	TUBG1	0.000172688701718834	-1.22683	0.053	0.241	1	0.427255403444359	Down
chick erythroid cells subpopulation 9	gene-DYNLL2	DYNLL2	0.00026270312912341	-1.34997	0.132	0.345	1	0.392298930797693	Down
chick erythroid cells subpopulation 9	gene-FAM173B	FAM173B	0.000268342203897628	-1.13855	0.325	0.552	1	0.454216790627708	Down
chick erythroid cells subpopulation 9	gene-RACK1	RACK1	0.000313939567277279	0.809583482943243	0.667	0.345	1	1.75270535018278	Up
chick erythroid cells subpopulation 9	gene-RPL31	RPL31	0.000479423940756656	0.77062624904488	0.719	0.448	1	1.70601017243313	Up
chick erythroid cells subpopulation 9	gene-MESDC1	MESDC1	0.00067718174168115	-0.929131	0.035	0.19	1	0.525174616906834	Down
chick erythroid cells subpopulation 9	gene-CHURC1	CHURC1	0.000686418443931532	0.841411363768297	0.658	0.431	1	1.79180217400257	Up
chick erythroid cells subpopulation 9	gene-CFAP97	CFAP97	0.000745756407959721	-1.00656	0.035	0.19	1	0.497733189976076	Down
chick erythroid cells subpopulation 9	gene-RPS16	RPS16	0.000803544022414849	0.61296888647927	0.947	0.862	1	1.52940329403458	Up
chick erythroid cells subpopulation 9	gene-EIF2B1	EIF2B1	0.00096000717977068	-0.97666	0.009	0.121	1	0.508154744766901	Down
chick erythroid cells subpopulation 9	gene-SKP1	SKP1	0.000989769681693029	1.01530073293862	0.64	0.431	1	2.02132419851384	Up
chick erythroid cells subpopulation 9	gene-LLGL2	LLGL2	0.000990836069869401	-1.01131	0.009	0.121	1	0.496095511521729	Down
chick erythroid cells subpopulation 9	gene-CAPN7	CAPN7	0.00112354447117797	-0.708707	0.009	0.121	1	0.611868408414985	Down
chick erythroid cells subpopulation 9	gene-USP44	USP44	0.00134355457224411	-0.931735	0.018	0.138	1	0.524227587614305	Down
chick erythroid cells subpopulation 9	gene-LOC107053039	LOC107053039	0.00138133009111468	-1.03732	0.018	0.138	1	0.487232337225229	Down
chick erythroid cells subpopulation 9	gene-SERINC3	SERINC3	0.00140051764053354	-1.07143	0.044	0.19	1	0.475846504830724	Down
chick erythroid cells subpopulation 9	gene-ASCC3	ASCC3	0.00147605253249118	1.2822705665877	0.158	0	1	2.43221466713568	Up
chick erythroid cells subpopulation 9	gene-PCGF3	PCGF3	0.00154437414533683	-0.795908	0	0.086	1	0.575980517352554	Down
chick erythroid cells subpopulation 9	gene-RPS11	RPS11	0.00155386212703546	0.59597119978686	0.895	0.776	1	1.51148975446773	Up
chick erythroid cells subpopulation 9	gene-BACH1	BACH1	0.00159581844430115	0.734364908758272	0.904	0.707	1	1.66366494342265	Up
chick erythroid cells subpopulation 9	--	gene-J6367-mgr02	0.00169757603132518	-1.29193	0.035	0.172	1	0.408404141245323	Down
chick erythroid cells subpopulation 9	gene-CNOT4	CNOT4	0.0017222344721365	1.30506176405952	0.333	0.121	1	2.47094305697502	Up
chick erythroid cells subpopulation 9	gene-TMEM140	TMEM140	0.00191353203861579	1.62304821979999	0.184	0.017	1	3.08025164776343	Up
chick erythroid cells subpopulation 9	gene-PSMA6	PSMA6	0.00198436591354028	0.950681878948392	0.509	0.276	1	1.9327859587309	Up
chick erythroid cells subpopulation 9	gene-CCDC186	CCDC186	0.0020217427672604	1.06966113688935	0.289	0.086	1	2.09894030602539	Up
chick erythroid cells subpopulation 9	gene-MORC4	MORC4	0.00217407252823485	0.887683126833392	0.833	0.603	1	1.85020243345887	Up
chick erythroid cells subpopulation 9	gene-PCNA	PCNA	0.00224712591004205	-0.833437	0.298	0.534	1	0.561190643065755	Down
chick erythroid cells subpopulation 9	gene-PRPF18	PRPF18	0.00233209553126176	0.847972640544639	0.254	0.052	1	1.79996972440468	Up
chick erythroid cells subpopulation 9	gene-ARMH3	ARMH3	0.00251505452422066	-1.01559	0.07	0.224	1	0.494625909476346	Down
chick erythroid cells subpopulation 9	gene-SLC7A7	SLC7A7	0.00255460791266117	0.710947170547632	0.596	0.345	1	1.63687842191093	Up
chick erythroid cells subpopulation 9	gene-RALBP1	RALBP1	0.00297390869412957	-1.05105	0.079	0.241	1	0.482616236221267	Down
chick erythroid cells subpopulation 9	gene-HIST1H2A4L1	HIST1H2A4L1	0.00311012229063914	-0.674272	0.009	0.103	1	0.62664814498621	Down
chick erythroid cells subpopulation 9	gene-VPS16	VPS16	0.00311012229063914	-0.678606	0.009	0.103	1	0.624768483873495	Down
chick erythroid cells subpopulation 9	gene-ZNF207	ZNF207	0.00317308898371386	-0.958745	0.219	0.414	1	0.514504122444549	Down
chick erythroid cells subpopulation 9	gene-HSPE1	HSPE1	0.00340617412921628	-0.7543	0.237	0.466	1	0.592834043588688	Down
chick erythroid cells subpopulation 9	gene-MISP	MISP	0.0037613201018262	0.868210204149268	0.377	0.155	1	1.82539692244902	Up
chick erythroid cells subpopulation 9	gene-DYNC1I2	DYNC1I2	0.00380347371559246	-1.16184	0.035	0.155	1	0.446941683776793	Down
chick erythroid cells subpopulation 9	gene-ANXA11	ANXA11	0.00397441484487681	-0.931774	0.053	0.19	1	0.524213328380266	Down
chick erythroid cells subpopulation 9	gene-RNF7	RNF7	0.00405397721561269	-0.982017	0.053	0.19	1	0.50627160429617	Down
chick erythroid cells subpopulation 9	gene-KANSL2	KANSL2	0.00407378983409156	-0.867266	0.105	0.259	1	0.548184895340874	Down
chick erythroid cells subpopulation 9	gene-THAP5	THAP5	0.00420681054335195	-0.937685	0.035	0.155	1	0.522069988523359	Down
chick erythroid cells subpopulation 9	gene-FAM96A	FAM96A	0.00420943704547924	1.03937803515429	0.219	0.052	1	2.05534137752765	Up
chick erythroid cells subpopulation 9	gene-FAM185A	FAM185A	0.00426364422855192	-0.890883	0.018	0.121	1	0.539283971904171	Down
chick erythroid cells subpopulation 9	gene-OSGIN1	OSGIN1	0.00437114683744011	1.21677722426343	0.333	0.138	1	2.32426928209034	Up
chick erythroid cells subpopulation 9	gene-TMED10	TMED10	0.00437763517655582	-0.779105	0.447	0.621	1	0.58272808394434	Down
chick erythroid cells subpopulation 9	gene-LOC121107493	LOC121107493	0.00438141324992595	-1.05321	0.044	0.172	1	0.481894145017882	Down
chick erythroid cells subpopulation 9	gene-MED15	MED15	0.00443661825707578	1.03446583843513	0.167	0.017	1	2.04835509688206	Up
chick erythroid cells subpopulation 9	gene-CDH23	CDH23	0.00444270255717675	-0.861719	0.026	0.138	1	0.550296488409929	Down
chick erythroid cells subpopulation 9	gene-PLA2G12A	PLA2G12A	0.00461464744740417	-0.900083	0.044	0.172	1	0.535855998800827	Down
chick erythroid cells subpopulation 9	gene-LOC101750362	LOC101750362	0.00476635026802459	-0.674154	0	0.069	1	0.626699658307049	Down
chick erythroid cells subpopulation 9	gene-HACD1	HACD1	0.00476635026802459	-0.741143	0	0.069	1	0.598265161807149	Down
chick erythroid cells subpopulation 9	gene-FAM214A	FAM214A	0.00476635026802459	-0.642823	0	0.069	1	0.640458559214592	Down
chick erythroid cells subpopulation 9	gene-TMCO7	TMCO7	0.00476635026802459	-0.624268	0	0.069	1	0.648748849935902	Down
chick erythroid cells subpopulation 9	gene-LOC112530332	LOC112530332	0.00476635026802459	-0.592083	0	0.069	1	0.663384292057822	Down
chick erythroid cells subpopulation 9	gene-LOC425795	LOC425795	0.00476635026802459	-0.630506	0	0.069	1	0.64594978451802	Down
chick erythroid cells subpopulation 9	gene-SESN2	SESN2	0.00480506680325686	-0.826984	0.035	0.155	1	0.563706364083225	Down
chick erythroid cells subpopulation 9	gene-RPL12	RPL12	0.00490871707462801	0.734510141160909	0.772	0.621	1	1.66383242872759	Up
chick erythroid cells subpopulation 9	gene-GTF2F2	GTF2F2	0.00506328091773345	-0.748539	0.044	0.172	1	0.59520608504739	Down
chick erythroid cells subpopulation 9	gene-B4GALT5	B4GALT5	0.00512509128446767	-0.755138	0.026	0.138	1	0.592489891601034	Down
chick erythroid cells subpopulation 9	gene-NPTN	NPTN	0.00543076304764898	1.03708290453821	0.211	0.052	1	2.05207420982688	Up
chick erythroid cells subpopulation 9	gene-UNK	UNK	0.00560986762723113	1.09199190459426	0.123	0	1	2.13168151058152	Up
chick erythroid cells subpopulation 9	gene-LOC428335	LOC428335	0.00566081499885135	-0.755679	0.035	0.155	1	0.592267376297195	Down
chick erythroid cells subpopulation 9	gene-ANKRD13A	ANKRD13A	0.00584753165673985	1.0319016546636	0.219	0.052	1	2.04471767257866	Up
chick erythroid cells subpopulation 9	gene-GAD2	GAD2	0.00597196469286472	-0.9458	0.07	0.207	1	0.519141450500271	Down
chick erythroid cells subpopulation 9	gene-SDE2	SDE2	0.00608019294958325	-0.693725	0.526	0.672	1	0.618255538221701	Down
chick erythroid cells subpopulation 9	gene-TLK2	TLK2	0.00765478236052308	-0.608218	0.114	0.276	1	0.656006532593254	Down
chick erythroid cells subpopulation 9	gene-DDX46	DDX46	0.00802397499066784	-0.882464	0.272	0.431	1	0.54244017222035	Down
chick erythroid cells subpopulation 9	gene-FAM65C	FAM65C	0.00827518299461554	0.77031841519162	0.649	0.431	1	1.70564619276621	Up
chick erythroid cells subpopulation 9	gene-RBM38	RBM38	0.00834542315630566	-0.720836	0.395	0.603	1	0.606745649065176	Down
chick erythroid cells subpopulation 9	gene-BTBD6	BTBD6	0.00872267018034039	-1.03121	0.088	0.224	1	0.489298745911124	Down
chick erythroid cells subpopulation 9	gene-IQUB	IQUB	0.00882801620112158	-0.815236	0.009	0.086	1	0.568315545858903	Down
chick erythroid cells subpopulation 9	gene-ZNF438	ZNF438	0.00882801620112158	-0.719443	0.009	0.086	1	0.607331716221073	Down
chick erythroid cells subpopulation 9	gene-DESI2	DESI2	0.00909521849619948	-0.602404	0.009	0.086	1	0.658655544030136	Down
chick erythroid cells subpopulation 9	gene-OFD1	OFD1	0.00936961771693214	-0.64393	0.009	0.086	1	0.639967264108425	Down
chick erythroid cells subpopulation 9	gene-GPATCH4	GPATCH4	0.00973967039692241	-0.722538	0.061	0.19	1	0.606030524011112	Down
chick erythroid cells subpopulation 9	gene-LOC416995	LOC416995	0.00977650466217264	0.934339925772536	0.228	0.069	1	1.91101609064128	Up
chick erythroid cells subpopulation 9	gene-SNAP47	SNAP47	0.00982534931102481	-0.86799	0.044	0.155	1	0.54790951674734	Down
chick erythroid cells subpopulation 9	gene-LOC112533358	LOC112533358	0.00990213174808413	-0.675178	0.404	0.603	1	0.626254781087448	Down
chick erythroid cells subpopulation 9	gene-LOC422901	LOC422901	0.00993727547734824	-0.72766	0.184	0.362	1	0.603882676769973	Down
chick erythroid cells subpopulation 9	gene-HSP90AA1	HSP90AA1	0.0101606816415949	-0.719275	0.781	0.845	1	0.607402435993919	Down
chick erythroid cells subpopulation 9	gene-COPS8	COPS8	0.010326021965757	0.930700419382336	0.175	0.034	1	1.90620122019606	Up
chick erythroid cells subpopulation 9	gene-TMCC3	TMCC3	0.0103712445035957	-0.993794	0.035	0.138	1	0.502155517433062	Down
chick erythroid cells subpopulation 9	gene-NT5DC2	NT5DC2	0.010420785898836	-0.715104	0.342	0.5	1	0.609161177398523	Down
chick erythroid cells subpopulation 9	gene-RNGTT	RNGTT	0.0104425664383611	-0.832431	0.018	0.103	1	0.56158225316616	Down
chick erythroid cells subpopulation 9	gene-ATP6V1D	ATP6V1D	0.0106120153178594	-0.651817	0.105	0.259	1	0.636478216165593	Down
chick erythroid cells subpopulation 9	gene-DNAJA4	DNAJA4	0.0106942375520771	-0.611467	0.693	0.793	1	0.65453089867314	Down
chick erythroid cells subpopulation 9	gene-UBIAD1	UBIAD1	0.0107124059394208	-0.720757	0.018	0.103	1	0.606778954285165	Down
chick erythroid cells subpopulation 9	gene-SBNO1	SBNO1	0.0107748140784974	0.730850813836413	0.395	0.19	1	1.65961754462728	Up
chick erythroid cells subpopulation 9	gene-IRAK4	IRAK4	0.0112707505768986	-0.748763	0.018	0.103	1	0.595113566711399	Down
chick erythroid cells subpopulation 9	gene-TIPIN	TIPIN	0.0112707505768986	-0.865339	0.018	0.103	1	0.548917467706404	Down
chick erythroid cells subpopulation 9	gene-FAM91A1	FAM91A1	0.0113522155707849	-0.731328	0.026	0.121	1	0.60234935334787	Down
chick erythroid cells subpopulation 9	gene-TAX1BP3	TAX1BP3	0.0115594962109521	-0.732372	0.018	0.103	1	0.601913383884823	Down
chick erythroid cells subpopulation 9	gene-CTNNBIP1	CTNNBIP1	0.0115887077749323	-0.904039	0.114	0.259	1	0.534388588457697	Down
chick erythroid cells subpopulation 9	gene-LIPT2	LIPT2	0.0116037233497001	-0.716429	0.061	0.19	1	0.608602156118577	Down
chick erythroid cells subpopulation 9	gene-TMEM259	TMEM259	0.0116406573340455	-0.754577	0.053	0.172	1	0.592720070948801	Down
chick erythroid cells subpopulation 9	gene-LOC101749023	LOC101749023	0.0118547872661235	-0.613687	0.018	0.103	1	0.653524582051338	Down
chick erythroid cells subpopulation 9	gene-MSH4	MSH4	0.0118547872661235	-0.624821	0.018	0.103	1	0.648500184142858	Down
chick erythroid cells subpopulation 9	gene-SOD1	SOD1	0.0119002397593372	-0.596141	0.509	0.724	1	0.661520974763388	Down
chick erythroid cells subpopulation 9	gene-CIPC	CIPC	0.0121567483250552	-0.749193	0.018	0.103	1	0.594936083299171	Down
chick erythroid cells subpopulation 9	gene-KBTBD8	KBTBD8	0.0124529679467114	0.946599236384551	0.351	0.155	1	1.92732415326243	Up
chick erythroid cells subpopulation 9	gene-USP45	USP45	0.0131092657821658	-0.77826	0.096	0.241	1	0.583069717430852	Down
chick erythroid cells subpopulation 9	gene-ALAS1	ALAS1	0.0131581846798526	-0.850401	0.044	0.155	1	0.554630456602307	Down
chick erythroid cells subpopulation 9	gene-AHCYL1	AHCYL1	0.013210305067791	1.03295254378381	0.281	0.121	1	2.04620763011656	Up
chick erythroid cells subpopulation 9	gene-DNAJC18	DNAJC18	0.0132952381407195	-0.781088	0.026	0.121	1	0.581927593720522	Down
chick erythroid cells subpopulation 9	gene-MHCY4	MHCY4	0.0135923955861087	-0.685778	0.035	0.138	1	0.621670552008795	Down
chick erythroid cells subpopulation 9	gene-HNRNPDL	HNRNPDL	0.0136318948229015	-0.698393	0.377	0.586	1	0.616258375891182	Down
chick erythroid cells subpopulation 9	gene-LBH	LBH	0.0138733978584054	-0.601949	0.035	0.138	1	0.658863081334332	Down
chick erythroid cells subpopulation 9	gene-TMEM189	TMEM189	0.0138733978584054	-0.676817	0.035	0.138	1	0.625543922829231	Down
chick erythroid cells subpopulation 9	gene-TNKS2	TNKS2	0.0140741969306368	0.850585526595009	0.132	0.017	1	1.80323262970601	Up
chick erythroid cells subpopulation 9	gene-DHX8	DHX8	0.0142142671744234	-0.609612	0.026	0.121	1	0.655373057548019	Down
chick erythroid cells subpopulation 9	gene-PSMC6	PSMC6	0.0146350119880414	0.855274762042693	0.211	0.069	1	1.80910326700036	Up
chick erythroid cells subpopulation 9	gene-SH3BGR	SH3BGR	0.0148772239097898	-0.978187	0	0.052	1	0.507617329794801	Down
chick erythroid cells subpopulation 9	gene-LOC423110	LOC423110	0.0148772239097898	-0.588132	0	0.052	1	0.665203621599714	Down
chick erythroid cells subpopulation 9	gene-CYP27C1	CYP27C1	0.0148772239097898	-0.634117	0	0.052	1	0.644335062804219	Down
chick erythroid cells subpopulation 9	gene-ZNF423	ZNF423	0.0148772239097898	-0.688056	0	0.052	1	0.620689820866897	Down
chick erythroid cells subpopulation 9	gene-ACADS	ACADS	0.0148772239097898	-0.678961	0	0.052	1	0.624614906865571	Down
chick erythroid cells subpopulation 9	gene-J6367-mgp13	ND1	0.0148772239097898	-0.95158	0	0.052	1	0.517065872972061	Down
chick erythroid cells subpopulation 9	gene-RBM22	RBM22	0.014996034884133	0.77268448272934	0.096	0	1	1.70844580398159	Up
chick erythroid cells subpopulation 9	gene-GET4	GET4	0.0150398187685176	0.812333982083883	0.254	0.086	1	1.75605007154644	Up
chick erythroid cells subpopulation 9	gene-SUPT4H1	SUPT4H1	0.015184354343922	-0.670747	0.096	0.241	1	0.628181373114298	Down
chick erythroid cells subpopulation 9	gene-ENTPD1	ENTPD1	0.0152283209305978	-0.675407	0.123	0.276	1	0.626155443228195	Down
chick erythroid cells subpopulation 9	gene-TMEM184B	TMEM184B	0.0153926271568184	0.739293319021141	0.482	0.31	1	1.66935793040106	Up
chick erythroid cells subpopulation 9	gene-RNASEH1	RNASEH1	0.0156119736069125	-0.598526	0.167	0.328	1	0.66042832272736	Down
chick erythroid cells subpopulation 9	gene-MAIP1	MAIP1	0.0159002264041707	-0.625519	0.482	0.621	1	0.648186605195266	Down
chick erythroid cells subpopulation 9	gene-MED17	MED17	0.0160613307036652	-0.773121	0.07	0.19	1	0.58515004343403	Down
chick erythroid cells subpopulation 9	gene-U2SURP	U2SURP	0.0164204543057839	0.986019003103719	0.307	0.155	1	1.98071183352703	Up
chick erythroid cells subpopulation 9	gene-ST6GAL2	ST6GAL2	0.0168800101188178	0.615253509667849	0.167	0.034	1	1.5318271453641	Up
chick erythroid cells subpopulation 9	gene-TSC22D1	TSC22D1	0.0169587491397533	-0.743976	0.202	0.345	1	0.597091388616418	Down
chick erythroid cells subpopulation 9	gene-BIRC6	BIRC6	0.0174577549520365	1.06544301137543	0.158	0.034	1	2.09281242520276	Up
chick erythroid cells subpopulation 9	gene-ETV6	ETV6	0.0177523077667185	0.908545795877087	0.211	0.069	1	1.87715241711909	Up
chick erythroid cells subpopulation 9	gene-RNASEK	RNASEK	0.0178914638614587	0.622714092641974	0.623	0.414	1	1.53976917312442	Up
chick erythroid cells subpopulation 9	gene-ZFAND2A	ZFAND2A	0.0180372283118406	0.599455936653036	0.807	0.621	1	1.51514507334598	Up
chick erythroid cells subpopulation 9	gene-IER5	IER5	0.0180941921032999	-0.687772	0.079	0.207	1	0.620811770135672	Down
chick erythroid cells subpopulation 9	gene-FIP1L1	FIP1L1	0.0182954398913819	-0.894707	0.14	0.276	1	0.537856572389789	Down
chick erythroid cells subpopulation 9	gene-ATP5J2	ATP5J2	0.0184466253692855	-0.833091	0.123	0.259	1	0.561325348485027	Down
chick erythroid cells subpopulation 9	gene-TARSL2	TARSL2	0.0185319457489965	-0.722788	0.061	0.172	1	0.605925277908826	Down
chick erythroid cells subpopulation 9	gene-MRPL2	MRPL2	0.018708065628127	0.937327212081602	0.228	0.086	1	1.91497719571039	Up
chick erythroid cells subpopulation 9	gene-C1D	C1D	0.0189610361706383	0.947839875859308	0.123	0.017	1	1.92898226032353	Up
chick erythroid cells subpopulation 9	gene-EIF4G2	EIF4G2	0.0191061866832167	0.736493155973181	0.263	0.103	1	1.66612097401784	Up
chick erythroid cells subpopulation 9	gene-GTF2A2	GTF2A2	0.0191782136529334	-0.624688	0.07	0.19	1	0.648560231976977	Down
chick erythroid cells subpopulation 9	gene-AHI1	AHI1	0.0194812424744846	0.860849623215043	0.158	0.034	1	1.81610752679716	Up
chick erythroid cells subpopulation 9	gene-KLHL5	KLHL5	0.0198171684872184	-0.713341	0.061	0.172	1	0.609906046309291	Down
chick erythroid cells subpopulation 9	gene-HSPB9	HSPB9	0.0198171684872184	-1.04509	0.061	0.172	1	0.484613563313004	Down
chick erythroid cells subpopulation 9	gene-PCNX1	PCNX1	0.0199117561156986	-0.870036	0.096	0.224	1	0.547133339335322	Down
chick erythroid cells subpopulation 9	gene-DEK	DEK	0.020775383680364	0.947857103788155	0.088	0	1	1.92900529538403	Up
chick erythroid cells subpopulation 9	gene-MRPL38	MRPL38	0.020775383680364	0.771026244260234	0.088	0	1	1.70648323880873	Up
chick erythroid cells subpopulation 9	gene-C6orf120	C6orf120	0.0210581426200486	0.682449506976613	0.368	0.19	1	1.60486228896891	Up
chick erythroid cells subpopulation 9	gene-CCDC25	CCDC25	0.0210917735641259	1.01680497879536	0.149	0.034	1	2.02343285915307	Up
chick erythroid cells subpopulation 9	gene-UBFD1	UBFD1	0.0210917735641259	-0.630929	0.07	0.19	1	0.645760234553925	Down
chick erythroid cells subpopulation 9	gene-SELENOP1	SELENOP1	0.0211658524879727	-0.797105	0.298	0.448	1	0.575502659943765	Down
chick erythroid cells subpopulation 9	gene-SEH1L	SEH1L	0.02142637260938	0.974187175869597	0.149	0.034	1	1.96453405347895	Up
chick erythroid cells subpopulation 9	gene-HSPA9	HSPA9	0.0225107739877383	-0.690099	0.211	0.362	1	0.619811145759104	Down
chick erythroid cells subpopulation 9	gene-TAF2	TAF2	0.0226569007335948	-0.809133	0.044	0.138	1	0.570724706793341	Down
chick erythroid cells subpopulation 9	gene-TMEM86A	TMEM86A	0.0231695915263287	0.925756382333516	0.149	0.034	1	1.89967995320045	Up
chick erythroid cells subpopulation 9	gene-MBNL3	MBNL3	0.0235685014922442	1.04598969241492	0.175	0.052	1	2.0647823187182	Up
chick erythroid cells subpopulation 9	gene-POLD3	POLD3	0.0236055592968802	0.700640497534391	0.184	0.052	1	1.62522616645176	Up
chick erythroid cells subpopulation 9	gene-LZIC	LZIC	0.0242190998430003	-0.595359	0.053	0.155	1	0.6618799549136	Down
chick erythroid cells subpopulation 9	gene-ROMO1	ROMO1	0.0244618876969197	0.775009470113344	0.377	0.207	1	1.71120128396563	Up
chick erythroid cells subpopulation 9	gene-UBAP1	UBAP1	0.024557815488597	0.860006904827969	0.202	0.069	1	1.81504699754107	Up
chick erythroid cells subpopulation 9	gene-MED7	MED7	0.0249257651563077	-0.614132	0.105	0.241	1	0.653322658199647	Down
chick erythroid cells subpopulation 9	gene-GAB3	GAB3	0.0250346648925214	0.798664268113766	0.149	0.034	1	1.73948985882661	Up
chick erythroid cells subpopulation 9	gene-RFX3	RFX3	0.0254372256529128	0.802362	0.211	0.069	1	1.74395388026209	Up
chick erythroid cells subpopulation 9	gene-CHST2	CHST2	0.0254975645850678	-0.628754	0.053	0.155	1	0.646734511620604	Down
chick erythroid cells subpopulation 9	gene-LOC124417814	LOC124417814	0.0255189059464756	0.998204597323789	0.246	0.103	1	1.99751259147802	Up
chick erythroid cells subpopulation 9	gene-EIF3G	EIF3G	0.0255527976295726	0.723992846633212	0.202	0.069	1	1.65174713993379	Up
chick erythroid cells subpopulation 9	gene-SEPHS1	SEPHS1	0.0256563896205765	-0.585996	0.009	0.069	1	0.666189428234669	Down
chick erythroid cells subpopulation 9	gene-NADSYN1	NADSYN1	0.0256563896205765	-0.618615	0.009	0.069	1	0.651295859840763	Down
chick erythroid cells subpopulation 9	gene-VPS45	VPS45	0.0256563896205765	-0.678106	0.009	0.069	1	0.624985184040749	Down
chick erythroid cells subpopulation 9	gene-OPA1	OPA1	0.0256723708412189	0.954948106572528	0.246	0.103	1	1.93850990483556	Up
chick erythroid cells subpopulation 9	gene-SCAMP3	SCAMP3	0.0264021688626949	-0.649705	0.009	0.069	1	0.637410596061474	Down
chick erythroid cells subpopulation 9	gene-RRS1	RRS1	0.026504218542451	-0.799677	0.132	0.259	1	0.574477801501101	Down
chick erythroid cells subpopulation 9	gene-NUP42	NUP42	0.0265118480273026	-0.803097	0.035	0.121	1	0.573117728272186	Down
chick erythroid cells subpopulation 9	gene-ULK1	ULK1	0.0265118480273026	-0.65958	0.035	0.121	1	0.63306261682358	Down
chick erythroid cells subpopulation 9	gene-SELENOK	SELENOK	0.0267528481986957	-0.607286	0.167	0.31	1	0.656430224084237	Down
chick erythroid cells subpopulation 9	gene-ZFP91	ZFP91	0.0268340081259499	-0.596101	0.053	0.155	1	0.661539529963433	Down
chick erythroid cells subpopulation 9	gene-PGAP1	PGAP1	0.0269668416397182	0.681668665502371	0.36	0.19	1	1.60399391142758	Up
chick erythroid cells subpopulation 9	gene-CHMP4B	CHMP4B	0.0270411110327855	-0.944316	0.193	0.328	1	0.519675769771696	Down
chick erythroid cells subpopulation 9	gene-PIGN	PIGN	0.0271666050733079	-0.766345	0.009	0.069	1	0.587905079257325	Down
chick erythroid cells subpopulation 9	gene-PRELID3A	PRELID3A	0.0271666050733079	-0.604094	0.009	0.069	1	0.657884171731698	Down
chick erythroid cells subpopulation 9	gene-J6367-mgp11	COX1	0.0271666050733079	-0.827094	0.009	0.069	1	0.563663440204985	Down
chick erythroid cells subpopulation 9	gene-RSRC2	RSRC2	0.0277723968590753	-0.733023	0.272	0.466	1	0.601641779695212	Down
chick erythroid cells subpopulation 9	gene-IARS2	IARS2	0.0279500679477073	-0.604995	0.009	0.069	1	0.657473715033089	Down
chick erythroid cells subpopulation 9	gene-PACSIN2	PACSIN2	0.0280414929715742	0.912972571752196	0.219	0.086	1	1.88292113099837	Up
chick erythroid cells subpopulation 9	gene-NCOA1	NCOA1	0.0281120614217835	-0.734713	0.035	0.121	1	0.600937361244687	Down
chick erythroid cells subpopulation 9	gene-LOC770141	LOC770141	0.0282092042511008	-0.742735	0.044	0.138	1	0.59760555770814	Down
chick erythroid cells subpopulation 9	gene-SNX5	SNX5	0.0282305091573196	-0.614156	0.053	0.155	1	0.653312104336704	Down
chick erythroid cells subpopulation 9	gene-ABAT	ABAT	0.0283376916170092	1.00798548396763	0.114	0.017	1	2.01110092550662	Up
chick erythroid cells subpopulation 9	gene-MKNK2	MKNK2	0.028413115952652	0.703647413433332	0.246	0.103	1	1.62861705263664	Up
chick erythroid cells subpopulation 9	gene-CMIP	CMIP	0.028504080445002	-0.90977	0.018	0.086	1	0.532269986327824	Down
chick erythroid cells subpopulation 9	gene-RPUSD4	RPUSD4	0.028504080445002	-0.638707	0.018	0.086	1	0.642288365832481	Down
chick erythroid cells subpopulation 9	gene-MRPS18C	MRPS18C	0.0286636495004616	-0.644263	0.035	0.121	1	0.63981935710797	Down
chick erythroid cells subpopulation 9	gene-GORASP2	GORASP2	0.0286636495004616	-0.602228	0.035	0.121	1	0.658735708039312	Down
chick erythroid cells subpopulation 9	gene-PICK1	PICK1	0.0287796428577546	0.646509480616576	0.079	0	1	1.56537627076035	Up
chick erythroid cells subpopulation 9	gene-INTS10	INTS10	0.0287796428577546	0.622785947457342	0.079	0	1	1.53984586472023	Up
chick erythroid cells subpopulation 9	gene-DR1	DR1	0.0287796428577546	-0.799075	0.026	0.103	1	0.574717354081165	Down
chick erythroid cells subpopulation 9	gene-SRGAP3	SRGAP3	0.0287796428577546	0.662437720041618	0.079	0	1	1.5827547443023	Up
chick erythroid cells subpopulation 9	gene-UBE3B	UBE3B	0.0287796428577546	0.683011706531358	0.079	0	1	1.60548780486775	Up
chick erythroid cells subpopulation 9	gene-SNRPD3	SNRPD3	0.0287796428577546	0.664297253242394	0.079	0	1	1.58479611999672	Up
chick erythroid cells subpopulation 9	gene-NECAP2	NECAP2	0.0287796428577546	0.688947997910579	0.079	0	1	1.61211	Up
chick erythroid cells subpopulation 9	gene-AZIN2	AZIN2	0.0287796428577546	0.650847675600768	0.079	0	1	1.5700904533772	Up
chick erythroid cells subpopulation 9	gene-KIF24	KIF24	0.0287796428577546	1.24606099659025	0.079	0	1	2.37192928095769	Up
chick erythroid cells subpopulation 9	gene-FAM134C	FAM134C	0.0291784664931375	0.694741129894457	0.316	0.155	1	1.61859397449093	Up
chick erythroid cells subpopulation 9	gene-ANGEL1	ANGEL1	0.0292245325706407	-0.707904	0.035	0.121	1	0.612208736200991	Down
chick erythroid cells subpopulation 9	gene-EIF3D	EIF3D	0.0293292493215687	0.592378527942603	0.333	0.172	1	1.50773044931149	Up
chick erythroid cells subpopulation 9	gene-LOC107048990	LOC107048990	0.0296641402384237	0.886701327301501	0.263	0.121	1	1.84894	Up
chick erythroid cells subpopulation 9	gene-HIST1H2BO	HIST1H2BO	0.0297948339998621	-0.652081	0.035	0.121	1	0.636361906296393	Down
chick erythroid cells subpopulation 9	gene-TMEM9B	TMEM9B	0.0299043081373883	-0.6163	0.018	0.086	1	0.6523419267546	Down
chick erythroid cells subpopulation 9	gene-CTBPL	CTBPL	0.0301550280129904	0.644662838015915	0.465	0.293	1	1.56337387858459	Up
chick erythroid cells subpopulation 9	gene-PSME1	PSME1	0.0301732932650497	1.03916341475737	0.211	0.086	1	2.05503564044515	Up
chick erythroid cells subpopulation 9	gene-MYOD1	MYOD1	0.0303367928209934	-0.867061	0.649	0.724	1	0.548262612389197	Down
chick erythroid cells subpopulation 9	gene-SLC35A5	SLC35A5	0.0303679628866938	0.6958788546263	0.114	0.017	1	1.61987091844184	Up
chick erythroid cells subpopulation 9	gene-VSIR	VSIR	0.03037467811936	-0.762208	0.035	0.121	1	0.58959309377495	Down
chick erythroid cells subpopulation 9	gene-RNF170	RNF170	0.03037467811936	-0.602753	0.035	0.121	1	0.658496277751086	Down
chick erythroid cells subpopulation 9	gene-SURF6	SURF6	0.0306263259855509	-0.710247	0.018	0.086	1	0.611215510343562	Down
chick erythroid cells subpopulation 9	gene-MRPL17	MRPL17	0.0306263259855509	-0.689522	0.018	0.086	1	0.620059346608385	Down
chick erythroid cells subpopulation 9	gene-GABPB1	GABPB1	0.0306712861812315	-0.641537	0.026	0.103	1	0.641029827947801	Down
chick erythroid cells subpopulation 9	gene-CTNNBL1	CTNNBL1	0.0306778034405124	0.706720933199252	0.14	0.034	1	1.63209035940186	Up
chick erythroid cells subpopulation 9	gene-KHDC4	KHDC4	0.031151622169167	0.861164760969242	0.14	0.034	1	1.81650427492759	Up
chick erythroid cells subpopulation 9	gene-DCUN1D3	DCUN1D3	0.0314688894449352	-0.654956	0.114	0.241	1	0.63509476235013	Down
chick erythroid cells subpopulation 9	gene-STEEP1	STEEP1	0.0316151518335907	0.739510801423788	0.386	0.207	1	1.66960960059436	Up
chick erythroid cells subpopulation 9	gene-OSBPL6	OSBPL6	0.0316317073942443	0.951141305280941	0.14	0.034	1	1.93340155256185	Up
chick erythroid cells subpopulation 9	gene-PSMC5	PSMC5	0.0318643259860163	0.736129545450335	0.167	0.052	1	1.66570110511711	Up
chick erythroid cells subpopulation 9	gene-YPEL2	YPEL2	0.0319715440772426	0.672060187266061	0.114	0.017	1	1.59334666343055	Up
chick erythroid cells subpopulation 9	gene-RBMS1	RBMS1	0.0321153634694213	-0.614444	0.018	0.086	1	0.65318144566549	Down
chick erythroid cells subpopulation 9	gene-IMPA1	IMPA1	0.0321181239140102	-0.876542	0.07	0.172	1	0.544671297837633	Down
chick erythroid cells subpopulation 9	gene-CLCC1	CLCC1	0.0327219162052398	0.655941818111347	0.219	0.086	1	1.57564422727255	Up
chick erythroid cells subpopulation 9	gene-PISD	PISD	0.0327920015211361	-0.592946	0.035	0.121	1	0.662987757994795	Down
chick erythroid cells subpopulation 9	gene-BNIP1	BNIP1	0.0334395026926699	-0.620451	0.105	0.224	1	0.650467737709216	Down
chick erythroid cells subpopulation 9	gene-EIF4B	EIF4B	0.0341284121848842	0.715479623879927	0.14	0.034	1	1.64202901933922	Up
chick erythroid cells subpopulation 9	gene-RTN4	RTN4	0.034323159591284	-0.701941	0.096	0.207	1	0.614744471693098	Down
chick erythroid cells subpopulation 9	gene-OCIAD2	OCIAD2	0.0343693197582734	0.706752271109847	0.254	0.121	1	1.63212581170177	Up
chick erythroid cells subpopulation 9	gene-PDCD10	PDCD10	0.0348734619838812	0.642545820679783	0.167	0.052	1	1.56108145893209	Up
chick erythroid cells subpopulation 9	gene-DIPK2A	DIPK2A	0.0352648618343762	0.784449353072164	0.325	0.19	1	1.72243477613417	Up
chick erythroid cells subpopulation 9	gene-LOC121111405	LOC121111405	0.036245283038619	-0.862141	0.07	0.172	1	0.550135487820971	Down
chick erythroid cells subpopulation 9	gene-UBE2O	UBE2O	0.0367459254758912	-0.732398	0.123	0.241	1	0.601902548196464	Down
chick erythroid cells subpopulation 9	gene-WDR27	WDR27	0.0367656696467654	0.824210426628968	0.105	0.017	1	1.77056575907158	Up
chick erythroid cells subpopulation 9	gene-RSRC1	RSRC1	0.0367656696467654	0.676644400937149	0.105	0.017	1	1.59841763019206	Up
chick erythroid cells subpopulation 9	gene-NCBP2	NCBP2	0.0374074147101299	0.849731658115363	0.105	0.017	1	1.80216569046901	Up
chick erythroid cells subpopulation 9	gene-SRP54	SRP54	0.0379498578569385	-0.680482	0.175	0.293	1	0.62395697152466	Down
chick erythroid cells subpopulation 9	gene-SHPRH	SHPRH	0.0384189793282882	0.822933030693814	0.158	0.052	1	1.76899875256784	Up
chick erythroid cells subpopulation 9	gene-PIGBOS1	PIGBOS1	0.0384730621707661	0.725320159937922	0.14	0.034	1	1.65326748534659	Up
chick erythroid cells subpopulation 9	gene-WBSCR27	WBSCR27	0.0384799978320335	-0.834355	0.061	0.155	1	0.560833546839481	Down
chick erythroid cells subpopulation 9	gene-SELENOO	SELENOO	0.0386821508352561	0.873407116824736	0.368	0.241	1	1.83198427098473	Up
chick erythroid cells subpopulation 9	gene-PIAS4	PIAS4	0.0398907956306529	0.645769966244507	0.07	0	1	1.5645740765511	Up
chick erythroid cells subpopulation 9	gene-DCTN1	DCTN1	0.0398916747267196	0.662098382532171	0.07	0	1	1.5823825070115	Up
chick erythroid cells subpopulation 9	gene-ZFYVE27	ZFYVE27	0.0398916747267196	0.609953795059959	0.07	0	1	1.52621032850837	Up
chick erythroid cells subpopulation 9	gene-HDLBP	HDLBP	0.0398916747267196	0.757211469201082	0.07	0	1	1.69022050197338	Up
chick erythroid cells subpopulation 9	gene-LOC107054589	LOC107054589	0.0398916747267196	0.641548988494828	0.07	0	1	1.56000320003882	Up
chick erythroid cells subpopulation 9	gene-ZFR2	ZFR2	0.0398916747267196	0.871426308961506	0.07	0	1	1.82947069831374	Up
chick erythroid cells subpopulation 9	gene-PHF10	PHF10	0.0399181643781185	0.870913983251846	0.132	0.034	1	1.82882113728802	Up
chick erythroid cells subpopulation 9	gene-PPIA	PPIA	0.040070567772784	0.664817106415986	0.105	0.017	1	1.58537	Up
chick erythroid cells subpopulation 9	gene-LOC107054741	LOC107054741	0.0403108469908689	-0.706356	0.096	0.207	1	0.612866384733499	Down
chick erythroid cells subpopulation 9	gene-TMSB15B	TMSB15B	0.0403229262863088	-0.798411	0.088	0.19	1	0.574982290857849	Down
chick erythroid cells subpopulation 9	gene-SPRYD7	SPRYD7	0.0407609433644328	0.773260772467267	0.105	0.017	1	1.70912838514108	Up
chick erythroid cells subpopulation 9	gene-DYNC2H1	DYNC2H1	0.0414613736792419	0.592329449230184	0.105	0.017	1	1.50767915904681	Up
chick erythroid cells subpopulation 9	gene-ITFG1	ITFG1	0.0414613736792419	0.906995013948996	0.105	0.017	1	1.87514	Up
chick erythroid cells subpopulation 9	gene-WDSUB1	WDSUB1	0.0415933033527736	-0.687887	0.061	0.155	1	0.620762211303407	Down
chick erythroid cells subpopulation 9	gene-DSTN	DSTN	0.0417320099686133	-0.693724	0.088	0.19	1	0.618255821651706	Down
chick erythroid cells subpopulation 9	gene-RWDD4	RWDD4	0.0418840764314764	-0.774564	0.114	0.224	1	0.584565288948871	Down
chick erythroid cells subpopulation 9	gene-DUSP11RC1I	DUSP11RC1I	0.0420807554393408	-0.625461	0.281	0.431	1	0.648212696056034	Down
chick erythroid cells subpopulation 9	gene-PLCG1	PLCG1	0.042675568694644	-0.756044	0.114	0.224	1	0.592117680945176	Down
chick erythroid cells subpopulation 9	gene-RAB11A	RAB11A	0.042897027015592	-0.738824	0.061	0.155	1	0.599227669519396	Down
chick erythroid cells subpopulation 9	gene-CNST	CNST	0.0435617385247932	-0.707337	0.061	0.155	1	0.612449776981043	Down
chick erythroid cells subpopulation 9	gene-TERF2IP	TERF2IP	0.0440725378692959	-0.606163	0.088	0.19	1	0.656941630532669	Down
chick erythroid cells subpopulation 9	gene-ABCC8	ABCC8	0.0443451681974874	0.851500071998125	0.132	0.034	1	1.80437608752787	Up
chick erythroid cells subpopulation 9	gene-ERP44	ERP44	0.0443658698652066	0.627247549960372	0.105	0.017	1	1.54461528175354	Up
chick erythroid cells subpopulation 9	gene-JARID2	JARID2	0.0449906717958294	-0.752014	0.053	0.138	1	0.593774099069767	Down
chick erythroid cells subpopulation 9	gene-HPS3	HPS3	0.0457262882576926	-1.00128	0.053	0.138	1	0.499557510835364	Down
chick erythroid cells subpopulation 9	gene-GNB1	GNB1	0.0461535726156157	0.605916802973191	0.211	0.086	1	1.52194561107702	Up
chick erythroid cells subpopulation 9	gene-NDUFS1	NDUFS1	0.0465229218467833	0.737228198250397	0.158	0.052	1	1.66697006641301	Up
chick erythroid cells subpopulation 9	gene-YLPM1	YLPM1	0.0465408972624847	0.685241574868261	0.254	0.121	1	1.60797120880167	Up
chick erythroid cells subpopulation 9	gene-LOC101748700	LOC101748700	0.0470560331293559	0.781757484999249	0.132	0.034	1	1.71922394907444	Up
chick erythroid cells subpopulation 9	gene-IKBIP	IKBIP	0.0471113776364283	-0.600617	0.114	0.224	1	0.659471658844238	Down
chick erythroid cells subpopulation 9	gene-ZER1	ZER1	0.0471513332894963	-0.82117	0.079	0.172	1	0.565982815077487	Down
chick erythroid cells subpopulation 9	gene-FBXO11	FBXO11	0.0477352668543408	-0.633129	0.061	0.155	1	0.6447766486259	Down
chick erythroid cells subpopulation 9	gene-PRODH	PRODH	0.0477905029548683	0.635071986973774	0.158	0.052	1	1.55301523975218	Up
chick erythroid cells subpopulation 9	gene-CDC73	CDC73	0.048065633176861	0.715327746143979	0.254	0.121	1	1.64185616609148	Up
chick erythroid cells subpopulation 9	gene-RABGAP1	RABGAP1	0.0480761652490689	-0.81046	0.184	0.31	1	0.570200050925891	Down
chick erythroid cells subpopulation 9	gene-TXNRD1	TXNRD1	0.0486861131885062	0.983818950235235	0.491	0.362	1	1.97769362823891	Up

## Sheet: C10
Cluster	ensambl_id	gene	p-value	log2FoldChange	pct.1	pct.2	q-value	FoldChange	Regulation
chick erythroid cells subpopulation 10	gene-JTB	JTB	2.15944572012713e-05	0.803997993158022	1	1	0.553228399039369	1.74593275360902	Up
chick erythroid cells subpopulation 10	gene-PHOSPHO1	PHOSPHO1	0.000120550018754719	0.937708121826194	0.95	0.833	1	1.91548286721906	Up
chick erythroid cells subpopulation 10	gene-HSPA13	HSPA13	0.000209253135676162	0.726666180455406	0.4	0	1	1.65481068770231	Up
chick erythroid cells subpopulation 10	gene-RBM33	RBM33	0.000256072310883103	0.894314194821332	0.9	0.433	1	1.85872610384598	Up
chick erythroid cells subpopulation 10	gene-FXR1	FXR1	0.000301363294063725	0.723922202856173	1	0.933	1	1.65166626158004	Up
chick erythroid cells subpopulation 10	gene-SAFB2	SAFB2	0.000642194553336254	0.632072725817264	0.65	0.133	1	1.54978998438998	Up
chick erythroid cells subpopulation 10	gene-TMBIM1	TMBIM1	0.000730082803580982	1.01546084305349	1	0.833	1	2.02154853726843	Up
chick erythroid cells subpopulation 10	gene-LOC124417243	LOC124417243	0.000742174236597271	0.889980811726515	0.45	0.067	1	1.85315147615058	Up
chick erythroid cells subpopulation 10	gene-ATP6V0E1	ATP6V0E1	0.00077255382471823	0.969842371071326	0.85	0.567	1	1.95862658384907	Up
chick erythroid cells subpopulation 10	gene-RPL17	RPL17	0.000900867413534875	0.722976631012235	1	0.8	1	1.65058408040358	Up
chick erythroid cells subpopulation 10	gene-LDB1	LDB1	0.000917262102666797	0.91173591993164	1	0.633	1	1.88130781696993	Up
chick erythroid cells subpopulation 10	gene-HAX1	HAX1	0.000982239347535178	0.799023660663283	0.9	0.467	1	1.73992324048479	Up
chick erythroid cells subpopulation 10	gene-LOC112529954	LOC112529954	0.00143404661365911	0.984724464671222	0.6	0.233	1	1.97893532673285	Up
chick erythroid cells subpopulation 10	gene-TNRC6C	TNRC6C	0.00145435499600911	0.932629166335555	0.85	0.633	1	1.90875133536723	Up
chick erythroid cells subpopulation 10	gene-MKLN1	MKLN1	0.00153925818992705	0.670268183412703	0.65	0.267	1	1.59136876047255	Up
chick erythroid cells subpopulation 10	gene-HELZ2	HELZ2	0.00158280858141626	-0.704321	0	0.4	1	0.613731385833333	Down
chick erythroid cells subpopulation 10	gene-DNAJC30	DNAJC30	0.00176201800955137	0.654839973120002	0.45	0.067	1	1.57444130298961	Up
chick erythroid cells subpopulation 10	gene-DUSP22	DUSP22	0.00179861259176518	1.05877023339217	0.9	0.567	1	2.08315506399508	Up
chick erythroid cells subpopulation 10	gene-COX7B	COX7B	0.00213919329506733	0.745950326879866	0.95	0.9	1	1.67707862475729	Up
chick erythroid cells subpopulation 10	gene-HELZ	HELZ	0.00220573384798717	0.847699639744602	0.55	0.167	1	1.79962914883555	Up
chick erythroid cells subpopulation 10	gene-UBB	UBB	0.00221665410583497	1.07956473279679	1	0.967	1	2.11339836369066	Up
chick erythroid cells subpopulation 10	gene-RPL31	RPL31	0.00233572903124882	0.734220893225423	0.95	0.8	1	1.66349887808776	Up
chick erythroid cells subpopulation 10	gene-TXN	TXN	0.00251972182796121	1.27823341936479	0.9	0.667	1	2.42541802440196	Up
chick erythroid cells subpopulation 10	gene-BAG5	BAG5	0.00259444132191095	0.664372098862664	0.9	0.733	1	1.58487833981595	Up
chick erythroid cells subpopulation 10	gene-EIF3E	EIF3E	0.00295539448501689	0.660889159935018	1	0.667	1	1.58105675835636	Up
chick erythroid cells subpopulation 10	gene-LENG9L7	LENG9L7	0.00354074497798363	0.5972929451551	0.35	0.033	1	1.51287516161435	Up
chick erythroid cells subpopulation 10	gene-FAM188A	FAM188A	0.0036922917780189	0.659057211678613	0.85	0.633	1	1.5790503911614	Up
chick erythroid cells subpopulation 10	gene-HS6ST1	HS6ST1	0.00391634931407864	1.08058662400242	0.65	0.233	1	2.11489585844085	Up
chick erythroid cells subpopulation 10	gene-RUSC1	RUSC1	0.00442803555666032	0.58569941946988	0.5	0.167	1	1.50076638544502	Up
chick erythroid cells subpopulation 10	gene-SGMS1	SGMS1	0.00458654902100213	0.741613120581217	0.8	0.467	1	1.67204435696706	Up
chick erythroid cells subpopulation 10	gene-PTPRE	PTPRE	0.00474562902599005	-0.759561	0.1	0.533	1	0.590675947440145	Down
chick erythroid cells subpopulation 10	gene-RPL34	RPL34	0.00507260310638713	0.662535950509702	1	0.9	1	1.58286251484847	Up
chick erythroid cells subpopulation 10	gene-PSMB5	PSMB5	0.00507577848729909	0.689304210264179	1	0.933	1	1.61250564409032	Up
chick erythroid cells subpopulation 10	gene-DNAJB2	DNAJB2	0.00522399837690299	0.801092636235341	0.95	0.9	1	1.74242026244787	Up
chick erythroid cells subpopulation 10	gene-SARNP	SARNP	0.00534126146174707	-0.729529	0.05	0.4	1	0.603100884110588	Down
chick erythroid cells subpopulation 10	gene-MOB2	MOB2	0.0053751245680044	0.772324584414221	0.65	0.4	1	1.70801966397127	Up
chick erythroid cells subpopulation 10	gene-PAPOLB	PAPOLB	0.00546248190850677	0.648497325173657	0.85	0.5	1	1.56753464059637	Up
chick erythroid cells subpopulation 10	gene-CCS	CCS	0.00548260243030883	0.697202952715847	0.9	0.7	1	1.62135831009649	Up
chick erythroid cells subpopulation 10	gene-CTBPL	CTBPL	0.00580197469850487	0.935855857485661	0.6	0.333	1	1.91302517250731	Up
chick erythroid cells subpopulation 10	gene-TOB2	TOB2	0.0062503814920632	0.594886056788124	0.45	0.133	1	1.5103532940309	Up
chick erythroid cells subpopulation 10	gene-FBXO3	FBXO3	0.00626161811215469	0.597413126266813	1	0.667	1	1.513	Up
chick erythroid cells subpopulation 10	gene-CWC15	CWC15	0.00653146300207495	0.743391400716344	0.75	0.4	1	1.67410660604418	Up
chick erythroid cells subpopulation 10	gene-LOC107052410	LOC107052410	0.00656925479179135	0.625733682120289	0.4	0.1	1	1.54299531570915	Up
chick erythroid cells subpopulation 10	gene-ZNF407	ZNF407	0.00695901373012976	0.966940063694239	0.75	0.533	1	1.95469032414807	Up
chick erythroid cells subpopulation 10	gene-RPL9	RPL9	0.0072885554268462	0.759808760133208	1	0.933	1	1.69326615493203	Up
chick erythroid cells subpopulation 10	gene-RBM24	RBM24	0.00732670675091724	-0.839789	0.2	0.567	1	0.558725231938212	Down
chick erythroid cells subpopulation 10	gene-MXI1	MXI1	0.00771783785071691	0.593256508999514	0.95	0.7	1	1.50864828822936	Up
chick erythroid cells subpopulation 10	gene-NRAS	NRAS	0.00787635215566385	-0.647472	0.05	0.4	1	0.638397829428435	Down
chick erythroid cells subpopulation 10	gene-WDR48	WDR48	0.00814997685533365	0.656297755259278	0.35	0.067	1	1.57603301318041	Up
chick erythroid cells subpopulation 10	gene-RPL26L1	RPL26L1	0.0081991394587704	0.595412802390622	1	0.933	1	1.51090484317157	Up
chick erythroid cells subpopulation 10	gene-PBDC1	PBDC1	0.00878006243423564	1.0346194779214	0.55	0.267	1	2.04857324761652	Up
chick erythroid cells subpopulation 10	gene-SCAF8	SCAF8	0.00894102052060742	0.833057804473016	0.7	0.367	1	1.78145717744152	Up
chick erythroid cells subpopulation 10	gene-SON	SON	0.00946433207680073	0.669173073225159	0.95	0.9	1	1.59016125449751	Up
chick erythroid cells subpopulation 10	gene-DAD1	DAD1	0.00957835636024009	-0.609645	0.05	0.367	1	0.655358011023691	Down
chick erythroid cells subpopulation 10	gene-LOC770612	LOC770612	0.00980603383927691	1.21041696995533	0.75	0.467	1	2.31404508006309	Up
chick erythroid cells subpopulation 10	gene-RPS11	RPS11	0.0106128560262579	0.595018781550579	0.95	0.9	1	1.51049224959515	Up
chick erythroid cells subpopulation 10	gene-METAP2	METAP2	0.0108652776727202	0.777903203543218	0.8	0.6	1	1.71463702722454	Up
chick erythroid cells subpopulation 10	gene-TUBB1	TUBB1	0.0113696081671557	-0.971268	0.3	0.6	1	0.510057421107516	Down
chick erythroid cells subpopulation 10	gene-HEATR5B	HEATR5B	0.0114403800215431	-0.627268	0.05	0.4	1	0.647401437718305	Down
chick erythroid cells subpopulation 10	gene-RPL30	RPL30	0.0115719078759916	0.653609069357027	1	0.933	1	1.57309856653988	Up
chick erythroid cells subpopulation 10	gene-NCOA6	NCOA6	0.012440408591195	0.687343475122862	0.4	0.1	1	1.61031561163768	Up
chick erythroid cells subpopulation 10	gene-EIF3H	EIF3H	0.0124438769965233	0.614415661291956	0.8	0.633	1	1.53093779159101	Up
chick erythroid cells subpopulation 10	gene-CLPX	CLPX	0.0131562636424438	0.780371994701267	0.5	0.167	1	1.71757368714098	Up
chick erythroid cells subpopulation 10	gene-DEK	DEK	0.0136423216893444	-0.827026	0	0.267	1	0.563689929595759	Down
chick erythroid cells subpopulation 10	gene-AFDN	AFDN	0.0136423216893444	-0.720721	0	0.267	1	0.606794128271273	Down
chick erythroid cells subpopulation 10	gene-TDH	TDH	0.0141772232725271	0.754045191237308	0.95	0.733	1	1.68651504837162	Up
chick erythroid cells subpopulation 10	gene-COPS3	COPS3	0.0143355169067074	-0.698851	0.2	0.533	1	0.616062662147733	Down
chick erythroid cells subpopulation 10	gene-HBE1	HBE1	0.014458550172463	-1.17661	1	1	1	0.442389302606477	Down
chick erythroid cells subpopulation 10	gene-UBE4A	UBE4A	0.0144733823558586	0.618197614929746	0.4	0.133	1	1.53495633413574	Up
chick erythroid cells subpopulation 10	gene-RSRP1	RSRP1	0.0154256271772841	0.689305376652416	0.75	0.433	1	1.61250694776734	Up
chick erythroid cells subpopulation 10	gene-BSG	BSG	0.0154843793558454	0.69082385915046	0.95	0.767	1	1.61420505620782	Up
chick erythroid cells subpopulation 10	gene-CAT	CAT	0.016347113149215	0.682675297558422	0.45	0.167	1	1.60511347937101	Up
chick erythroid cells subpopulation 10	gene-LOC107050620	LOC107050620	0.0167945564376785	0.723256417029489	0.7	0.467	1	1.65090421398408	Up
chick erythroid cells subpopulation 10	gene-WHSC1L1	WHSC1L1	0.016967913675282	0.671626595308744	0.95	0.867	1	1.5928678661294	Up
chick erythroid cells subpopulation 10	gene-PINK1	PINK1	0.017266359735573	0.616713686632183	0.5	0.233	1	1.53337831934806	Up
chick erythroid cells subpopulation 10	gene-RRS1	RRS1	0.0187437097121337	0.65758550044439	0.25	0.033	1	1.57744040345484	Up
chick erythroid cells subpopulation 10	gene-COMMD9	COMMD9	0.0187437097121337	0.606443872459983	0.25	0.033	1	1.52250173528799	Up
chick erythroid cells subpopulation 10	gene-RAB18	RAB18	0.0200164893227586	0.678902506106745	0.45	0.167	1	1.60092143120134	Up
chick erythroid cells subpopulation 10	gene-POLD4	POLD4	0.0203772989202478	0.724495616548203	0.8	0.767	1	1.65232286346886	Up
chick erythroid cells subpopulation 10	gene-PITPNM1	PITPNM1	0.0225426399668196	-0.595376	0	0.233	1	0.661872111144317	Down
chick erythroid cells subpopulation 10	gene-TNPO1	TNPO1	0.0225972309390643	0.766176297624434	0.55	0.267	1	1.70075614017303	Up
chick erythroid cells subpopulation 10	gene-SCYL1	SCYL1	0.0228450337078887	0.784994326251713	0.45	0.167	1	1.72308554295874	Up
chick erythroid cells subpopulation 10	gene-LOC107053353	LOC107053353	0.0230379118282349	0.73045835968049	0.75	0.6	1	1.65916614276973	Up
chick erythroid cells subpopulation 10	gene-PON1	PON1	0.0233302750023071	0.590659193422478	1	0.867	1	1.50593467899029	Up
chick erythroid cells subpopulation 10	gene-USP33	USP33	0.0238803260003699	-0.779588	0.15	0.5	1	0.582533172687995	Down
chick erythroid cells subpopulation 10	gene-DCUN1D2	DCUN1D2	0.0242377239885059	0.647862874814789	0.7	0.5	1	1.56684544139646	Up
chick erythroid cells subpopulation 10	gene-AHCYL1	AHCYL1	0.0246867558490321	-0.616767	0.25	0.567	1	0.65213049613585	Down
chick erythroid cells subpopulation 10	gene-CTSD	CTSD	0.0249114966504681	0.704368114691211	0.65	0.367	1	1.62943083486204	Up
chick erythroid cells subpopulation 10	gene-NPLOC4	NPLOC4	0.0254955935451202	0.589957405285471	0.4	0.133	1	1.50520230655059	Up
chick erythroid cells subpopulation 10	gene-POLR2F	POLR2F	0.0255311873278029	0.714613252953479	0.65	0.4	1	1.64104323988177	Up
chick erythroid cells subpopulation 10	gene-IRF7	IRF7	0.0255311873278029	-0.591796	0.3	0.633	1	0.663516217124931	Down
chick erythroid cells subpopulation 10	gene-KPNA4	KPNA4	0.0259083491563718	0.630456481759079	0.9	0.633	1	1.54805473457812	Up
chick erythroid cells subpopulation 10	gene-MTMR3	MTMR3	0.0259626777344166	0.638077362399762	0.85	0.767	1	1.55625380269474	Up
chick erythroid cells subpopulation 10	gene-LOC429682	LOC429682	0.0264435601133134	0.591556744456897	0.7	0.433	1	1.5068718651129	Up
chick erythroid cells subpopulation 10	gene-C4H4ORF32	C4H4ORF32	0.0270447985797098	-0.780976	0.05	0.3	1	0.581973009604991	Down
chick erythroid cells subpopulation 10	gene-RSRC2	RSRC2	0.027107927766548	0.605284967683472	0.9	0.433	1	1.52127921355242	Up
chick erythroid cells subpopulation 10	gene-LOC107054431	LOC107054431	0.0274646601557663	0.630077220883386	0.7	0.467	1	1.54764782985279	Up
chick erythroid cells subpopulation 10	gene-NUCKS1	NUCKS1	0.0285661043810466	0.588938774028486	0.55	0.267	1	1.50413991642757	Up
chick erythroid cells subpopulation 10	gene-C6orf106	C6orf106	0.0286531390139513	0.636213032653945	1	0.967	1	1.55424402493402	Up
chick erythroid cells subpopulation 10	gene-SLC30A7	SLC30A7	0.0287195839794168	0.623705163871988	0.3	0.067	1	1.54082729362907	Up
chick erythroid cells subpopulation 10	gene-EIF5A2	EIF5A2	0.0305817505859358	-0.636123	0.55	0.833	1	0.64343991908293	Down
chick erythroid cells subpopulation 10	gene-NDUFA2	NDUFA2	0.033184432148456	0.613836339300254	0.55	0.333	1	1.53032315865865	Up
chick erythroid cells subpopulation 10	gene-CNPY2	CNPY2	0.0338345294334598	0.589533022666987	0.7	0.467	1	1.50475960193498	Up
chick erythroid cells subpopulation 10	gene-APAF1	APAF1	0.0345938454417089	-0.614819	0.15	0.4	1	0.653011919648545	Down
chick erythroid cells subpopulation 10	gene-PDE10A	PDE10A	0.0359499890970738	-0.754852	0.05	0.3	1	0.592607114168886	Down
chick erythroid cells subpopulation 10	gene-CNPPD1	CNPPD1	0.0367390422205774	0.590107538057257	0.45	0.2	1	1.50535895223564	Up
chick erythroid cells subpopulation 10	gene-ARL6IP5	ARL6IP5	0.0367390422205774	0.585228276810685	0.45	0.2	1	1.50027635837553	Up
chick erythroid cells subpopulation 10	gene-SMOC1	SMOC1	0.0368462456140156	-1.40252	0	0.2	1	0.378268936860456	Down
chick erythroid cells subpopulation 10	gene-LOC112533211	LOC112533211	0.0368462456140156	-0.650309	0	0.2	1	0.637143940517627	Down
chick erythroid cells subpopulation 10	gene-TBL1XR1	TBL1XR1	0.0371682803285257	0.68574929810152	0.8	0.6	1	1.60853719675627	Up
chick erythroid cells subpopulation 10	gene-YBX1	YBX1	0.0390526242603126	0.764796352407343	0.55	0.333	1	1.69913013595359	Up
chick erythroid cells subpopulation 10	gene-PBX1	PBX1	0.0430208404164169	0.696812041359314	0.8	0.6	1	1.62091904781425	Up
chick erythroid cells subpopulation 10	gene-RUNDC1	RUNDC1	0.0436946582037767	0.616979823578784	0.5	0.267	1	1.53366121091913	Up
chick erythroid cells subpopulation 10	gene-DPEP2	DPEP2	0.0438565888879231	-0.648197	0.1	0.367	1	0.638077425478465	Down
chick erythroid cells subpopulation 10	gene-NFYC	NFYC	0.0438565888879231	0.769961096950214	0.4	0.167	1	1.70522380063657	Up
chick erythroid cells subpopulation 10	gene-RUNDC3A	RUNDC3A	0.0448927162016043	0.608918322333233	0.5	0.233	1	1.52511530695125	Up
chick erythroid cells subpopulation 10	gene-TMEM131L	TMEM131L	0.0449471065468988	-0.612071	0.4	0.6	1	0.654256838283604	Down
chick erythroid cells subpopulation 10	gene-TET1	TET1	0.0488653501187892	0.71071430998498	0.75	0.6	1	1.63661424018165	Up
chick erythroid cells subpopulation 10	gene-LOC124417123	LOC124417123	0.0493138321627979	-0.860244	0.05	0.267	1	0.55085933258067	Down
chick erythroid cells subpopulation 10	gene-U2SURP	U2SURP	0.049602418767342	0.945383409539414	0.4	0.2	1	1.92570059093327	Up
chick erythroid cells subpopulation 10	gene-PMAIP1	PMAIP1	0.049602418767342	1.37018443154425	0.4	0.2	1	2.58503610652824	Up
