# Supplementary material for: Integrated Single-Cell and Bulk Transcriptomics Unveils Immune Profiles in Chick Erythroid Cells upon Avian Pathogenic Escherichia coli Infection
Source: Animals (Basel). 2026 Jan 7;16(2):179. doi: 10.3390/ani16020179 (PMC12837167; doi:10.3390/ani16020179)
Supplement: Supplementary file 1 [file animals-16-00179-s001.zip › Table S9.xlsx]

## Sheet: Table S9
gene_id	BaseMean_DESeq2	BaseMean_control_CON	BaseMean_case_E_COLI	FoldChange	log2FoldChange	p-value	q-value	Regulation	Expression_E_COLI1	Expression_E_COLI2	Expression_E_COLI3	Expression_CON1	Expression_CON2	Expression_CON3	gene_Dbxref	description	coding_type	GO_id	GO_term	pathway	pathway_description
ACKR2	16.779255022464458	29.86857727879924	3.689932766129671	0.1242235141912032	-3.00899	0.0176524201183154	0.5956516386654822	Down	0.0131609805905758	0.0579423110564546	0.0065072384432074	0.2884663952805121	0.2900135564266067	0.0497649750824999	420393	atypical chemokine receptor 2	protein_coding	GO:0005783,GO:0005789,GO:0016021,GO:0031090,GO:0033778,GO:0020037,GO:0005506,GO:0019825,GO:0008397,GO:0006699,GO:0016125	endoplasmic reticulum|endoplasmic reticulum membrane|integral component of membrane|organelle membrane|7alpha-hydroxycholest-4-en-3-one 12alpha-hydroxylase activity|heme binding|iron ion binding|oxygen binding|sterol 12-alpha-hydroxylase activity|bile acid biosynthetic process|sterol metabolic process
ACOT11	759.8080273097678	1137.7558008237006	381.86025379583407	0.3356941961009719	-1.57478	0.0290065484096745	0.7077860191111305	Down	1.3313377300797904	5.607841240640143	2.8222355842211524	2.810946862629826	24.52170345945288	4.295583599582519	429108		protein_coding	GO:0005829,GO:0047617,GO:0052689,GO:0000062,GO:0008289,GO:0036042,GO:0016290,GO:0006637,GO:0006631,GO:0035556,GO:0120163,GO:1900535,GO:0009409,GO:0009266	cytosol|acyl-CoA hydrolase activity|carboxylic ester hydrolase activity|fatty-acyl-CoA binding|lipid binding|long-chain fatty acyl-CoA binding|palmitoyl-CoA hydrolase activity|acyl-CoA metabolic process|fatty acid metabolic process|intracellular signal transduction|negative regulation of cold-induced thermogenesis|palmitic acid biosynthetic process|response to cold|response to temperature stimulus
ACSBG1	1058.368222187283	1429.3696605042144	687.3667838703509	0.4810112796324751	-1.05586	0.0217131070702637	0.6399015299822296	Down	0.8209842950828155	2.130485498844964	2.9652319347317606	2.8524559093850272	6.364158292952424	3.0458233479260444	415361		protein_coding	GO:0005737,GO:0031410,GO:0005829,GO:0005783,GO:0005524,GO:0102391,GO:0004467,GO:0031957,GO:0001676,GO:0035338,GO:0042552,GO:0051384,GO:0000038	cytoplasm|cytoplasmic vesicle|cytosol|endoplasmic reticulum|ATP binding|decanoate-CoA ligase activity|long-chain fatty acid-CoA ligase activity|very long-chain fatty acid-CoA ligase activity|long-chain fatty acid metabolic process|long-chain fatty-acyl-CoA biosynthetic process|myelination|response to glucocorticoid|very long-chain fatty acid metabolic process	gga00061,gga00071,gga04920,gga03320	Fatty acid biosynthesis|Fatty acid degradation|Adipocytokine signaling pathway|PPAR signaling pathway
ADM	21.97610310555508	38.89265661508373	5.059549596026425	0.1300310399382983	-2.94307	0.01406935421562	0.5328003270350038	Down	0.1103894107734424	0.1943994228197156	0.0436642368744064	1.241333755883007	1.4595155151205763	0.104352525989704	423042		protein_coding	GO:0005737,GO:0005615,GO:0031700,GO:0005179,GO:0007189,GO:1990410,GO:0097647,GO:0060670,GO:0048589,GO:0002031,GO:0007507,GO:0043116,GO:0045906,GO:0001843,GO:0045766,GO:0008284,GO:0010460,GO:2001214,GO:0003073,GO:0035809,GO:0060712,GO:0097084,GO:0001570	cytoplasm|extracellular space|adrenomedullin receptor binding|hormone activity|adenylate cyclase-activating G protein-coupled receptor signaling pathway|adrenomedullin receptor signaling pathway|amylin receptor signaling pathway|branching involved in labyrinthine layer morphogenesis|developmental growth|G protein-coupled receptor internalization|heart development|negative regulation of vascular p…	gga04080,gga04270	Neuroactive ligand-receptor interaction|Vascular smooth muscle contraction
ADORA2B	159.61183053651175	284.90812264808073	34.31553842494276	0.1205307951947591	-3.05253	0.0172252356081425	0.5898056104055878	Down	0.1641272763173032	0.8229428627695383	0.1420127323105695	7.937723229305803	0.2659327989402038	0.164848595818565	395971	adenosine A2b receptor	protein_coding	GO:0098978,GO:0016021,GO:0005622,GO:0005886,GO:0098685,GO:0001609,GO:0007189,GO:0031668,GO:0010753,GO:0032722,GO:0002882,GO:0031284,GO:0032755,GO:0043306,GO:0010575,GO:2000300,GO:0060087	glutamatergic synapse|integral component of membrane|intracellular|plasma membrane|Schaffer collateral - CA1 synapse|G protein-coupled adenosine receptor activity|adenylate cyclase-activating G protein-coupled receptor signaling pathway|cellular response to extracellular stimulus|positive regulation of cGMP-mediated signaling|positive regulation of chemokine production|positive regulation of chro…	gga04020,gga04080,gga04270	Calcium signaling pathway|Neuroactive ligand-receptor interaction|Vascular smooth muscle contraction
AFDN	634.9740296682153	1237.5260031230428	32.422056213387684	0.0262121099614842	-5.25362	0.0083298938807016	0.4152603887529546	Down	0.0379350780167351	0.3414474390579916	0.0187563986070563	13.148112927449343	0.1524346873925167	0.0896512896238589	421564		protein_coding			gga04520,gga04530	Adherens junction|Tight junction
AKAP9	1009.5365822420029	459.0360956435292	1560.0370688404764	3.398067798755559	1.7647146376759382	0.0203189919946772	0.6292566054173812	Up	2.5055367267836792	2.815208603830025	4.928428282826274	1.626982154661094	1.3489382261097946	0.088893428112349	395695	A-kinase anchoring protein 9	protein_coding
ALDH1A2	10.474418719703838	19.69514784606272	1.2536895933449423	0.0638157535014241	-3.96994	0.0282552277574238	0.6994047140807444	Down	0.0064112217311446	0.0125448607129502	0.0063398541210075	0.0183291022844191	0.4487615982115937	0.0060606101403884	395844	aldehyde dehydrogenase 1 family member A2	protein_coding	GO:0005737,GO:0004028,GO:0004029,GO:0001758,GO:0004745,GO:0042904,GO:0001568,GO:0048738,GO:0071300,GO:0031076,GO:0048566,GO:0035115,GO:0060324,GO:0030900,GO:0001947,GO:0003007,GO:0030902,GO:0030324,GO:0016331,GO:0008285,GO:0014032,GO:0021915,GO:0031016,GO:0043065,GO:0008284,GO:0010628,GO:0009954,GO:0001936,GO:0034097,GO:0042574,GO:0090242,GO:0042572,GO:0021522,GO:0035799	cytoplasm|3-chloroallyl aldehyde dehydrogenase activity|aldehyde dehydrogenase (NAD) activity|retinal dehydrogenase activity|retinol dehydrogenase activity|9-cis-retinoic acid biosynthetic process|blood vessel development|cardiac muscle tissue development|cellular response to retinoic acid|embryonic camera-type eye development|embryonic digestive tract development|embryonic forelimb morphogenesis…	gga00830	Retinol metabolism
ALDH1L2	40.93217815287156	80.06747424423222	1.7968820615108674	0.0226659334572961	-5.46333	0.0063498516970261	0.379214922764742	Down	0	0.0232052791166803	0.0117273589403144	0.0226032500054811	1.7832033376045435	0	418078		protein_coding	GO:0070062,GO:0005759,GO:0005739,GO:0005634,GO:0004029,GO:0016155,GO:0016742,GO:0009258,GO:0009058,GO:0046655,GO:0006730	extracellular exosome|mitochondrial matrix|mitochondrion|nucleus|aldehyde dehydrogenase (NAD) activity|formyltetrahydrofolate dehydrogenase activity|hydroxymethyl-, formyl- and related transferase activity|10-formyltetrahydrofolate catabolic process|biosynthetic process|folic acid metabolic process|one-carbon metabolic process	gga00670	One carbon pool by folate
ALPPL	106.09857285778564	59.90135317341319	152.2957925421581	2.5411704895693514	1.345493170434576	0.0068559884429352	0.3909032425729938	Up	1.989566111171961	2.1425455133931823	2.675123562129333	1.2003430705331264	0.7235845924652056	0.6359412314751758	424936		protein_coding			gga00730,gga00790	Thiamine metabolism|Folate biosynthesis
ANKDD1A	34.622013398703324	69.24402679740662	0	0.0025323034583001	-8.62533	0.000191806409603	0.0621631191681108	Down	0	0	0	0.0110157272449096	1.5058482963369488	0.0054636086815613	415525	ankyrin repeat and death domain containing 1A	protein_coding	GO:0007165	signal transduction
ANKRD39	16.121973714425113	26.66623799386065	5.577709434989572	0.2100794486111208	-2.25099	0.0235950340386586	0.6642836249752461	Down	0.1427053013721032	0.3257706416056993	0.3763113411384178	1.7679199730233472	1.5414874386518118	0.6295387088413563	107057371		protein_coding
ARHGAP24	102.0298631345733	49.22888424307489	154.83084202607176	3.140438281370139	1.6509659165164696	0.0120164945730409	0.4962137819746185	Up	0.6802643689467174	0.343122	0.3976356504695948	0.2449025315756781	0.1214892997263667	0.080025572211613	422593		protein_coding	GO:0042995,GO:0005737,GO:0005856,GO:0005925,GO:0005096,GO:0090630,GO:0001525,GO:0030154,GO:0035021,GO:1900028,GO:0007165,GO:0035313	cell projection|cytoplasm|cytoskeleton|focal adhesion|GTPase activator activity|activation of GTPase activity|angiogenesis|cell differentiation|negative regulation of Rac protein signal transduction|negative regulation of ruffle assembly|signal transduction|wound healing, spreading of epidermal cells
ARHGAP29	68.9785145079168	101.919274910052	36.037754105781566	0.3541217160394211	-1.49768	0.0460305439077645	0.8106902152287299	Down	0.0893503972457609	0.3033853662277247	0.2130933470188225	0.916595665022722	0.4632736594991769	0.2384868046041448	424488	Rho GTPase activating protein 29	protein_coding	GO:0005622,GO:0005096,GO:0046872,GO:0035556	intracellular|GTPase activator activity|metal ion binding|intracellular signal transduction
ARL14	35.090183247130106	69.23054804304348	0.9498184512167144	0.0137171816489241	-6.18787	0.0009626498440605	0.1474229475475563	Down	0.0062003262794622	0.0121322008210769	0	0.0295436188137019	1.5913322462897963	0.0058612479647177	101749876		protein_coding	GO:0005737,GO:0031410,GO:0005886,GO:0005525,GO:0006886,GO:0016192	cytoplasm|cytoplasmic vesicle|plasma membrane|GTP binding|intracellular protein transport|vesicle-mediated transport
ARR3	15.589124848313697	29.575897738507543	1.6023519581198258	0.0539890694864425	-4.21119	0.0146923629117877	0.5460073854364651	Down	0.0388889581216047	0.0570706235916035	0	0.1111800092145813	1.965948080366458	0.0551433464224122	769109	arrestin 3	protein_coding	GO:0007165,GO:0007601	signal transduction|visual perception
ART4	2131.2891848789664	2871.719158139132	1390.8592116187997	0.4843510087199927	-1.04588	0.0162221363268706	0.5780882623258261	Down	12.69343875727318	24.099160902911247	7.642186182960263	28.13763819411193	30.475467224593697	29.48254489421374	427879	ADP-ribosyltransferase 4	protein_coding	GO:0031225,GO:0005886,GO:0003956,GO:0003950,GO:0018120,GO:0006471	anchored component of membrane|plasma membrane|NAD(P)+-protein-arginine ADP-ribosyltransferase activity|NAD+ ADP-ribosyltransferase activity|peptidyl-arginine ADP-ribosylation|protein ADP-ribosylation
ARVCF	217.66358807901227	135.85399613837097	299.47318001965346	2.206032576854703	1.141454095607314	0.022058459009149	0.6444584585985349	Up	0.3884219890419292	0.9380749235423982	1.2704786724677002	0.3390925193225233	0.3696904216555926	0.3954249261874825	395119	armadillo repeat gene deleted in velocardiofacial syndrome	protein_coding	GO:0005913,GO:0005911,GO:0005737,GO:0005622,GO:0005634,GO:0005886,GO:0045296,GO:0016339,GO:0007155,GO:0098609,GO:0007043,GO:0007275	cell-cell adherens junction|cell-cell junction|cytoplasm|intracellular|nucleus|plasma membrane|cadherin binding|calcium-dependent cell-cell adhesion via plasma membrane cell adhesion molecules|cell adhesion|cell-cell adhesion|cell-cell junction assembly|multicellular organism development
ASNS	505.8544023302477	718.0039087515253	293.70489590897006	0.4090073679121873	-1.2898	0.0173593623940039	0.5914916242612185	Down	2.667504748869788	2.340710861878484	3.3629823630141265	3.32825299013079	15.624966473901546	3.4141609056390667	420574	asparagine synthetase (glutamine-hydrolyzing)	protein_coding	GO:0005829,GO:0004066,GO:0005524,GO:0042803,GO:0006529,GO:0006541,GO:0070981	cytosol|asparagine synthase (glutamine-hydrolyzing) activity|ATP binding|protein homodimerization activity|asparagine biosynthetic process|glutamine metabolic process|L-asparagine biosynthetic process	gga00250	Alanine, aspartate and glutamate metabolism
ATF3	227.67704799715997	427.9845716722077	27.36952432211216	0.0640513746044849	-3.96463	0.0003775076256016	0.0883313852350189	Down	0.066265987111753	0.4826341139134661	0.1019329670393248	1.6980194913175213	9.572606886851217	0.1252841752458419	421369		protein_coding
ATP8B3	402.4550231567764	262.16624021645083	542.7438060971019	2.0712655776485205	1.050512547760189	0.0039984596085254	0.3061677643099509	Up	1.6951827677504658	2.553086701929518	2.890194053669352	1.0544245578321834	0.9741910369594062	1.2117259865455974	428328		protein_coding	GO:0002080,GO:0001669,GO:0005789,GO:0005794,GO:0016021,GO:0005886,GO:0005524,GO:0000287,GO:0004012,GO:0007339,GO:0007030,GO:0045332	acrosomal membrane|acrosomal vesicle|endoplasmic reticulum membrane|Golgi apparatus|integral component of membrane|plasma membrane|ATP binding|magnesium ion binding|phospholipid-translocating ATPase activity|binding of sperm to zona pellucida|Golgi organization|phospholipid translocation
B3GNT5	13.198480558832596	25.149857722134872	1.2471033955303172	0.0497291117388536	-4.32977	0.0423228939749571	0.8024651026326559	Down	0.0043537443371307	0.0127784808994625	0	0.2779821235155106	0.04514753451042	0	424960	UDP-GlcNAc:betaGal beta-1%2C3-N-acetylglucosaminyltransferase 5	protein_coding	GO:0005783,GO:0005794,GO:0000139,GO:0016021,GO:0005622,GO:0008376,GO:0008457,GO:0008378,GO:0047256,GO:0008532,GO:0007420,GO:0007417,GO:0030311,GO:0006486	endoplasmic reticulum|Golgi apparatus|Golgi membrane|integral component of membrane|intracellular|acetylgalactosaminyltransferase activity|beta-galactosyl-N-acetylglucosaminylgalactosylglucosyl-ceramide beta-1,3-acetylglucosaminyltransferase activity|galactosyltransferase activity|lactosylceramide 1,3-N-acetyl-beta-D-glucosaminyltransferase activity|N-acetyllactosaminide beta-1,3-N-acetylglucosam…	gga00601	Glycosphingolipid biosynthesis - lacto and neolacto series
BBS9	142.45779475730438	88.48029106242454	196.43529845218416	2.217511380311745	1.1489415084844854	0.0427657163379889	0.8035583688397632	Up	0.4565297420484175	0.1751865138299735	0.3302109373383503	0.1737161625655271	0.1902852661900564	0.0823477906082324	420745		protein_coding	GO:0034464,GO:0034451,GO:0060170,GO:0035869,GO:0005929,GO:0005829,GO:0016020,GO:0000242,GO:0060271,GO:0045444,GO:0061512,GO:0015031,GO:0050896,GO:0007601	BBSome|centriolar satellite|ciliary membrane|ciliary transition zone|cilium|cytosol|membrane|pericentriolar material|cilium assembly|fat cell differentiation|protein localization to cilium|protein transport|response to stimulus|visual perception
BEST1	4208.084182902393	7860.367620833073	555.8007449717106	0.0707082643910111	-3.82198	0.0068573606156257	0.3909032425729938	Down	5.318268630240032	4.60628656171812	2.2782194871621835	4.6167353302782645	200.6890156579003	5.821231905314652	423124		protein_coding
BLB2	126.97198648552964	185.5544554418381	68.38951752922108	0.3682197922624541	-1.44136	0.0291988381331632	0.7077860191111305	Down	3.0284572743067253	1.6666293613288587	1.8717159279426527	2.0442700857467693	7.973811382448683	7.872808646968832	101747454	Major histocompatibility complex class II beta chain BLB2%2C (similar to HLA class II%2C D beta chain)	protein_coding	GO:0016021,GO:0042613,GO:0002504,GO:0006955	integral component of membrane|MHC class II protein complex|antigen processing and presentation of peptide or polysaccharide antigen via MHC class II|immune response	gga04514,gga04145,gga04672,gga05164,gga05168	Cell adhesion molecules|Phagosome|Intestinal immune network for IgA production|Influenza A|Herpes simplex virus 1 infection
BLK	14.11589995333084	24.774602268755068	3.4571976379065994	0.1396771629684825	-2.83983	0.0183631978307103	0.6074533707195514	Down	0.0357892251067695	0.0700289060052034	0.0235938874883066	0.3979039293389735	0.4948369803064551	0.0676640271369947	422035		protein_coding	GO:0005829,GO:0031234,GO:0005524,GO:0004715,GO:0004713,GO:0005102,GO:0050853,GO:0030154,GO:0038083,GO:0032024,GO:0007169	cytosol|extrinsic component of cytoplasmic side of plasma membrane|ATP binding|non-membrane spanning protein tyrosine kinase activity|protein tyrosine kinase activity|signaling receptor binding|B cell receptor signaling pathway|cell differentiation|peptidyl-tyrosine autophosphorylation|positive regulation of insulin secretion|transmembrane receptor protein tyrosine kinase signaling pathway
BMP2	524.5173577206731	780.1651057609894	268.86960968035646	0.3446936870373039	-1.53661	0.0292900115467087	0.7077860191111305	Down	0.4537720269710164	1.1241008291627437	0.9089472334229742	0.8094222082884868	6.394698878219527	0.8029186100803475	378779	bone morphogenetic protein 2	protein_coding	GO:0005615,GO:0070700,GO:0005125,GO:0008083,GO:0005160,GO:0030509,GO:0060317,GO:0051216,GO:0048468,GO:0000122,GO:0001503,GO:0010718,GO:0010862,GO:0042981,GO:0043408,GO:0060395	extracellular space|BMP receptor binding|cytokine activity|growth factor activity|transforming growth factor beta receptor binding|BMP signaling pathway|cardiac epithelial to mesenchymal transition|cartilage development|cell development|negative regulation of transcription by RNA polymerase II|ossification|positive regulation of epithelial to mesenchymal transition|positive regulation of pathway-…	gga04350,gga04060	TGF-beta signaling pathway|Cytokine-cytokine receptor interaction
C11orf49	9.49941661580414	18.99883323160827	0	0.0092287145806301	-6.75965	0.0296952135310812	0.7135043030502545	Down	0	0	0	0.0095832051957216	0.7169278691002159	0	423188		protein_coding
C2orf88	249.34831839783416	53.811090249381685	444.8855465462866	8.263755098121026	3.0467974996093536	0.0053028388514582	0.3499839388201405	Up	1.6637887542456158	1.6029949215524233	0.157765425180018	0.0241330358400951	0.4562771753081857	0.0215452171385913	100857703	chromosome 2 open reading frame 88	protein_coding	GO:0005623,GO:0005615,GO:0005125,GO:0008083,GO:0008201,GO:0042803,GO:0005160,GO:0048468,GO:0071549,GO:0009792,GO:0046716,GO:0033002,GO:0014839,GO:0046627,GO:0033673,GO:0045662,GO:2000818,GO:0051898,GO:1902725,GO:1902723,GO:0048632,GO:0010592,GO:0010759,GO:0010862,GO:0045893,GO:0042981,GO:0045595,GO:0040008,GO:0043408,GO:0007519,GO:0060395,GO:0007179	cell|extracellular space|cytokine activity|growth factor activity|heparin binding|protein homodimerization activity|transforming growth factor beta receptor binding|cell development|cellular response to dexamethasone stimulus|embryo development ending in birth or egg hatching|muscle cell cellular homeostasis|muscle cell proliferation|myoblast migration involved in skeletal muscle regeneration|neg…
C4orf33	482.7047104591217	289.5442110012572	675.8652099169861	2.3345692296040434	1.2231563710712292	0.0338766279574394	0.7473872167319368	Up	3.3354898090290668	8.402952378460324	18.402101473921228	3.1653768383827923	6.8095953483462495	2.916600203818408	422485		protein_coding
C8orf4	14.900059007511196	25.25082989808876	4.549288116933627	0.1793271567250169	-2.47933	0.0446452728808319	0.8106902152287299	Down	0.156126248610722	0.0509154657409129	0.1543883025982033	0.1487836016322827	1.6190007155496788	0.4673624606620842	771032		protein_coding	GO:0005737,GO:0005829,GO:0005622,GO:0016607,GO:0005730,GO:0005654,GO:0005634,GO:0005886,GO:0005112,GO:0006915,GO:0034605,GO:0002264,GO:0043066,GO:0045746,GO:1901224,GO:0010739,GO:1900020,GO:1902806,GO:0043620,GO:1903706	cytoplasm|cytosol|intracellular|nuclear speck|nucleolus|nucleoplasm|nucleus|plasma membrane|Notch binding|apoptotic process|cellular response to heat|endothelial cell activation involved in immune response|negative regulation of apoptotic process|negative regulation of Notch signaling pathway|positive regulation of NIK/NF-kappaB signaling|positive regulation of protein kinase A signaling|positive…
CA12	240.86742128007612	476.2871134124631	5.447729147689061	0.0114294311666275	-6.4511	0.0007645809257624	0.1253552915461747	Down	0.0166574907612838	0.0108645907748721	0.019217409232858	0.0158740858226839	4.998523123079042	0.0209953862471782	415370		protein_coding	GO:0016021,GO:0005886,GO:0004089,GO:0008270,GO:0015701,GO:0055064	integral component of membrane|plasma membrane|carbonate dehydratase activity|zinc ion binding|bicarbonate transport|chloride ion homeostasis	gga00910	Nitrogen metabolism
CADM3	605.4823200687761	889.5178547157947	321.4467854217572	0.3613984128894412	-1.46834	0.0039019364186138	0.3023270915311725	Down	1.8323496057227864	1.7246059928177568	2.2420045087523297	3.6968047805301767	3.1493172245960337	7.83849787416912	772356		protein_coding	GO:0005911,GO:0099056,GO:0098688,GO:0005886,GO:0042803,GO:0034332,GO:0007157,GO:0007156,GO:0008104	cell-cell junction|integral component of presynaptic membrane|parallel fiber to Purkinje cell synapse|plasma membrane|protein homodimerization activity|adherens junction organization|heterophilic cell-cell adhesion via plasma membrane cell adhesion molecules|homophilic cell adhesion via plasma membrane adhesion molecules|protein localization	gga04514	Cell adhesion molecules
CAMK1D	26.759234561012548	47.78574677053223	5.7327223514928605	0.1206220153972224	-3.05143	0.0267891954399141	0.6942019537962743	Down	0.0026183701183629	0.035863619860742	0.0103568931360373	0.2819607274841578	0.0848500639091204	0.0099007154368422	425522		protein_coding	GO:0005737,GO:0005634,GO:0005524,GO:0005516,GO:0004683,GO:0006954,GO:0043066,GO:0043065,GO:0032793,GO:0010976,GO:0090023,GO:0050766,GO:0060267,GO:0050773,GO:0071622	cytoplasm|nucleus|ATP binding|calmodulin binding|calmodulin-dependent protein kinase activity|inflammatory response|negative regulation of apoptotic process|positive regulation of apoptotic process|positive regulation of CREB transcription factor activity|positive regulation of neuron projection development|positive regulation of neutrophil chemotaxis|positive regulation of phagocytosis|positive …	gga04020	Calcium signaling pathway
CAP2	18.977508991529067	37.005199531841406	0.9498184512167144	0.025656668940113	-5.28452	0.0011472794836491	0.163147825348311	Down	0.0019177404949322	0.0037524497516035	0	0.0365509759404416	0.2112953276585175	0.0072514587562983	420847	cyclase associated actin cytoskeleton regulatory protein 2	protein_coding	GO:0005886,GO:0003779,GO:0000902,GO:0007010	plasma membrane|actin binding|cell morphogenesis|cytoskeleton organization
CASKIN2	618.0087571497805	990.8417247900188	245.175789509542	0.2474808214416457	-2.01461	0.0458774508648337	0.8106902152287299	Down	0.1815832695364969	0.2334859057724956	1.6288833522806168	0.4968816883516107	8.248148451973767	0.6105942211419574	422125		protein_coding	GO:0005737,GO:0016020	cytoplasm|membrane
CBX5	540.797771981516	775.4982036216883	306.0973403413435	0.3946318662549349	-1.34142	0.0311380675004881	0.7238969187217682	Down	6.717173580290544	4.36432193648572	5.0754750359768375	17.989192170553018	4.2195379514310005	15.321000916313135	776802		protein_coding	GO:0010369,GO:0000118,GO:0035097,GO:0000776,GO:0000784,GO:0005635,GO:0005720,GO:0031618,GO:0005730,GO:0005654,GO:0005634,GO:0005721,GO:0032991,GO:1990904,GO:0090734,GO:0017053,GO:0003682,GO:0042826,GO:0042802,GO:0035064,GO:0030674,GO:0042803,GO:0044877,GO:0070491,GO:0043021,GO:0007596,GO:0006974,GO:0070317,GO:0000122,GO:0045892,GO:0016032	chromocenter|histone deacetylase complex|histone methyltransferase complex|kinetochore|nuclear chromosome, telomeric region|nuclear envelope|nuclear heterochromatin|nuclear pericentric heterochromatin|nucleolus|nucleoplasm|nucleus|pericentric heterochromatin|protein-containing complex|ribonucleoprotein complex|site of DNA damage|transcriptional repressor complex|chromatin binding|histone deacetyl…
CCDC152	56.02650507718797	111.6977615917864	0.3552485625895088	0.0030580721528429	-8.35316	0.0201183143162125	0.6291814315188919	Down	0.0116306930286557	0	0	0	4.929858739782744	0.0219892866181158	101747341		protein_coding
CCDC167	115.26576864951244	195.30836496264743	35.22317233637737	0.1803750467563474	-2.47093	0.0222238658784304	0.6479326252757449	Down	0.253274167847347	0.275323599348607	0.5101857101670539	0.1877264945634074	6.274194297111148	0.3192310928814733	421433	coiled-coil domain containing 167	protein_coding	GO:0016021	integral component of membrane
CCDC181	14.016534330611892	25.208645936776424	2.824422724447364	0.1122309747988008	-3.15546	0.0247602781390768	0.6765867375415189	Down	0.0195897284984114	0.0191656462467418	0.0484291552212075	0.0746736794594849	0.7744785346205935	0.0462960540766273	418370		protein_coding	GO:0005737,GO:0002177,GO:0005874,GO:0036126,GO:0008017	cytoplasm|manchette|microtubule|sperm flagellum|microtubule binding
CCDC39	267.94901939683115	523.5359143701598	12.36212442350226	0.0236123614571839	-5.40431	0.0038125571671445	0.3023270915311725	Down	0.0492515846869425	0.0642471690731824	0.0446447212353586	0.0234676366755328	8.113158029725119	0.0426783085335136	424969		protein_coding	GO:0005930,GO:0005929,GO:0070286,GO:0003341,GO:0060285,GO:0071907,GO:0071910,GO:0035469,GO:0060287,GO:0030317,GO:0001947,GO:0036159,GO:0030324,GO:0044458,GO:0003356	axoneme|cilium|axonemal dynein complex assembly|cilium movement|cilium-dependent cell motility|determination of digestive tract left/right asymmetry|determination of liver left/right asymmetry|determination of pancreatic left/right asymmetry|epithelial cilium movement involved in determination of left/right asymmetry|flagellated sperm motility|heart looping|inner dynein arm assembly|lung developm…
CCDC85C	14.553072655517903	28.504989224593967	0.6011560864418309	0.0213975124209047	-5.54641	0.0391375080012275	0.7836498728521649	Down	0	0.004976473671253	0.0050299669059233	0	0.553843515148193	0	423447		protein_coding	GO:0007275	multicellular organism development
CCL1	8.187341531910617	16.07739811950763	0.2972849443136027	0.0212353671553813	-5.55739	0.0488976148327672	0.8273235737487687	Down	0	0.05433796021521	0	2.4876271122514853	0.0719928571716573	0	395552	C-C motif chemokine ligand 1	protein_coding			gga04060	Cytokine-cytokine receptor interaction
CCNJ	3684.839375006746	2363.4292208654942	5006.25	2.118184308713482	1.0828281274313911	3.28084352997899e-07	0.000415653049398	Up	33.081140266011936	37.41525692457304	30.807536528396515	13.35577157746166	20.976260287137045	13.433064396534665	423821		protein_coding	GO:0000307,GO:0005737,GO:0005634,GO:0016538,GO:0019901,GO:0000278,GO:0045787,GO:0008284,GO:0006468,GO:0000079,GO:0007088	cyclin-dependent protein kinase holoenzyme complex|cytoplasm|nucleus|cyclin-dependent protein serine/threonine kinase regulator activity|protein kinase binding|mitotic cell cycle|positive regulation of cell cycle|positive regulation of cell proliferation|protein phosphorylation|regulation of cyclin-dependent protein serine/threonine kinase activity|regulation of mitotic nuclear division
CCR8	13.162756384092006	24.71657461224956	1.608938155934451	0.0647667506705274	-3.9486	0.011351597002014	0.4837793755965379	Down	0.0246694372378768	0.0241353884636883	0.0121974125910918	0.0235092289423061	0.9433272659339008	0.1282618450324165	420718	C-C motif chemokine receptor 8	protein_coding			gga04060	Cytokine-cytokine receptor interaction
CCSAP	1039.4981989154912	1426.9684704015435	652.0279274294386	0.4569421704705975	-1.12992	0.0321763748505313	0.7303093809723216	Down	3.741946760170981	6.449922962025252	3.201303965645044	15.156901041077676	5.190196914909231	6.888772366716753	421533		protein_coding	GO:0030424,GO:0005930,GO:0005814,GO:0005813,GO:0036064,GO:0035869,GO:0005929,GO:0072686,GO:0061673,GO:0005819,GO:0008017,GO:0007049,GO:0051301,GO:1990755,GO:0007275,GO:0060296,GO:0045995,GO:1901673	axon|axoneme|centriole|centrosome|ciliary basal body|ciliary transition zone|cilium|mitotic spindle|mitotic spindle astral microtubule|spindle|microtubule binding|cell cycle|cell division|mitotic spindle microtubule depolymerization|multicellular organism development|regulation of cilium beat frequency involved in ciliary motility|regulation of embryonic development|regulation of mitotic spindle …
CD200R1A	14.863602501701353	28.466929212243127	1.260275791159568	0.0443111813041362	-4.49619	0.031213300049307	0.7238969187217682	Down	0.0021751451152761	0.0021280571508733	0.0043018642315498	0.1741192008716494	0.002819482253459	0	768673	CD200 receptor 1A	protein_coding	GO:0009897,GO:0005576,GO:0016021,GO:0038023	external side of plasma membrane|extracellular region|integral component of membrane|signaling receptor activity
CEP95	406.7938402727201	590.0296592940249	223.5580212514149	0.378863920389224	-1.40025	0.0269647089897644	0.6942019537962743	Down	2.3538792363370646	2.1515562356082643	3.190993310840647	2.25370719301628	16.845853726050166	3.40563206036138	417419		protein_coding	GO:0005813,GO:0005737,GO:0000922	centrosome|cytoplasm|spindle pole
CHAC1	80.47584626780574	147.7903691967563	13.16132333885514	0.0887208908950861	-3.49458	0.0006689323749827	0.1123161635874676	Down	0.3363388887357376	0.1723635880857406	0.1267028094964189	0.5342013453897637	7.4737991077618595	0.5753298905017054	423209	ChaC glutathione specific gamma-glutamylcyclotransferase 1	protein_coding	GO:0005737,GO:0005829,GO:0005802,GO:0003839,GO:0061928,GO:0005112,GO:0006750,GO:0006751,GO:0070059,GO:0045746,GO:0010955,GO:0022008,GO:0007219,GO:0006986	cytoplasm|cytosol|trans-Golgi network|gamma-glutamylcyclotransferase activity|glutathione specific gamma-glutamylcyclotransferase activity|Notch binding|glutathione biosynthetic process|glutathione catabolic process|intrinsic apoptotic signaling pathway in response to endoplasmic reticulum stress|negative regulation of Notch signaling pathway|negative regulation of protein processing|neurogenesis…	gga00480	Glutathione metabolism
CHD7	168.82023792190122	260.26301549159143	77.37746035221097	0.2974603415397226	-1.74923	0.019268836855717	0.6228284462523697	Down	0.0450125179452305	0.1340714825329914	0.0672617518207274	0.4985418552494175	0.2204199219076514	0.0709181843293212	421140	chromodomain helicase DNA binding protein 7	protein_coding	GO:0005730,GO:0005654,GO:0005524,GO:0004386,GO:1990841,GO:0000978,GO:0007512,GO:0007628,GO:0035909,GO:0036302,GO:0008015,GO:0001974,GO:0060411,GO:0006338,GO:0050890,GO:0035116,GO:0060429,GO:0060324,GO:0030540,GO:0060384,GO:0043584,GO:0042048,GO:0021772,GO:0021553,GO:0040018,GO:0045944,GO:0060123,GO:0050767,GO:0010880,GO:0009617,GO:0060041,GO:0003226,GO:0006364,GO:0062009,GO:0048752,GO:0007605,GO:…	nucleolus|nucleoplasm|ATP binding|helicase activity|promoter-specific chromatin binding|RNA polymerase II proximal promoter sequence-specific DNA binding|adult heart development|adult walking behavior|aorta morphogenesis|atrioventricular canal development|blood circulation|blood vessel remodeling|cardiac septum morphogenesis|chromatin remodeling|cognition|embryonic hindlimb morphogenesis|epitheli…
CHN2	10.215238305774918	20.430476611549835	0	0.0085811512289419	-6.86461	0.0253890722751576	0.6830542687772156	Down	0	0	0	0.4910028311270379	0.0111310140786474	0	428437		protein_coding	GO:0005829,GO:0016020,GO:0005096,GO:0046872,GO:0005070,GO:0035556,GO:0051056	cytosol|membrane|GTPase activator activity|metal ion binding|SH3/SH2 adaptor activity|intracellular signal transduction|regulation of small GTPase mediated signal transduction
CHST13	272.90041531140974	476.57737670148185	69.22345392133755	0.1453012931272122	-2.78288	0.0194198490383965	0.6228284462523697	Down	0.0831050548865532	0.357318387982267	0.0432526088255541	2.615572200099453	0.4308921290442286	0.0268758833433671	416032		protein_coding	GO:0000139,GO:0016021,GO:0047756,GO:0001537,GO:0050659,GO:0008146,GO:0016051,GO:0051216,GO:0002063,GO:0030206,GO:0030204,GO:0048589,GO:0042733,GO:0030326,GO:0048704,GO:0048703,GO:0043066,GO:0030512,GO:0033037,GO:0036342,GO:0009791,GO:0042127,GO:0007585	Golgi membrane|integral component of membrane|chondroitin 4-sulfotransferase activity|N-acetylgalactosamine 4-O-sulfotransferase activity|N-acetylgalactosamine 4-sulfate 6-O-sulfotransferase activity|sulfotransferase activity|carbohydrate biosynthetic process|cartilage development|chondrocyte development|chondroitin sulfate biosynthetic process|chondroitin sulfate metabolic process|developmental …	gga00532	Glycosaminoglycan biosynthesis - chondroitin sulfate / dermatan sulfate
CIZ1	66.34231551819195	115.91988390439774	16.764747131986116	0.1447603657449946	-2.78826	0.0228548278232175	0.6530226087683263	Down	0.1245699587910139	0.2924957858424689	0.2463665740208146	0.1661959741212598	5.118629697569003	0.1177575799272496	417216		protein_coding
CLMP	70.41519751713426	140.53311008995487	0.2972849443136027	0.0024303212596111	-8.68464	3.746693198163191e-05	0.0193384875591119	Down	0	0.007305152858841	0	0.0142312613924086	3.968251991118119	0.0141169151276985	419747		protein_coding	GO:0005923,GO:0005881,GO:0016021,GO:0016020,GO:0005886,GO:0048565	bicellular tight junction|cytoplasmic microtubule|integral component of membrane|membrane|plasma membrane|digestive tract development
CNTD1	599.4448959268493	871.5780249184069	327.31176693529164	0.3755478017357119	-1.41293	0.0037636658101318	0.3022410584852408	Down	2.6015506678891893	4.114210295810184	2.414006681580553	4.898965637930954	16.884100901457888	4.194250171342036	420019		protein_coding	GO:0007131,GO:0007283	reciprocal meiotic recombination|spermatogenesis
COL23A1	271.04696394812385	480.7307787519773	61.36314914427013	0.1275952880768027	-2.97035	0.0020241797422314	0.2350747407311438	Down	0.2102850925506413	0.1628717999826618	0.1790631197640534	0.2727603305668206	4.7398156157419	0.1739370459349592	425481		protein_coding	GO:0005581,GO:0005788,GO:0031012,GO:0005576,GO:0005615,GO:0016021,GO:0005887,GO:0005886,GO:0001540,GO:0005201,GO:0008201,GO:0060385,GO:0030198	collagen trimer|endoplasmic reticulum lumen|extracellular matrix|extracellular region|extracellular space|integral component of membrane|integral component of plasma membrane|plasma membrane|amyloid-beta binding|extracellular matrix structural constituent|heparin binding|axonogenesis involved in innervation|extracellular matrix organization
COL26A1	5.7134339456234695	0.7053004506965359	10.721567440550404	15.34525849442532	3.939721043427795	0.027886631310777	0.697716506188489	Up	0.0458179411225084	0.0547874132959908	0.0704789724836385	0	0.0065989401492589	0.0048124763842652	417504		protein_coding	GO:0005581,GO:0062023,GO:0005788,GO:0031012,GO:0005576,GO:0005794,GO:0005886,GO:0010811	collagen trimer|collagen-containing extracellular matrix|endoplasmic reticulum lumen|extracellular matrix|extracellular region|Golgi apparatus|plasma membrane|positive regulation of cell-substrate adhesion
COL4A4	7.987915196221656	15.9758303924433	0	0.0109750062542774	-6.50963	0.0422473278854078	0.8024651026326559	Down	0	0	0	0	0.3037050475314403	0.0048149147273074	424799		protein_coding	GO:0005604,GO:0005587,GO:0062023,GO:0031012,GO:0005615,GO:0005201,GO:0030020,GO:0001525,GO:0001886,GO:0030198,GO:0032836	basement membrane|collagen type IV trimer|collagen-containing extracellular matrix|extracellular matrix|extracellular space|extracellular matrix structural constituent|extracellular matrix structural constituent conferring tensile strength|angiogenesis|endothelial cell morphogenesis|extracellular matrix organization|glomerular basement membrane development	gga04512,gga04510	ECM-receptor interaction|Focal adhesion
CP	56.30191731223304	108.90731566052176	3.696518963944296	0.0340459979823265	-4.87637	0.0058730074246149	0.3683745581545225	Down	0.0112804888809816	0.04414514665698	0.0111549181915914	0.0268749133925278	2.3102880823583964	0	771940		protein_coding			gga00860,gga04216	Porphyrin metabolism|Ferroptosis
CPSF6	1094.6695808046138	691.9783905158943	1497.3607710933331	2.163875357101532	1.1136173998715582	0.0015735336937364	0.2011813353753356	Up	2.293216189151627	3.5795636082894657	3.921767795455181	1.129270471380709	2.574398583960152	0.9436334956156216	417844	cleavage and polyadenylation specific factor 6	protein_coding	GO:0005737,GO:0035061,GO:0005849,GO:0016607,GO:0005654,GO:0005634,GO:0042382,GO:0005726,GO:0003729,GO:1990120,GO:0110104,GO:0006397,GO:0046833,GO:0051290	cytoplasm|interchromatin granule|mRNA cleavage factor complex|nuclear speck|nucleoplasm|nucleus|paraspeckles|perichromatin fibrils|mRNA binding|messenger ribonucleoprotein complex assembly|mRNA alternative polyadenylation|mRNA processing|positive regulation of RNA export from nucleus|protein heterotetramerization	gga03015,gga03250	mRNA surveillance pathway|Viral life cycle - HIV-1
CRABP1	57.057540531839855	96.92175653802371	17.193324525655953	0.1778004811355913	-2.49167	0.0128162756619428	0.5088536114667678	Down	0.2425607535386419	0.7910325039372401	1.1993032353305473	1.4639694779019208	11.476105356946356	1.0318310626145475	374211	cellular retinoic acid binding protein 1	protein_coding	GO:0030424,GO:0005623,GO:0070852,GO:0005829,GO:0043005,GO:0016918,GO:0001972,GO:0005501,GO:0019841,GO:0034653	axon|cell|cell body fiber|cytosol|neuron projection|retinal binding|retinoic acid binding|retinoid binding|retinol binding|retinoic acid catabolic process
CSTA	44.123305404185984	83.81983612580478	4.4267746825671885	0.0528128465203873	-4.24297	0.0051420567192413	0.3478626332007164	Down	0.2845130851255139	0.3479423631705077	0.3516824738823067	16.53907523868044	0.2765951988977119	0.2017154016536825	418268		protein_coding	GO:0005829,GO:0004869	cytosol|cysteine-type endopeptidase inhibitor activity
CTHRC1	34.26405634985219	65.20748154691289	3.320631152791464	0.0506973160755869	-4.30195	0.0382015207718967	0.7731553355092061	Down	0.0693827922315287	0.0452538533694157	0	0	2.847968970245357	0.0218628144941619	420262		protein_coding
CYP4B7	59.16706888782996	112.36956095106336	5.9645768245964845	0.0531271069591102	-4.23441	0.0022561465622306	0.2418589114711229	Down	0.0719427171357454	0.1407705744124955	0.0569134995901137	0.0411355425314445	5.819056245512169	0.2040251199932285	424618	cytochrome P450%2C family 4%2C subfamily B%2C polypeptide 7	protein_coding	GO:0005789,GO:0031090,GO:0070330,GO:0020037,GO:0005506	endoplasmic reticulum membrane|organelle membrane|aromatase activity|heme binding|iron ion binding
DAB2IP	51.6431730628428	79.27435571409897	24.01199041158661	0.3021687087096978	-1.72657	0.0429802442366777	0.8039901794393839	Down	0.0380862853603434	0.0209597546526486	0.0282467410255049	0.1610594182185421	0.1126218424336922	0.0213770508665438	417117		protein_coding			gga04210	Apoptosis
DENND5B	580.0698893197696	824.1738999386936	335.9658787008452	0.4075112023007	-1.29509	0.0209263368870784	0.6381370146679641	Down	1.6499556255330443	1.0660056091768433	1.2929572118495212	1.8949879415724264	7.662055803065151	1.3831516642252342	418139		protein_coding	GO:0005829,GO:0016021,GO:0017112	cytosol|integral component of membrane|Rab guanyl-nucleotide exchange factor activity
DGKQ	303.41420909719864	166.32513137387298	440.5032868205242	2.64776045188766	1.4047726045822222	0.0030514247903912	0.270857680757273	Up	1.0490959767916246	1.1516283438881731	2.124236418286685	0.4671482642063545	0.9551444933050574	0.2715434443768109	427381		protein_coding	GO:0005737,GO:0005856,GO:0005829,GO:0005768,GO:0098978,GO:0016363,GO:0016607,GO:0005634,GO:0005886,GO:0098794,GO:0098793,GO:0012506,GO:0033613,GO:0005524,GO:0004143,GO:0019900,GO:0046872,GO:0003951,GO:0043274,GO:0030297,GO:0019933,GO:0046339,GO:0007186,GO:0046486,GO:0046834,GO:0010629,GO:0010801,GO:0018105,GO:0006654,GO:0010628,GO:0050731,GO:0070528,GO:0007205,GO:0090181,GO:2000064,GO:0008277,GO:…	cytoplasm|cytoskeleton|cytosol|endosome|glutamatergic synapse|nuclear matrix|nuclear speck|nucleus|plasma membrane|postsynapse|presynapse|vesicle membrane|activating transcription factor binding|ATP binding|diacylglycerol kinase activity|kinase binding|metal ion binding|NAD+ kinase activity|phospholipase binding|transmembrane receptor protein tyrosine kinase activator activity|cAMP-mediated signa…	gga00561,gga00564,gga04070	Glycerolipid metabolism|Glycerophospholipid metabolism|Phosphatidylinositol signaling system
DGKZ	1853.5945227967493	2868.255263409395	838.9337821841037	0.2925030378092009	-1.77348	0.0232299511786459	0.6579930886699378	Down	3.9179214292222087	5.3684365918532935	4.7346793602375215	2.324636247532737	8.129777468486143	31.94029503282311	423197	diacylglycerol kinase zeta	protein_coding	GO:0005737,GO:0098978,GO:0030027,GO:0016607,GO:0005634,GO:0005886,GO:0014069,GO:0005524,GO:0004143,GO:0016301,GO:0001727,GO:0046872,GO:0003951,GO:0008022,GO:0016477,GO:0046339,GO:0046486,GO:0035556,GO:0046834,GO:0031571,GO:0045930,GO:0006654,GO:0030168,GO:0090216,GO:2001275,GO:0007205	cytoplasm|glutamatergic synapse|lamellipodium|nuclear speck|nucleus|plasma membrane|postsynaptic density|ATP binding|diacylglycerol kinase activity|kinase activity|lipid kinase activity|metal ion binding|NAD+ kinase activity|protein C-terminus binding|cell migration|diacylglycerol metabolic process|glycerolipid metabolic process|intracellular signal transduction|lipid phosphorylation|mitotic G1 D…	gga00561,gga00564,gga04070	Glycerolipid metabolism|Glycerophospholipid metabolism|Phosphatidylinositol signaling system
DMC1	50.79069158865833	97.16778089037872	4.413602286937938	0.0454442821506969	-4.45976	0.0023909886252049	0.2468208702285651	Down	0.0182916676411247	0.0313174506107677	0.0135660381130642	0.017431407055023	1.6419283760494552	0.0216141850647362	427903		protein_coding	GO:0005694,GO:0000781,GO:0000794,GO:0005654,GO:0005634,GO:0005524,GO:0016887,GO:0008094,GO:0003690,GO:0000150,GO:0003697,GO:0000730,GO:0007276,GO:0007141,GO:0006312,GO:0001556,GO:0001541,GO:0007131,GO:0007286,GO:0007283,GO:0042148,GO:0007129	chromosome|chromosome, telomeric region|condensed nuclear chromosome|nucleoplasm|nucleus|ATP binding|ATPase activity|DNA-dependent ATPase activity|double-stranded DNA binding|recombinase activity|single-stranded DNA binding|DNA recombinase assembly|gamete generation|male meiosis I|mitotic recombination|oocyte maturation|ovarian follicle development|reciprocal meiotic recombination|spermatid devel…
DNAJA4	24919.80109315268	34570.31690125688	15269.285285048458	0.4416943588214743	-1.17888	0.0011658144794036	0.1641089958077729	Down	60.155115033380994	153.37360156580516	76.30625764222957	173.72399561918186	260.1407223919939	201.0693143371556	415360		protein_coding	GO:0005829,GO:0016020,GO:0005524,GO:0051087,GO:0031072,GO:0046872,GO:0051082,GO:0090084,GO:0042026,GO:0009408	cytosol|membrane|ATP binding|chaperone binding|heat shock protein binding|metal ion binding|unfolded protein binding|negative regulation of inclusion body assembly|protein refolding|response to heat
DNAJB1	18323.595731944315	24820.81658482929	11826.37487905933	0.4764762037965393	-1.06952	0.0228670373908541	0.6530226087683263	Down	97.375183549552	280.6633650670231	83.25293721852701	221.10602400223027	425.1347921824236	300.4037021466975	107049075		protein_coding	GO:0005737,GO:0005829,GO:0043197,GO:0098978,GO:0043025,GO:0005730,GO:0005634,GO:0098794,GO:0099524,GO:0014069,GO:0061827,GO:0001671,GO:0051117,GO:0051087,GO:0030544,GO:0003714,GO:0051082,GO:0051085,GO:0090084,GO:0000122,GO:0097201,GO:0032781	cytoplasm|cytosol|dendritic spine|glutamatergic synapse|neuronal cell body|nucleolus|nucleus|postsynapse|postsynaptic cytosol|postsynaptic density|sperm head|ATPase activator activity|ATPase binding|chaperone binding|Hsp70 protein binding|transcription corepressor activity|unfolded protein binding|chaperone cofactor-dependent protein refolding|negative regulation of inclusion body assembly|negati…	gga04141,gga05164	Protein processing in endoplasmic reticulum|Influenza A
DNAJB5	416.9944068850387	583.276866906772	250.71194686330517	0.4300550009139128	-1.21741	0.0003078081263643	0.0766002508752509	Down	0.8684352284197623	1.4916890266082212	1.5467584407582815	3.0940676222735264	3.9782885370252927	1.9357461864628045	427409		protein_coding	GO:0005829,GO:0005634,GO:0051087,GO:0051082,GO:0051085,GO:0000122,GO:0006986	cytosol|nucleus|chaperone binding|unfolded protein binding|chaperone cofactor-dependent protein refolding|negative regulation of transcription by RNA polymerase II|response to unfolded protein
DNAJB6	15454.349643827154	20920.07334032088	9988.625947333425	0.4774698626503675	-1.06652	8.673868299731805e-05	0.0345368653214464	Down	46.792004129189046	70.36277926502629	43.359494872939	87.17009992016277	150.90664567047546	96.51516588594173	420448	DnaJ heat shock protein family (Hsp40) member B6	protein_coding	GO:0005634,GO:0048471,GO:0030018	nucleus|perinuclear region of cytoplasm|Z disc
DYNLL1	94.69816284406522	135.7357911565723	53.66053453155814	0.395039423833755	-1.33993	0.0347360734597486	0.7515832332372291	Down	3.1147186597839043	2.370114930239498	2.6889296035853745	8.527780100223673	3.2683576945159136	7.3843268784609295	100859081		protein_coding	GO:1904115,GO:0005813,GO:0005929,GO:0008180,GO:0005868,GO:0005829,GO:0030286,GO:0000776,GO:0016020,GO:0005874,GO:0005739,GO:0072686,GO:0005634,GO:0030141,GO:0045505,GO:0051959,GO:0019899,GO:0004857,GO:0003774,GO:0030235,GO:0008022,GO:0019904,GO:0046982,GO:0042803,GO:0097110,GO:0006915,GO:0035721,GO:0044458,GO:0042326,GO:0042133,GO:0006809,GO:2000582,GO:0035774,GO:1902857,GO:0007286	axon cytoplasm|centrosome|cilium|COP9 signalosome|cytoplasmic dynein complex|cytosol|dynein complex|kinetochore|membrane|microtubule|mitochondrion|mitotic spindle|nucleus|secretory granule|dynein intermediate chain binding|dynein light intermediate chain binding|enzyme binding|enzyme inhibitor activity|motor activity|nitric-oxide synthase regulator activity|protein C-terminus binding|protein doma…	gga05132	Salmonella infection
E2F3	45.00651304753122	77.81293229281438	12.20009380224807	0.1568644869314086	-2.67241	0.0352835379822255	0.7541585664421698	Down	0.0816857720024498	0.1997935563167596	0.0323105891497503	1.0898170459034942	0.9423615407732086	0.0154437216145109	420824		protein_coding	GO:0090575,GO:0003677,GO:0003700,GO:0000981,GO:0046983,GO:0001077,GO:0001078,GO:0000987,GO:0000977,GO:0043565,GO:0008134,GO:0007049,GO:0070345,GO:0000122,GO:0008284,GO:0045944,GO:0045893,GO:1905461,GO:0051726,GO:0006355	RNA polymerase II transcription factor complex|DNA binding|DNA-binding transcription factor activity|DNA-binding transcription factor activity, RNA polymerase II-specific|protein dimerization activity|proximal promoter DNA-binding transcription activator activity, RNA polymerase II-specific|proximal promoter DNA-binding transcription repressor activity, RNA polymerase II-specific|proximal promote…	gga04110,gga04218	Cell cycle|Cellular senescence
ECI2	34.0414860144224	13.978459608318609	54.10451242052618	3.867172161114983	1.95127899262296	0.0332613945186604	0.7416492704192821	Up	0.3563573083716502	1.4978728394029104	0.4306994463510928	0.2641315886307899	0.2395140919995358	0.0748598077034235	420878		protein_coding	GO:0005829,GO:0043231,GO:0016020,GO:0005739,GO:0005654,GO:0005782,GO:0005777,GO:0004165,GO:0000062,GO:0005102,GO:0033540,GO:0009062,GO:0006625	cytosol|intracellular membrane-bounded organelle|membrane|mitochondrion|nucleoplasm|peroxisomal matrix|peroxisome|dodecenoyl-CoA delta-isomerase activity|fatty-acyl-CoA binding|signaling receptor binding|fatty acid beta-oxidation using acyl-CoA oxidase|fatty acid catabolic process|protein targeting to peroxisome	gga00071,gga04146	Fatty acid degradation|Peroxisome
EFCAB10	83.4194562894846	156.64648455583594	10.192428023133177	0.0651597245857109	-3.93988	0.0090942555089621	0.4405539614025197	Down	0.0397658056741883	0.108933853785872	0.1101048082787643	0.0075791224635994	4.659714897885785	0.0601458018995509	769240		protein_coding	GO:0005829,GO:0070939,GO:0005783,GO:0005789,GO:0007049,GO:0007030,GO:0015031,GO:0060628,GO:1902504,GO:0006890	cytosol|Dsl1/NZR complex|endoplasmic reticulum|endoplasmic reticulum membrane|cell cycle|Golgi organization|protein transport|regulation of ER to Golgi vesicle-mediated transport|regulation of signal transduction involved in mitotic G2 DNA damage checkpoint|retrograde vesicle-mediated transport, Golgi to ER
EGR1	6803.973016086628	9346.606387057604	4261.339645115652	0.4559308275741984	-1.13311	1.2683941492667818e-06	0.0013597185280139	Down	42.865817053325976	60.724728796565984	41.26976069267764	96.29777083828672	123.98915286345378	91.4204472158518	373931	early growth response 1	protein_coding			gga04371,gga04912	Apelin signaling pathway|GnRH signaling pathway
ERCC6L	51.72682421791102	73.13894926513495	30.314699170687064	0.4150358439903677	-1.26869	0.0411403829086239	0.799249644761939	Down	0.158728352754234	0.3510953420221215	0.150137030497673	0.4669433178763889	0.751427506021427	0.3718579578311365	422135		protein_coding	GO:0000777,GO:0005829,GO:0016020,GO:0005524,GO:0003677,GO:0015616,GO:0004386,GO:0007049,GO:0051301	condensed chromosome kinetochore|cytosol|membrane|ATP binding|DNA binding|DNA translocase activity|helicase activity|cell cycle|cell division
FAM135A	197.29774978438869	72.17072762399309	322.42477194478425	4.467975143524207	2.1596211597661448	1.5327854949958123e-05	0.0089003744409423	Up	0.9029696971061753	0.6503239803330815	0.4137913311498969	0.0973074189391511	0.1946431061751143	0.1533053122307215	421871		protein_coding	GO:0044255	cellular lipid metabolic process
FAM161A	1300.301596429917	2017.701351291954	582.9018415678797	0.2889433442624157	-1.79114	4.120304694654536e-05	0.020507345080252	Down	2.453476144049604	4.661757257307211	4.801252555445332	10.195297293282618	26.086521631685383	6.756494301247817	769188		protein_coding	GO:0005929,GO:0005737,GO:0005856,GO:0030030	cilium|cytoplasm|cytoskeleton|cell projection organization
FAM162B	110.0336275531014	217.85057466601185	2.2166804401909075	0.0101760897543496	-6.61867	0.0077323163259052	0.409724563946068	Down	0.0134425616328524	0.0131515544447778	0.0199393851918116	0.0128103554187516	5.575876470758718	0	100857953		protein_coding	GO:0016021	integral component of membrane
FAM166A	221.67491709934467	420.9928853277395	22.356948870949783	0.0530546664154424	-4.23638	0.0005507823720624	0.1071166986485566	Down	0.4214027064271701	0.3160814090022162	0.2222462881059682	0.2811088402521448	21.74009921024065	0.3186859070373969	771210		protein_coding	GO:0035578,GO:0005737,GO:0005856,GO:0005829,GO:0070062,GO:0005576,GO:1903561,GO:0005874,GO:0043209,GO:0005634,GO:0003725,GO:0005525,GO:0003924,GO:0042288,GO:0005200,GO:0051082,GO:0097711,GO:0000086,GO:0000226,GO:0007017,GO:0000278,GO:0042267,GO:0043312,GO:0010389	azurophil granule lumen|cytoplasm|cytoskeleton|cytosol|extracellular exosome|extracellular region|extracellular vesicle|microtubule|myelin sheath|nucleus|double-stranded RNA binding|GTP binding|GTPase activity|MHC class I protein binding|structural constituent of cytoskeleton|unfolded protein binding|ciliary basal body-plasma membrane docking|G2/M transition of mitotic cell cycle|microtubule cyto…
FAM173B	17528.814325041247	25376.966674222615	9680.661975859866	0.3814796676223682	-1.39032	1.2229647088028646e-08	1.7043236181876722e-05	Down	41.639582864370425	63.69809837759416	43.51081507335751	121.23765613214192	141.55623663586962	115.9992258137334	428500		protein_coding
FAM46C	566.4709929281723	314.22406001890573	818.717925837439	2.60513920157507	1.381360462736622	2.140605816655277e-05	0.0119325930643631	Up	2.7071943401521468	3.6709199370005248	3.989655355882221	1.6071349211589514	1.3544962480334954	0.9000869543399818	426544	family with sequence similarity 46 member C	protein_coding	GO:0005737,GO:0005634,GO:1990817,GO:0003723,GO:0048255	cytoplasm|nucleus|RNA adenylyltransferase activity|RNA binding|mRNA stabilization
FAM57A	53.07740312049608	74.59827771053368	31.55652853045848	0.4237386258917341	-1.23875	0.0269527465505938	0.6942019537962743	Down	0.2781246597979161	0.5678687229547853	0.3587330447299873	0.8297042227352801	1.3009807858337714	0.6972957963607118	427836		protein_coding
FAM60A	39.85734911336328	69.89947017680193	9.815228049924622	0.1403631506008237	-2.83276	0.0280940309751073	0.697893789071472	Down	0.042256392074127	0.0744149114674881	0.0125358023477173	0.7087355610517857	0.1533668769003613	0.0159782037833191	418140	family with sequence similarity 60 member A	protein_coding	GO:0016580,GO:0045596,GO:0030336,GO:0008284	Sin3 complex|negative regulation of cell differentiation|negative regulation of cell migration|positive regulation of cell proliferation
FANCA	9.47273438606189	18.35089888349657	0.5945698886272055	0.0332265120851007	-4.91152	0.0212387933192178	0.6381370146679641	Down	0	0.0114008935072871	0	0.0333153389280942	0.3474183899601348	0.0110158848919579	415854	Fanconi anemia complementation group A	protein_coding			gga03460	Fanconi anemia pathway
FAR1	56.70564201720816	81.91183846711426	31.49944556730202	0.3854183225337904	-1.3755	0.0454730336920158	0.8106902152287299	Down	0.0354338640815658	0.1141964679123717	0.0597731384180916	0.1072611616992426	0.3188105833448597	0.128073270891227	423028	fatty acyl-CoA reductase 1	protein_coding	GO:0005779,GO:0005777,GO:0102965,GO:0080019,GO:0008611,GO:0046474,GO:0035336,GO:0010025	integral component of peroxisomal membrane|peroxisome|alcohol-forming fatty acyl-CoA reductase activity|fatty-acyl-CoA reductase (alcohol-forming) activity|ether lipid biosynthetic process|glycerophospholipid biosynthetic process|long-chain fatty-acyl-CoA metabolic process|wax biosynthetic process	gga04146	Peroxisome
FDFT1	155.40932276158284	216.34973697977048	94.46890854339516	0.4364943875705022	-1.19596	0.0428763345266343	0.8035583688397632	Down	1.0758457971489512	1.4826321917869338	0.8465200844289417	4.0789459076826375	2.549160201578708	1.038882032810425	422038	farnesyl-diphosphate farnesyltransferase 1	protein_coding	GO:0005783,GO:0005789,GO:0016021,GO:0004310,GO:0051996,GO:0006695,GO:0006696,GO:0045338,GO:0008299,GO:0045540,GO:0019216,GO:0006694	endoplasmic reticulum|endoplasmic reticulum membrane|integral component of membrane|farnesyl-diphosphate farnesyltransferase activity|squalene synthase activity|cholesterol biosynthetic process|ergosterol biosynthetic process|farnesyl diphosphate metabolic process|isoprenoid biosynthetic process|regulation of cholesterol biosynthetic process|regulation of lipid metabolic process|steroid biosynthe…	gga00100	Steroid biosynthesis
FGF16	171.0979178781009	339.09388668088457	3.10194907531709	0.0091823118525677	-6.76693	5.565109283718607e-06	0.0038777681488951	Down	0.0085909092788219	0.0252147948128691	0.0084952781043212	0.0409343859592213	5.478798960419113	0.0203027418461666	422330	fibroblast growth factor 16	protein_coding	GO:0005576,GO:0005615,GO:0005622,GO:0016303,GO:0005104,GO:0008083,GO:0046934,GO:0004713,GO:0005088,GO:0009887,GO:0007267,GO:0008543,GO:0000165,GO:0070349,GO:2000546,GO:0051897,GO:0009266,GO:0007165	extracellular region|extracellular space|intracellular|1-phosphatidylinositol-3-kinase activity|fibroblast growth factor receptor binding|growth factor activity|phosphatidylinositol-4,5-bisphosphate 3-kinase activity|protein tyrosine kinase activity|Ras guanyl-nucleotide exchange factor activity|animal organ morphogenesis|cell-cell signaling|fibroblast growth factor receptor signaling pathway|MAP…	gga04010,gga04020,gga04810	MAPK signaling pathway|Calcium signaling pathway|Regulation of actin cytoskeleton
FOS	7016.260708826329	9740.713162912616	4291.80825474004	0.4406182098519853	-1.1824	0.0021784756249381	0.2418442589080405	Down	40.57405099080045	59.247700026848	82.21170233305192	75.42337375107715	231.0163201745401	113.4774382427174	396512	Fos proto-oncogene%2C AP-1 transcription factor subunit	protein_coding	GO:0005829,GO:0005783,GO:0005654,GO:0005634,GO:0032993,GO:0035976,GO:0003682,GO:0046982,GO:0001077,GO:0070412,GO:0001102,GO:0000979,GO:0000978,GO:0071276,GO:0071277,GO:0031668,GO:0034614,GO:0007399,GO:0045672,GO:0042493,GO:0035994,GO:0035914,GO:0060395,GO:0007179	cytosol|endoplasmic reticulum|nucleoplasm|nucleus|protein-DNA complex|transcription factor AP-1 complex|chromatin binding|protein heterodimerization activity|proximal promoter DNA-binding transcription activator activity, RNA polymerase II-specific|R-SMAD binding|RNA polymerase II activating transcription factor binding|RNA polymerase II core promoter sequence-specific DNA binding|RNA polymerase …	gga04010,gga04210,gga04620,gga05132	MAPK signaling pathway|Apoptosis|Toll-like receptor signaling pathway|Salmonella infection
FRMPD1	85.55750045410952	138.28108770480452	32.83391320341446	0.2375944703477687	-2.07343	0.0103129549486261	0.4621264957043522	Down	0.0916403020531607	0.0981951649729067	0.2632300826072053	0.3742733199793424	1.5159439367744565	0.1938833996119512	100859250		protein_coding	GO:0005856,GO:0005829,GO:0005886,GO:0032991,GO:0090150,GO:0008277	cytoskeleton|cytosol|plasma membrane|protein-containing complex|establishment of protein localization to membrane|regulation of G protein-coupled receptor signaling pathway
FSD2	37.3548043845714	72.32474301681931	2.384865752323448	0.0332854763761514	-4.90896	0.0083120641585063	0.4152603887529546	Down	0	0.0519593929001291	0.0075025594428225	0.0144603936513053	2.055409655808775	0.0143442063398174	427503		protein_coding	GO:0005634,GO:0048471,GO:0016529	nucleus|perinuclear region of cytoplasm|sarcoplasmic reticulum
FYB1	62.91432833291496	104.34028141389926	21.48837525193064	0.2064050111663174	-2.27645	0.009104444667331	0.4405539614025197	Down	0.0528352961165109	0.2326117830866604	0.0783707264853353	1.0120438873118127	0.4520112150171438	0.1997835325885573	427448	FYN binding protein 1	protein_coding
GAA2	86.77464823807684	131.1596589029433	42.38963757321036	0.3228873008692486	-1.6309	0.0084504454879495	0.4190939797867054	Down	0.2880576833621274	0.3614670331010557	0.1733876382861605	0.9548183515604414	1.3393272504764622	0.3492602773926164	416462		protein_coding	GO:0005765,GO:0005764,GO:0016020,GO:0004558,GO:0090599,GO:0030246,GO:0032450,GO:0060048,GO:0002086,GO:0005980,GO:0005977,GO:0003007,GO:0007626,GO:0007040,GO:0046716,GO:0050885,GO:0050884,GO:0002026,GO:0006941,GO:0009888,GO:0043181	lysosomal membrane|lysosome|membrane|alpha-1,4-glucosidase activity|alpha-glucosidase activity|carbohydrate binding|maltose alpha-glucosidase activity|cardiac muscle contraction|diaphragm contraction|glycogen catabolic process|glycogen metabolic process|heart morphogenesis|locomotory behavior|lysosome organization|muscle cell cellular homeostasis|neuromuscular process controlling balance|neuromus…	gga00052,gga00500,gga04142	Galactose metabolism|Starch and sucrose metabolism|Lysosome
GAB3	5007.390329341383	2615.42438669815	7399.356271984616	2.829057618627342	1.5003215600008395	0.0166923681394574	0.5825104613632058	Up	34.982384947611486	16.88243149239349	58.44446638825546	8.83745703676025	30.201043687759853	3.983924664672912	428717		protein_coding	GO:0030225	macrophage differentiation
GADD45B	1921.993311585576	2691.230216954637	1152.7564062165145	0.4283225834549334	-1.22323	0.0162608064603705	0.5780882623258261	Down	35.51876478326058	38.64633974239762	14.688409929099029	57.14587834089242	48.0209697807197	89.78948961849503	100859853		protein_coding			gga04010,gga04068,gga04110,gga04210,gga04115,gga04218	MAPK signaling pathway|FoxO signaling pathway|Cell cycle|Apoptosis|p53 signaling pathway|Cellular senescence
GALM	42.695775542465725	80.00837175333291	5.383179331598528	0.0672714143415301	-3.89386	0.0034049024750555	0.2916107245796775	Down	0.0554790048257992	0.0651335814500199	0.0658337169651647	0.3066449371144625	2.948449189132833	0.0209780059605497	426268		protein_coding	GO:0005737,GO:0004034,GO:0030246,GO:0033499,GO:0006006	cytoplasm|aldose 1-epimerase activity|carbohydrate binding|galactose catabolic process via UDP-galactose|glucose metabolic process	gga00010,gga00052	Glycolysis / Gluconeogenesis|Galactose metabolism
GALNT3	38.18074069696804	16.88917249586267	59.47230889807339	3.520151199093389	1.815637397469804	0.027039998872832	0.6942019537962743	Up	0.3610511122508282	0.6095035424703279	0.3500313824556292	0.0472254053224847	0.2844731842184292	0.0736150730291686	424177		protein_coding			gga00512,gga00514	Mucin type O-glycan biosynthesis|Other types of O-glycan biosynthesis
GALT	84.08404389616683	42.68943982106313	125.47864797127056	2.9392596719536423	1.555452821014038	0.0491777881098172	0.8279147193315995	Up	0.7684335960562745	0.6694095308187918	2.7480578985333253	0.2407541979641406	0.9960645254545644	0.2686722417837531	431509		protein_coding	GO:0005794,GO:0008108,GO:0008270,GO:0033499,GO:0006012,GO:0061623,GO:0006258,GO:0006011	Golgi apparatus|UDP-glucose:hexose-1-phosphate uridylyltransferase activity|zinc ion binding|galactose catabolic process via UDP-galactose|galactose metabolic process|glycolytic process from galactose|UDP-glucose catabolic process|UDP-glucose metabolic process	gga00052,gga00520	Galactose metabolism|Amino sugar and nucleotide sugar metabolism
GCNT7	158.1462818101233	314.37975432218366	1.91280929806268	0.0060745999166103	-7.36299	3.4177014410750687e-06	0.0026460604046012	Down	0.0086861713776798	0.0084981314507082	0.0085894797768489	0.0124164886442839	5.162366843943048	0.0246334476673852	769120		protein_coding	GO:0000139,GO:0016021,GO:0008375,GO:0006486	Golgi membrane|integral component of membrane|acetylglucosaminyltransferase activity|protein glycosylation
GIMAP8	1613.437455981111	178.39958526684208	3048.4753266953803	17.08731240339958	4.09485359387915	0.0046923038145111	0.3308654488709146	Up	69.98646891167421	2.8152824149438582	2.033752538934747	1.8940422486684632	1.534561787351508	1.225319918354748	101751844		protein_coding	GO:0005829,GO:0005783,GO:0005794,GO:0005739,GO:0005525,GO:0070232	cytosol|endoplasmic reticulum|Golgi apparatus|mitochondrion|GTP binding|regulation of T cell apoptotic process
GLRA1	22.03969515423449	43.77551916634072	0.3038711421282282	0.0070615767198763	-7.14579	0.0131111666740083	0.5161503355055932	Down	0	0	0.0018808447140022	0	0.3180426126578635	0	427637		protein_coding	GO:0044305,GO:0030054,GO:0034707,GO:0030425,GO:0005783,GO:0009897,GO:0098690,GO:0060077,GO:0016021,GO:0005887,GO:0099060,GO:0099056,GO:0043231,GO:0043005,GO:0043025,GO:0043204,GO:0005886,GO:0045211,GO:0045202,GO:0016934,GO:0016594,GO:0042802,GO:0030977,GO:0004888,GO:1904315,GO:0008270,GO:0007340,GO:0001508,GO:0007628,GO:0071230,GO:0071361,GO:0071294,GO:0007268,GO:1902476,GO:0006821,GO:0060080,GO:…	calyx of Held|cell junction|chloride channel complex|dendrite|endoplasmic reticulum|external side of plasma membrane|glycinergic synapse|inhibitory synapse|integral component of membrane|integral component of plasma membrane|integral component of postsynaptic specialization membrane|integral component of presynaptic membrane|intracellular membrane-bounded organelle|neuron projection|neuronal cell…	gga04080	Neuroactive ligand-receptor interaction
GNAT1	47.45795725971304	88.34930095326825	6.566613566157763	0.0746273045425821	-3.74415	0.0301327320832075	0.7178286398488557	Down	0	0.2347918758370747	0.0527368236697075	0.0381167538222404	4.355090452670607	0.0630174847488663	395426	G protein subunit alpha transducin 1	protein_coding	GO:0016324,GO:0005737,GO:0005834,GO:0016020,GO:0043025,GO:0032391,GO:0001917,GO:0001750,GO:0001664,GO:0031683,GO:0005525,GO:0003924,GO:0046872,GO:0007188,GO:0008283,GO:0071257,GO:0001580,GO:0050908,GO:0042462,GO:0007186,GO:0007199,GO:0007602,GO:0007603,GO:0051343,GO:0009642,GO:0060041,GO:0016056,GO:0050917,GO:0007601	apical plasma membrane|cytoplasm|heterotrimeric G-protein complex|membrane|neuronal cell body|photoreceptor connecting cilium|photoreceptor inner segment|photoreceptor outer segment|G protein-coupled receptor binding|G-protein beta/gamma-subunit complex binding|GTP binding|GTPase activity|metal ion binding|adenylate cyclase-modulating G protein-coupled receptor signaling pathway|cell proliferatio…	gga04744	Phototransduction
GP9	12.391777551796016	24.78355510359204	0	0.0070741563219516	-7.14323	0.016523112665002	0.5817512229580474	Down	0	0	0	1.588207694083087	0.029592824711741	0	415971	glycoprotein IX platelet	protein_coding	GO:0016021,GO:0007596,GO:0007155	integral component of membrane|blood coagulation|cell adhesion
GPC2	9.682337944581011	0.7319106817598824	18.63276520740214	26.17852654250042	4.710311992413054	0.0079562551260035	0.4119878593855776	Up	0.0287247603477659	0.0638702753417158	0.0619745580435769	0	0	0.0049370698935643	429143		protein_coding
GPD1L2	15.684704233788912	30.30366277980929	1.0657456877685263	0.0341940992571686	-4.87011	0.0235654914278168	0.6642836249752461	Down	0.0257177831352795	0	0	0.0081694236446757	0.9334105177128016	0.0324151337127767	424263		protein_coding	GO:0005829,GO:0070062,GO:0009331,GO:0004368,GO:0047952,GO:0004367,GO:0051287,GO:0042803,GO:0071320,GO:0071356,GO:0006094,GO:0046168,GO:0006072,GO:0006127,GO:0006116,GO:0006654,GO:0045821	cytosol|extracellular exosome|glycerol-3-phosphate dehydrogenase complex|glycerol-3-phosphate dehydrogenase (quinone) activity|glycerol-3-phosphate dehydrogenase [NAD(P)+] activity|glycerol-3-phosphate dehydrogenase [NAD+] activity|NAD binding|protein homodimerization activity|cellular response to cAMP|cellular response to tumor necrosis factor|gluconeogenesis|glycerol-3-phosphate catabolic proce…	gga00564	Glycerophospholipid metabolism
GPLD1	12.017996348517803	23.44142280840839	0.5945698886272055	0.0258114073859602	-5.27585	0.0489517701594868	0.8273235737487687	Down	0	0.0077779128501012	0	0	0.3503709316207034	0.0037576262159466	420819		protein_coding	GO:0005737,GO:0070062,GO:0031012,GO:0005576,GO:0005615,GO:0005622,GO:0043231,GO:0005765,GO:0004621,GO:0004630,GO:0017080,GO:0006501,GO:0002042,GO:0071277,GO:0071397,GO:0035690,GO:0032869,GO:0071467,GO:0071401,GO:0002062,GO:0002430,GO:0006507,GO:0035701,GO:0097241,GO:0008286,GO:0008285,GO:0010897,GO:0001503,GO:0046470,GO:0010694,GO:0043065,GO:0045919,GO:0010595,GO:0010907,GO:0010983,GO:0035774,GO:…	cytoplasm|extracellular exosome|extracellular matrix|extracellular region|extracellular space|intracellular|intracellular membrane-bounded organelle|lysosomal membrane|glycosylphosphatidylinositol phospholipase D activity|phospholipase D activity|sodium channel regulator activity|C-terminal protein lipidation|cell migration involved in sprouting angiogenesis|cellular response to calcium ion|cellu…	gga00563	Glycosylphosphatidylinositol (GPI)-anchor biosynthesis
GPR75	368.1161980727224	680.6520169698257	55.58037917561862	0.0816512520962206	-3.61438	0.0016471438953599	0.2049517618369349	Down	0.1585644233691719	0.1994551584427614	0.1315994430481008	0.1484087673465694	7.035921210078911	0.0856531333407556	428544	G protein-coupled receptor 75	protein_coding	GO:0005887,GO:0016493,GO:0004930,GO:0070098,GO:0007186,GO:1901214	integral component of plasma membrane|C-C chemokine receptor activity|G protein-coupled receptor activity|chemokine-mediated signaling pathway|G protein-coupled receptor signaling pathway|regulation of neuron death
GRTP1	26.88212447755613	44.4843150134832	9.279933941629045	0.2082823076619288	-2.26339	0.0213282750468674	0.6381370146679641	Down	0.1960883421541253	0.1342903685162635	0.2326866615231699	0.2616127785094733	2.1859053603394383	0.5375579927901345	418742		protein_coding	GO:0005622,GO:0005096,GO:0017137,GO:0090630,GO:0006886	intracellular|GTPase activator activity|Rab GTPase binding|activation of GTPase activity|intracellular protein transport
GSAP	157.5166962186949	28.180176012037663	286.85321642535223	10.171758979661131	3.3464972777017103	8.49179355686584e-05	0.0345368653214464	Up	3.2306744868461617	0.4140007136094633	3.452219928186512	0.1240800102837314	0.5274166411793032	0.1230830441463017	417724		protein_coding	GO:0005802,GO:0001540,GO:1902004,GO:0030162	trans-Golgi network|amyloid-beta binding|positive regulation of amyloid-beta formation|regulation of proteolysis
GVINP1	155.42083302832074	257.51750000067983	53.324166055961726	0.2075338282704094	-2.26858	0.0005058943507946	0.1053933354666769	Down	0.0633875486244138	0.2480612905854568	0.2925157167163063	0.4798954496288659	1.0772700444691206	1.178447568371911	428660		protein_coding	GO:0005829,GO:0005634,GO:0005525	cytosol|nucleus|GTP binding
H2AFY2	17.500715821873133	32.603393495793554	2.398038147952698	0.0742587015862627	-3.7513	0.0306792051621052	0.7193941569417613	Down	0	0.0561581888025486	0.0340571074821693	0.0656414900235309	1.3095191043359249	0.0217046898366099	423721	H2A histone family%2C member Y2	protein_coding	GO:0001740,GO:0070062,GO:0000790,GO:0000784,GO:0005654,GO:0000786,GO:0031490,GO:0003677,GO:0046982,GO:0000977,GO:0044212,GO:0007420,GO:0006325,GO:0007549,GO:0071169,GO:0045814,GO:0000122,GO:1901837,GO:0006334,GO:0045618	Barr body|extracellular exosome|nuclear chromatin|nuclear chromosome, telomeric region|nucleoplasm|nucleosome|chromatin DNA binding|DNA binding|protein heterodimerization activity|RNA polymerase II regulatory region sequence-specific DNA binding|transcription regulatory region DNA binding|brain development|chromatin organization|dosage compensation|establishment of protein localization to chromat…	gga04217	Necroptosis
HEBP2	69.18343022684381	136.80929971821442	1.5575607354731706	0.0114277477744239	-6.45132	0.0006117460569791	0.1103971646925156	Down	0.0091472208138624	0.0178983999980946	0.0180907939249133	0	4.7546074307334525	0.0172939703369045	424441		protein_coding	GO:0005737,GO:0005739,GO:0020037,GO:0010917,GO:0035794,GO:0010940	cytoplasm|mitochondrion|heme binding|negative regulation of mitochondrial membrane potential|positive regulation of mitochondrial membrane permeability|positive regulation of necrotic cell death
HIST1H111R	53.90823410120429	73.77100691664835	34.04546128576021	0.4624326221100978	-1.11268	0.036052420717856	0.7626034449416679	Down	0.9741605498779372	1.8664321435429008	1.5252511491767768	2.746355718869205	3.893427976946888	2.6091783133597914	427896	histone cluster 1%2C H1.11R (similar to human histone cluster 1%2C class H1 genes)	protein_coding	GO:0000786,GO:0005634,GO:0003690,GO:0031492,GO:0030261,GO:0031936,GO:0045910,GO:0006334,GO:0016584,GO:0006355	nucleosome|nucleus|double-stranded DNA binding|nucleosomal DNA binding|chromosome condensation|negative regulation of chromatin silencing|negative regulation of DNA recombination|nucleosome assembly|nucleosome positioning|regulation of transcription, DNA-templated
HIST1H2A4L2	81.31516872615772	115.72478200446992	46.90555544784546	0.4060963494838445	-1.30011	0.0217188162802522	0.6399015299822296	Down	1.7006609223667934	4.381457667954634	2.3544216146226007	4.375831998006602	9.993474654910814	6.216272127152082	427891		protein_coding	GO:0000790,GO:0000786,GO:0003677,GO:0046982,GO:0006325	nuclear chromatin|nucleosome|DNA binding|protein heterodimerization activity|chromatin organization	gga04217	Necroptosis
HLCS	956.6070111412236	618.5615088797704	1294.652513402677	2.092902167863921	1.0655048747869669	0.0016328038220835	0.2049517618369349	Up	3.2230591182951405	4.399630832751014	5.9369059426846125	1.996936186240284	3.272407651500535	1.2891513335346558	418516		protein_coding	GO:0000785,GO:0005829,GO:0005739,GO:0005652,GO:0016363,GO:0005524,GO:0009374,GO:0004077,GO:0004078,GO:0004079,GO:0004080,GO:0018271,GO:0019899,GO:0042803,GO:0006768,GO:0008283,GO:0071110,GO:0016570,GO:0009305,GO:0070781	chromatin|cytosol|mitochondrion|nuclear lamina|nuclear matrix|ATP binding|biotin binding|biotin-[acetyl-CoA-carboxylase] ligase activity|biotin-[methylcrotonoyl-CoA-carboxylase] ligase activity|biotin-[methylmalonyl-CoA-carboxytransferase] ligase activity|biotin-[propionyl-CoA-carboxylase (ATP-hydrolyzing)] ligase activity|biotin-protein ligase activity|enzyme binding|protein homodimerization act…	gga00780	Biotin metabolism
HMGB2	74.74624695305258	111.23411512767638	38.25837877842876	0.3439904171311642	-1.53956	0.0062095986997946	0.3746189068412895	Down	0.8816725355050319	0.9894367871689624	1.2308584193383845	1.779262537834728	5.512560547592805	2.108154315247888	396482	high mobility group box 2	protein_coding	GO:0000793,GO:0005737,GO:0005615,GO:0000790,GO:0005634,GO:0048471,GO:0008301,GO:0008144,GO:0000400,GO:0008134,GO:0006338,GO:0050829,GO:0050830,GO:0032392,GO:0006310,GO:0002437,GO:0045087,GO:0045089,GO:0045944,GO:0006357,GO:0042493,GO:0032496	condensed chromosome|cytoplasm|extracellular space|nuclear chromatin|nucleus|perinuclear region of cytoplasm|DNA binding, bending|drug binding|four-way junction DNA binding|transcription factor binding|chromatin remodeling|defense response to Gram-negative bacterium|defense response to Gram-positive bacterium|DNA geometric change|DNA recombination|inflammatory response to antigenic stimulus|innat…
HMP19	46.85692485124518	70.16292627175267	23.5509234307377	0.3367123070544447	-1.57041	0.042525372995084	0.8031485032921868	Down	0.1064831240524677	0.5440404404285506	0.2456948409139316	0.7216014407399114	1.4416082447060554	0.5144837444557898	416212	HMP19 protein	protein_coding	GO:0030659,GO:0030425,GO:0005769,GO:0031901,GO:0005768,GO:0005794,GO:1990674,GO:0016021,GO:0005770,GO:0043202,GO:0032585,GO:0032588,GO:0032051,GO:0048268,GO:0007212,GO:0016197	cytoplasmic vesicle membrane|dendrite|early endosome|early endosome membrane|endosome|Golgi apparatus|Golgi cis cisterna membrane|integral component of membrane|late endosome|lysosomal lumen|multivesicular body membrane|trans-Golgi network membrane|clathrin light chain binding|clathrin coat assembly|dopamine receptor signaling pathway|endosomal transport
HPSE	148.27775559876935	253.4663659725612	43.08914522497752	0.1697318664781711	-2.55867	0.0104515150446559	0.4653428551511982	Down	1.060993856723483	0.3554881011669766	0.4599159330732662	6.454387995179608	5.124364835096436	0.1923506223640577	373981	heparanase	protein_coding	GO:0031012,GO:0016020,GO:0030305,GO:0060055,GO:0007160,GO:0030200	extracellular matrix|membrane|heparanase activity|angiogenesis involved in wound healing|cell-matrix adhesion|heparan sulfate proteoglycan catabolic process	gga00531	Glycosaminoglycan degradation
HRH3	207.7717337596677	297.07710949473096	118.46635802460432	0.3991318451416165	-1.32506	0.0200954108487269	0.6291814315188919	Down	0.0728248060389276	0.1628532125196242	0.3277378402377278	0.5396191768938645	0.4989581832273989	0.3133023631177967	428147		protein_coding	GO:0016021,GO:0005886,GO:0004969,GO:0001505	integral component of membrane|plasma membrane|histamine receptor activity|regulation of neurotransmitter levels	gga04080	Neuroactive ligand-receptor interaction
HS6ST1	1581.256805128036	1051.741924943334	2110.771685312737	2.006873686922903	1.0049498160106225	0.0016321925015377	0.2049517618369349	Up	25.023353281329065	35.058210301803015	45.60652432837221	20.07408692994692	20.52490930860997	11.091050740161153	395141	heparan sulfate 6-O-sulfotransferase 1	protein_coding	GO:0016021,GO:0017095,GO:0015015,GO:0060173,GO:0048666	integral component of membrane|heparan sulfate 6-O-sulfotransferase activity|heparan sulfate proteoglycan biosynthetic process, enzymatic modification|limb development|neuron development	gga00534	Glycosaminoglycan biosynthesis - heparan sulfate / heparin
HSP90AA1	91189.74916327935	138351.0687428317	44028.42958372703	0.3182384775793894	-1.65182	0.0010756824823145	0.1594330615403608	Down	272.2632161826098	782.9686382952516	392.8595226720304	636.6961906293608	2838.321282594886	1198.8393654388103	423463	heat shock protein 90 alpha family class A member 1	protein_coding	GO:0030424,GO:0005623,GO:0009986,GO:0005737,GO:0005829,GO:0042470,GO:0005634,GO:0043204,GO:0005886,GO:0043235,GO:0005524,GO:0016887,GO:0051087,GO:0030331,GO:0031072,GO:0051879,GO:0030235,GO:0051219,GO:0033142,GO:0008022,GO:0042803,GO:0030911,GO:0051082,GO:0046790,GO:1902751,GO:0008284,GO:0045429,GO:0006457,GO:0050821,GO:0046677,GO:0009409,GO:0009408,GO:0014070,GO:0010243,GO:0032570	axon|cell|cell surface|cytoplasm|cytosol|melanosome|nucleus|perikaryon|plasma membrane|receptor complex|ATP binding|ATPase activity|chaperone binding|estrogen receptor binding|heat shock protein binding|Hsp90 protein binding|nitric-oxide synthase regulator activity|phosphoprotein binding|progesterone receptor binding|protein C-terminus binding|protein homodimerization activity|TPR domain binding|…	gga04141,gga04217,gga04621,gga04914,gga05132	Protein processing in endoplasmic reticulum|Necroptosis|NOD-like receptor signaling pathway|Progesterone-mediated oocyte maturation|Salmonella infection
HSPA2	345566.7380578845	490907.6593089669	200225.8168068021	0.4078693813733925	-1.29382	0.0004603394614734	0.1013667289781927	Down	1793.8780570870565	4466.714886406402	1979.4028448893343	5606.449428967666	8348.189934620423	5749.980297009935	423504	heat shock 70kDa protein 2	protein_coding	GO:0005623,GO:0005737,GO:0005829,GO:0005634,GO:0043204,GO:0005886,GO:0043235,GO:0005524,GO:0016887,GO:0042623,GO:0031072,GO:0051787,GO:0033142,GO:0044183,GO:0051082,GO:0034605,GO:0034620,GO:0051085,GO:0042026,GO:0009409,GO:0009408,GO:0014070,GO:0010243,GO:0032570,GO:0006986,GO:0016192	cell|cytoplasm|cytosol|nucleus|perikaryon|plasma membrane|receptor complex|ATP binding|ATPase activity|ATPase activity, coupled|heat shock protein binding|misfolded protein binding|progesterone receptor binding|protein binding involved in protein folding|unfolded protein binding|cellular response to heat|cellular response to unfolded protein|chaperone cofactor-dependent protein refolding|protein …	gga03040,gga04141,gga04010,gga04144	Spliceosome|Protein processing in endoplasmic reticulum|MAPK signaling pathway|Endocytosis
HSPA5	7008.192758456389	9767.402142334742	4248.983374578035	0.4350421476622125	-1.20077	9.188896848216684e-07	0.0010671372206395	Down	43.57783995218952	69.58467258098842	58.7165697605753	116.3824178198176	138.55688778092846	125.28683581232416	396487	heat shock 70kDa protein 5 (glucose-regulated protein%2C 78kDa)	protein_coding	GO:0005737,GO:0034663,GO:0005788,GO:0016020,GO:0005634,GO:0005524,GO:0016887,GO:0042623,GO:0031072,GO:0051787,GO:0044183,GO:0051082,GO:0034605,GO:0034620,GO:0051085,GO:0030968,GO:1903895,GO:0090074,GO:0042026,GO:0006986,GO:0030433	cytoplasm|endoplasmic reticulum chaperone complex|endoplasmic reticulum lumen|membrane|nucleus|ATP binding|ATPase activity|ATPase activity, coupled|heat shock protein binding|misfolded protein binding|protein binding involved in protein folding|unfolded protein binding|cellular response to heat|cellular response to unfolded protein|chaperone cofactor-dependent protein refolding|endoplasmic reticu…	gga03060,gga04141	Protein export|Protein processing in endoplasmic reticulum
HSPA8	29399.049052540064	40523.10101351893	18274.997091561192	0.4509815401079248	-1.14886	0.0074309783303498	0.4037530670878423	Down	164.6025407958847	414.04960154482177	178.05662301600327	316.86321911499874	808.2372394169982	534.8116191815468	395853	heat shock 70kDa protein 8	protein_coding	GO:0005776,GO:0030424,GO:0005737,GO:0005829,GO:0030425,GO:0005764,GO:0042470,GO:0005730,GO:0005634,GO:0005886,GO:0099524,GO:0099523,GO:0000974,GO:1990904,GO:0005681,GO:0043195,GO:0005524,GO:0016887,GO:0042623,GO:1990833,GO:0031072,GO:0051787,GO:0044183,GO:0051082,GO:0008088,GO:0034605,GO:0034620,GO:0051085,GO:1904764,GO:0061741,GO:0061738,GO:0006397,GO:0045892,GO:0042026,GO:0061740,GO:0006986,GO:…	autophagosome|axon|cytoplasm|cytosol|dendrite|lysosome|melanosome|nucleolus|nucleus|plasma membrane|postsynaptic cytosol|presynaptic cytosol|Prp19 complex|ribonucleoprotein complex|spliceosomal complex|terminal bouton|ATP binding|ATPase activity|ATPase activity, coupled|clathrin-uncoating ATPase activity|heat shock protein binding|misfolded protein binding|protein binding involved in protein fold…	gga03040,gga04141,gga04010,gga04144	Spliceosome|Protein processing in endoplasmic reticulum|MAPK signaling pathway|Endocytosis
HSPB9	1341.524385365762	1920.697637289633	762.3511334418905	0.3969844273152382	-1.33285	0.0464413692428593	0.8120538541637229	Down	8.815528514504383	65.99457802374393	13.093741981439614	44.41950566964721	104.69286488549956	65.95894703699035	428310	heat shock protein family B (small) member 9	protein_coding
HSPH1	5458.98599982442	7611.976339295669	3305.995660353168	0.4343453437120163	-1.20309	0.0041198765941272	0.310349190355443	Down	14.30555352050536	45.218769073854205	36.095009315804354	47.063635385775086	107.23650355967943	62.680695714262505	418917	heat shock protein family H (Hsp110) member 1	protein_coding			gga04141	Protein processing in endoplasmic reticulum
HTR2B	12.877377189186426	25.45088323624461	0.3038711421282282	0.0134188326605644	-6.2196	0.0440030961346966	0.8106902152287299	Down	0	0	0.0090618881146215	0	0.8908869973612114	0	395581	5-hydroxytryptamine receptor 2B	protein_coding			gga04020,gga04080,gga04540	Calcium signaling pathway|Neuroactive ligand-receptor interaction|Gap junction
ICE2	170.4088579387969	94.85050402061218	245.9672118569817	2.591536825829281	1.3738078946154542	0.0308983156006977	0.7212712331847972	Up	1.0189634896060578	0.2271125974478699	0.5533456730526082	0.2445068384465058	0.2565598636348247	0.2032735123022255	415378		protein_coding	GO:0015030,GO:0005829,GO:0035363,GO:0016604,GO:0005654,GO:0008023,GO:0035327,GO:0045945,GO:0042795,GO:0042796	Cajal body|cytosol|histone locus body|nuclear body|nucleoplasm|transcription elongation factor complex|transcriptionally active chromatin|positive regulation of transcription by RNA polymerase III|snRNA transcription by RNA polymerase II|snRNA transcription by RNA polymerase III
ID1	90.0974809338524	125.6307200159214	54.564241851783365	0.4345602351807413	-1.20237	0.0076002170699248	0.4073716349479696	Down	2.219657284915209	2.6436939107585715	3.3878557420009474	6.805639668050326	6.129644642452121	5.336905410792472	395282	inhibitor of DNA binding 1%2C HLH protein	protein_coding			gga04350	TGF-beta signaling pathway
IL18	45.3325357767035	85.54667768398521	5.118393869421778	0.0601023456503011	-4.05643	0.0157725585179689	0.5724124362146246	Down	0.0087593340178055	0.1285456537766151	0.0086618279945453	1.2020228472272951	1.2489495669076662	0	395312	interleukin 18	protein_coding	GO:0005615,GO:0005125,GO:0035710,GO:0006955,GO:0006954,GO:1902715,GO:0050671	extracellular space|cytokine activity|CD4-positive, alpha-beta T cell activation|immune response|inflammatory response|positive regulation of interferon-gamma secretion|positive regulation of lymphocyte proliferation	gga04060,gga04621,gga04623,gga05164,gga05132	Cytokine-cytokine receptor interaction|NOD-like receptor signaling pathway|Cytosolic DNA-sensing pathway|Influenza A|Salmonella infection
IL22RA2	12.240688277148411	22.98836563491417	1.4930109193826393	0.0660787099069066	-3.91967	0.0151967733982309	0.5575731705462976	Down	0	0.035399534969237	0.0089450131329392	0.4223939972155054	0.1641540792498318	0.0427551141277551	770428		protein_coding
IL5	22.82047476240045	44.44522354973184	1.1957259750690363	0.0272466880941696	-5.19778	0.016572562823934	0.5817512229580474	Down	0	0.0520073661519254	0.0175221350089421	0.0337720709541354	2.962916372681013	0	474360	interleukin 5	protein_coding			gga04060,gga04672	Cytokine-cytokine receptor interaction|Intestinal immune network for IgA production
IL6	20.452707888295578	39.24510020019543	1.6603155763957318	0.0419048069232336	-4.57674	0.0202714166727886	0.6291814315188919	Down	0.0485903120676226	0.0316922796958743	0	1.5743734172722166	0.3149204197976097	0	395337	interleukin 6	protein_coding	GO:0005615,GO:0005896,GO:0005125,GO:0008083,GO:0005138,GO:0006953,GO:0070417,GO:0070301,GO:0071222,GO:0051607,GO:0002384,GO:0070102,GO:0043066,GO:0032966,GO:0031175,GO:0001781,GO:0002675,GO:0043065,GO:0050871,GO:0032722,GO:0051091,GO:0060252,GO:0051024,GO:0032755,GO:0043410,GO:0033138,GO:0048661,GO:0042102,GO:0045944,GO:0045727,GO:0042531,GO:0010574,GO:0051384	extracellular space|interleukin-6 receptor complex|cytokine activity|growth factor activity|interleukin-6 receptor binding|acute-phase response|cellular response to cold|cellular response to hydrogen peroxide|cellular response to lipopolysaccharide|defense response to virus|hepatic immune response|interleukin-6-mediated signaling pathway|negative regulation of apoptotic process|negative regulatio…	gga04068,gga04060,gga04218,gga04620,gga04621,gga04623,gga04625,gga04672,gga05164,gga05168,gga05132	FoxO signaling pathway|Cytokine-cytokine receptor interaction|Cellular senescence|Toll-like receptor signaling pathway|NOD-like receptor signaling pathway|Cytosolic DNA-sensing pathway|C-type lectin receptor signaling pathway|Intestinal immune network for IgA production|Influenza A|Herpes simplex virus 1 infection|Salmonella infection
INF2	19.26074039967592	38.52148079935183	0	0.0045514928302054	-7.77944	0.0039320760780758	0.3027481338346099	Down	0	0	0	0.4417296043338218	0.0160939157860065	0	423492		protein_coding	GO:0048471,GO:0003779,GO:0017048,GO:0030036,GO:0032535,GO:0090140	perinuclear region of cytoplasm|actin binding|Rho GTPase binding|actin cytoskeleton organization|regulation of cellular component size|regulation of mitochondrial fission
INPP5F	35.75780493539037	63.095031279955634	8.420578590825091	0.133600950683614	-2.904	0.0323609765690928	0.7321210026990528	Down	0.0297713593517319	0.0679626807430119	0.0343466134413519	0.0803850856356495	1.0741007372792142	0.0093810826259911	423932		protein_coding	GO:0030424,GO:0045334,GO:0005905,GO:0030425,GO:0005769,GO:0031901,GO:0043025,GO:0055037,GO:0008934,GO:0052832,GO:0052833,GO:0034596,GO:0034595,GO:0043812,GO:0042803,GO:0008344,GO:0014898,GO:0072583,GO:0048681,GO:0033137,GO:0042532,GO:0006661,GO:0031161,GO:0046856,GO:0048015,GO:0001921,GO:2000145,GO:2001135,GO:0051896	axon|clathrin-coated endocytic vesicle|clathrin-coated pit|dendrite|early endosome|early endosome membrane|neuronal cell body|recycling endosome|inositol monophosphate 1-phosphatase activity|inositol monophosphate 3-phosphatase activity|inositol monophosphate 4-phosphatase activity|phosphatidylinositol phosphate 4-phosphatase activity|phosphatidylinositol phosphate 5-phosphatase activity|phosphat…	gga00562,gga04070	Inositol phosphate metabolism|Phosphatidylinositol signaling system
INTU	62.71643725502128	121.58749732047328	3.845377189569236	0.0315817794937634	-4.98476	0.0025263923758591	0.2497007386522905	Down	0.0324109479025303	0.0079273273500427	0.0560877798217456	0.0077216637243335	3.707554774262793	0.030638484793538	422494		protein_coding	GO:0009986,GO:0036064,GO:0005737,GO:0031514,GO:0060271,GO:0042733,GO:0001736,GO:0031069,GO:0030216,GO:0060173,GO:0044458,GO:0051782,GO:0010839,GO:0007399,GO:0021915,GO:1905515,GO:0045880,GO:0030278,GO:0008589,GO:0021513	cell surface|ciliary basal body|cytoplasm|motile cilium|cilium assembly|embryonic digit morphogenesis|establishment of planar polarity|hair follicle morphogenesis|keratinocyte differentiation|limb development|motile cilium assembly|negative regulation of cell division|negative regulation of keratinocyte proliferation|nervous system development|neural tube development|non-motile cilium assembly|po…
IRF4	442.777663239981	279.8353274784108	605.7199990015513	2.163696143540423	1.1134979099839937	0.0228483897488555	0.6530226087683263	Up	6.666293478769767	7.378681058346581	3.5567472325800464	3.409682268232385	3.69806831020781	1.2105023333289573	374179	interferon regulatory factor 4	protein_coding
ITGA2	19.2499085023714	37.84728349783968	0.6525335069031115	0.0170603643033612	-5.87321	0.0096967706894871	0.4559127410350762	Down	0.0045833414929034	0.0044841204250545	0	0.4848242544678709	0.0118821037824346	0	100857227		protein_coding			gga04512,gga04145,gga04510,gga04810	ECM-receptor interaction|Phagosome|Focal adhesion|Regulation of actin cytoskeleton
ITGA2B	80.991137489746	159.06826980975129	2.9140051697406744	0.0182626824333173	-5.77496	0.001438801015859	0.1908074519220484	Down	0.0274666548481825	0.0268720513632596	0.0067902262716802	3.0886373598109067	0.026702268746045	0	101749783		protein_coding	GO:0072562,GO:0009986,GO:0009897,GO:0070062,GO:0005925,GO:0008305,GO:0005886,GO:0031092,GO:0050840,GO:0070051,GO:0042802,GO:0046872,GO:0007160,GO:0030198,GO:0007229,GO:0070527,GO:0002576,GO:0002687,GO:0045652	blood microparticle|cell surface|external side of plasma membrane|extracellular exosome|focal adhesion|integrin complex|plasma membrane|platelet alpha granule membrane|extracellular matrix binding|fibrinogen binding|identical protein binding|metal ion binding|cell-matrix adhesion|extracellular matrix organization|integrin-mediated signaling pathway|platelet aggregation|platelet degranulation|posi…	gga04512,gga04510,gga04810	ECM-receptor interaction|Focal adhesion|Regulation of actin cytoskeleton
ITGAV	314.29018533029927	467.9983787931757	160.58199186742274	0.343297431493462	-1.54247	0.0119035924857222	0.4962137819746185	Down	0.2485035186495095	0.6321220520091756	0.8191241975725008	2.658658236169868	1.0393642484617456	0.8895393615150458	396420	integrin subunit alpha V	protein_coding	GO:0005925,GO:0034685,GO:0034686,GO:0005886,GO:0046872,GO:0001525,GO:0033627,GO:0007229,GO:1901388	focal adhesion|integrin alphav-beta6 complex|integrin alphav-beta8 complex|plasma membrane|metal ion binding|angiogenesis|cell adhesion mediated by integrin|integrin-mediated signaling pathway|regulation of transforming growth factor beta activation	gga04512,gga04514,gga04145,gga04510,gga04810	ECM-receptor interaction|Cell adhesion molecules|Phagosome|Focal adhesion|Regulation of actin cytoskeleton
ITPKC	121.34295016645822	196.9255740947981	45.76032623811826	0.2324165788524243	-2.10522	0.0338651695999163	0.7473872167319368	Down	0.0588647762328649	0.1103817152127128	0.0662941674904578	0.0857027640971758	1.0555127130349466	0.0401885091417298	416743		protein_coding	GO:0005829,GO:0016020,GO:0005634,GO:0005524,GO:0005516,GO:0008440,GO:0007166,GO:0071277,GO:0035726,GO:0032958,GO:0043647,GO:0032957,GO:0000165,GO:0002262,GO:0045638,GO:0033030,GO:0046638,GO:0046579,GO:0045059,GO:0001932,GO:0007165	cytosol|membrane|nucleus|ATP binding|calmodulin binding|inositol-1,4,5-trisphosphate 3-kinase activity|cell surface receptor signaling pathway|cellular response to calcium ion|common myeloid progenitor cell proliferation|inositol phosphate biosynthetic process|inositol phosphate metabolic process|inositol trisphosphate metabolic process|MAPK cascade|myeloid cell homeostasis|negative regulation of…	gga00562,gga04020,gga04070	Inositol phosphate metabolism|Calcium signaling pathway|Phosphatidylinositol signaling system
JDP2	18.504808994978177	32.54463828255712	4.46497970739922	0.1369469808296219	-2.86831	0.0286749684406141	0.7048308992716275	Down	0.0457916596163141	0.0627204940109363	0.0181127687732885	0.2181903460519988	0.8072469657474269	0.0259724659280781	423363	Jun dimerization protein 2	protein_coding	GO:0005634,GO:0003682,GO:0000981,GO:0046982,GO:0001078,GO:0000978,GO:0045599,GO:0031065	nucleus|chromatin binding|DNA-binding transcription factor activity, RNA polymerase II-specific|protein heterodimerization activity|proximal promoter DNA-binding transcription repressor activity, RNA polymerase II-specific|RNA polymerase II proximal promoter sequence-specific DNA binding|negative regulation of fat cell differentiation|positive regulation of histone deacetylation
JUND	2143.340007286182	2927.872038923493	1358.8079756488698	0.4640890761730927	-1.10753	0.0005841014504332	0.1085338375098295	Down	24.690523880434338	35.003089047967684	20.50542689372691	66.8016436481783	56.82336598885474	44.03351886270585	107055370	JunD proto-oncogene%2C AP-1 transcription factor subunit	protein_coding	GO:0000790,GO:0005654,GO:0005667,GO:0000981,GO:0000978,GO:0003713,GO:0008134,GO:0032870,GO:0000122,GO:0045597,GO:0045944,GO:0051726,GO:0051591,GO:0034097,GO:0042493,GO:0032496,GO:0009612,GO:0010033,GO:0009314	nuclear chromatin|nucleoplasm|transcription factor complex|DNA-binding transcription factor activity, RNA polymerase II-specific|RNA polymerase II proximal promoter sequence-specific DNA binding|transcription coactivator activity|transcription factor binding|cellular response to hormone stimulus|negative regulation of transcription by RNA polymerase II|positive regulation of cell differentiation|…	gga04010	MAPK signaling pathway
K123	67.07156980638311	121.94875135321332	12.194388259552891	0.1001427342025674	-3.31987	0.041397809294455	0.799249644761939	Down	0.0617240831422522	0.3985599300435321	0.0244147963857712	4.188068574695484	0.1120118092957305	0.0116697135081404	395873	endonuclease domain containing 1	protein_coding	GO:0005829,GO:0070062,GO:0005576,GO:0016020,GO:0004519,GO:0046872,GO:0003676,GO:0002576	cytosol|extracellular exosome|extracellular region|membrane|endonuclease activity|metal ion binding|nucleic acid binding|platelet degranulation
KCNA6	144.0558248987195	87.96619104758257	200.1454587498564	2.276009115813133	1.1865063359011134	0.0188076720137649	0.6181691443014813	Up	0.3875980315288665	0.3703472518733735	0.3653729777301544	0.1726024405859665	0.1009525687406779	0.1866250075636416	100858067		protein_coding	GO:0030424,GO:0044305,GO:0098978,GO:0016021,GO:0005887,GO:0099055,GO:0099056,GO:0045121,GO:0005886,GO:0008076,GO:0005251,GO:0015271,GO:0005249,GO:0071435,GO:0071805,GO:0051260,GO:0034765	axon|calyx of Held|glutamatergic synapse|integral component of membrane|integral component of plasma membrane|integral component of postsynaptic membrane|integral component of presynaptic membrane|membrane raft|plasma membrane|voltage-gated potassium channel complex|delayed rectifier potassium channel activity|outward rectifier potassium channel activity|voltage-gated potassium channel activity|p…
KCNS1	49.0250229789824	95.71743828122204	2.3326076767427195	0.0241853510613526	-5.36972	0.004791408946758	0.3338653754101026	Down	0.0175696982367052	0	0.0130305886040866	0.0041858480020345	1.5942024474772485	0.0041522152782387	770173		protein_coding	GO:0016021,GO:0048471,GO:0005886,GO:0008076,GO:0005251,GO:0005249,GO:0071805,GO:0006813,GO:0051260,GO:1902259	integral component of membrane|perinuclear region of cytoplasm|plasma membrane|voltage-gated potassium channel complex|delayed rectifier potassium channel activity|voltage-gated potassium channel activity|potassium ion transmembrane transport|potassium ion transport|protein homooligomerization|regulation of delayed rectifier potassium channel activity
KDELR3	15.251758848046968	29.844397991376184	0.6591197047177371	0.0217850114113824	-5.52052	0.0139537183436958	0.5298610867513504	Down	0.0176778353008818	0	0.0174810514567524	0.0673857734629995	1.9248172340642649	0	418026	KDEL endoplasmic reticulum protein retention receptor 3	protein_coding	GO:0005801,GO:0005783,GO:0005789,GO:0005794,GO:0016021,GO:0046923,GO:0006888,GO:0006621,GO:0015031	cis-Golgi network|endoplasmic reticulum|endoplasmic reticulum membrane|Golgi apparatus|integral component of membrane|ER retention sequence binding|ER to Golgi vesicle-mediated transport|protein retention in ER lumen|protein transport
KIAA1210	6.193779956329488	12.090274968345373	0.2972849443136027	0.0282303183033462	-5.14661	0.0417121138752982	0.8017931296084907	Down	0	0.0052333296198756	0	0.1733169742793465	0.0069336859603068	0.0050565998759111	422374		protein_coding	GO:0001669	acrosomal vesicle
KIAA1257	136.7804329745872	234.60911656860983	38.95174938056446	0.1658578305718026	-2.59198	0.0073347727351204	0.4024306804592059	Down	0.1369279774043335	0.0721343182670089	0.1041567232523168	0.2032605101667259	1.9728670387455995	0.0771660187821532	100857401		protein_coding
KIF25	24.206804852749123	39.17846698651585	9.23514271898239	0.2354389747963728	-2.08657	0.0483970556487433	0.8273235737487687	Down	0.130555787979673	0.0851529939303291	0.2008260860957548	0.3455992349924156	1.5042663374395364	0.1371289567118188	421563		protein_coding	GO:0005813,GO:0005737,GO:0005874,GO:0005524,GO:0008569,GO:0008017,GO:0051294,GO:0007018,GO:0046603,GO:0051647,GO:0051289	centrosome|cytoplasm|microtubule|ATP binding|ATP-dependent microtubule motor activity, minus-end-directed|microtubule binding|establishment of spindle orientation|microtubule-based movement|negative regulation of mitotic centrosome separation|nucleus localization|protein homotetramerization
KLF6	306.56465576329515	456.4207487262104	156.7085628003799	0.3431810823284252	-1.54296	0.0269604845870905	0.6942019537962743	Down	1.5560284431266265	1.4561544004431937	0.5946694673024847	6.62625372714895	1.9000407980112013	1.563311122154828	420463	Kruppel like factor 6	protein_coding
KLHL29	53.921610842355136	106.88023083786425	0.9629908468459648	0.0089775942364489	-6.79946	0.0010156470915637	0.1538484550873102	Down	0.0018972311917025	0	0.0037522236770532	0.0054240121505981	0.767283712291992	0	770342		protein_coding
KNG1	29.388774427609444	58.77754885521887	0	0.0029831402528308	-8.38895	0.0001718065461524	0.059857400679524	Down	0	0	0	0.0223657839548399	2.5554382889600284	0.0332791168487009	424957		protein_coding	GO:0005623,GO:0005576,GO:0005615,GO:0004869,GO:0007596,GO:0006954,GO:0030195,GO:0010951,GO:0007204,GO:0042311	cell|extracellular region|extracellular space|cysteine-type endopeptidase inhibitor activity|blood coagulation|inflammatory response|negative regulation of blood coagulation|negative regulation of endopeptidase activity|positive regulation of cytosolic calcium ion concentration|vasodilation	gga04080,gga04810	Neuroactive ligand-receptor interaction|Regulation of actin cytoskeleton
KRIT1	1410.882309911938	1896.3568583385145	925.4077614853612	0.4880714123289182	-1.03484	0.0350106231549249	0.7541082601036079	Down	4.407926751479943	10.312806924608454	5.9116157001287535	6.086203448621559	16.06400507630388	18.10524853445085	420549	KRIT1%2C ankyrin repeat containing	protein_coding	GO:0005911,GO:0005737,GO:0005615,GO:0005874,GO:0005886,GO:0030695,GO:0008017,GO:0005546,GO:0044877,GO:0001525,GO:0045454,GO:0016525,GO:2000352,GO:0010596,GO:0001937,GO:2000114,GO:0007264	cell-cell junction|cytoplasm|extracellular space|microtubule|plasma membrane|GTPase regulator activity|microtubule binding|phosphatidylinositol-4,5-bisphosphate binding|protein-containing complex binding|angiogenesis|cell redox homeostasis|negative regulation of angiogenesis|negative regulation of endothelial cell apoptotic process|negative regulation of endothelial cell migration|negative regula…
LACC1	55.17835075122776	107.86249471139486	2.4942067910606345	0.0231733532933036	-5.43139	0.0034268698813178	0.2916107245796775	Down	0.0038408541802476	0.0112731198663496	0	0.5838047841217653	0.0049786196439391	0.0018154043619706	418840		protein_coding	GO:0005777,GO:0005507	peroxisome|copper ion binding	gga00230,gga00270	Purine metabolism|Cysteine and methionine metabolism
LAPTM4B	19.73731447870004	37.9750318402028	1.4995971171972646	0.0400037580850314	-4.64372	0.0158722290954789	0.5741295924718653	Down	0	0.0312448066327487	0.0210537760573382	0.0101447343388525	0.027597685453025	1.016385499519626	770893		protein_coding	GO:0042995,GO:0005769,GO:0005768,GO:0016021,GO:0031902,GO:0005765,GO:0005764,GO:0016020,GO:0032585,GO:0097487,GO:0005886,GO:0097001,GO:1902936,GO:0007032,GO:0032509,GO:1905166,GO:0032911,GO:0097213,GO:1905671	cell projection|early endosome|endosome|integral component of membrane|late endosome membrane|lysosomal membrane|lysosome|membrane|multivesicular body membrane|multivesicular body, internal vesicle|plasma membrane|ceramide binding|phosphatidylinositol bisphosphate binding|endosome organization|endosome transport via multivesicular body sorting pathway|negative regulation of lysosomal protein cata…	gga04142	Lysosome
LASP1	379.7478836676045	517.4713244183401	242.0244429168688	0.4679146142447175	-1.09568	0.0276384506906133	0.6957399357897306	Down	0.5334573047080057	1.6324369140967372	0.9281161944063556	2.7979390482247	2.4851754289576222	1.1412743902402616	420002	LIM and SH3 protein 1	protein_coding	GO:0005938,GO:0005856,GO:0003779,GO:0046872,GO:0006811	cell cortex|cytoskeleton|actin binding|metal ion binding|ion transport
LCA5L	7.448881612503184	14.60047828069276	0.2972849443136027	0.0233823506100383	-5.41844	0.0202629702237581	0.6291814315188919	Down	0	0.0081710086947823	0	0.0318360923644079	0.4113820589531925	0.0078950734146738	418522		protein_coding	GO:0005930,GO:0042073	axoneme|intraciliary transport
LEFTY1	50.19198261426581	99.47235180214692	0.9116134263846846	0.009289001633411	-6.75026	0.0008289374808742	0.1297985700389138	Down	0	0	0.0094058054410911	0.0060428999962088	1.1877232019950248	0.005994346110258	395529	left-right determination factor 1	protein_coding	GO:0062023,GO:0005576,GO:0005615,GO:0031093,GO:0005125,GO:0008083,GO:0005160,GO:0048468,GO:0007275,GO:0002576,GO:0010862,GO:0042981,GO:0043408,GO:0060395,GO:0007179	collagen-containing extracellular matrix|extracellular region|extracellular space|platelet alpha granule lumen|cytokine activity|growth factor activity|transforming growth factor beta receptor binding|cell development|multicellular organism development|platelet degranulation|positive regulation of pathway-restricted SMAD protein phosphorylation|regulation of apoptotic process|regulation of MAPK c…	gga04350	TGF-beta signaling pathway
LGALSL	6.22868919144219	11.804844875981267	0.6525335069031115	0.0545339768742433	-4.1967	0.0377841204783152	0.7731553355092061	Down	0.0109229942134387	0.0106865311107783	0	0.2290042420874046	0.1699041859219556	0.0103256465412485	421278	galectin like	protein_coding	GO:0005737,GO:0030246	cytoplasm|carbohydrate binding
LHFPL2	11.597261195585936	20.91329213489043	2.281230256281439	0.1084583292775458	-3.20479	0.0442076933021139	0.8106902152287299	Down	0.0149669414507714	0	0.0197337791796324	0.1473847814459963	0.019400556547995	0.1226198283887618	416369		protein_coding	GO:0016021,GO:0005886,GO:0031092,GO:0046545,GO:0046546,GO:0002576,GO:1905516,GO:0007338	integral component of membrane|plasma membrane|platelet alpha granule membrane|development of primary female sexual characteristics|development of primary male sexual characteristics|platelet degranulation|positive regulation of fertilization|single fertilization
LOC101747373	750.5760514704705	417.8711277878999	1083.2809751530408	2.593233065034019	1.3747518732404105	0.0249511278029932	0.6788520236033386	Up	4.982526534398807	12.168264620026353	15.348265093328418	1.881361222011705	2.7296244399947103	6.5940647426705885	101747373		protein_coding	GO:0016021	integral component of membrane
LOC101747500	71.10507548337358	136.2719189334091	5.938232033337983	0.0436256196986405	-4.51868	0.0028131247004477	0.2565126083767149	Down	0.0370951869905344	0.1016180008747913	0	0.3535059333575558	3.356248556956772	0.0210399336534222	101747500		protein_coding	GO:0009897,GO:0005576,GO:0005887,GO:0005622,GO:0005886,GO:0043235,GO:0019955,GO:0004896,GO:0004713,GO:0005088,GO:0038023,GO:0044267,GO:0019221,GO:0000165	external side of plasma membrane|extracellular region|integral component of plasma membrane|intracellular|plasma membrane|receptor complex|cytokine binding|cytokine receptor activity|protein tyrosine kinase activity|Ras guanyl-nucleotide exchange factor activity|signaling receptor activity|cellular protein metabolic process|cytokine-mediated signaling pathway|MAPK cascade	gga04060	Cytokine-cytokine receptor interaction
LOC101747532	14.744402264601971	24.54518216972933	4.943622359474613	0.2023248173124675	-2.30525	0.0497651024085055	0.8335654653424684	Down	0.0141080868657279	0.0506097982793465	0.0093006935241601	0.0537783234965899	0.2438304783671289	0.0844648513811563	101747532		non_coding
LOC101747587	377301.3941599554	514750.2424291579	239852.5458907528	0.4659598497928749	-1.10172	0.0077043662498672	0.409724563946068	Down	4962.124955093876	9113.014850951658	3816.596660743475	10203.844777633083	10983.961233359803	14935.670966109285	101747587	polyubiquitin-C-like	protein_coding	GO:0005737,GO:0005634,GO:0031386,GO:0031625,GO:0019941,GO:0016567	cytoplasm|nucleus|protein tag|ubiquitin protein ligase binding|modification-dependent protein catabolic process|protein ubiquitination	gga04120,gga04137	Ubiquitin mediated proteolysis|Mitophagy - animal
LOC101748122	56.59230933144912	15.196592587237838	97.9880260756604	6.451760121792971	2.689692799694249	0.0005534157794701	0.1071166986485566	Up	0.0646265576070276	0.3596064592666141	0.213689553004654	0.023095184395877	0.0523566884674344	0.0229096177060634	101748122		non_coding
LOC101748134	583.5555745728402	843.7005809761307	323.41056816954966	0.3833241278979644	-1.38336	0.041957585757017	0.8024651026326559	Down	1.193475888334625	1.6932924024482492	1.5808455876218923	1.7123150134117215	10.429513124791413	0.9908247961291088	101748134		non_coding	GO:0012505,GO:0016021,GO:0016020	endomembrane system|integral component of membrane|membrane
LOC101748357	51.45486061015979	99.32342395023186	3.5862972700876625	0.0359138114512052	-4.79932	0.0005218240633754	0.1053933354666769	Down	0.0103367106605787	0.0040451758153083	0.008177316639764	0.0137908024865495	0.7369299010938948	0.0195428503567227	101748357		non_coding	GO:0005737,GO:0005783,GO:0016021,GO:0005886,GO:0090090,GO:0033088,GO:0016055	cytoplasm|endoplasmic reticulum|integral component of membrane|plasma membrane|negative regulation of canonical Wnt signaling pathway|negative regulation of immature T cell proliferation in thymus|Wnt signaling pathway
LOC101749016	124.76662288978766	64.24059432352088	185.2926514560544	2.8806295882977446	1.5263841605039092	0.0386897057926737	0.778037142751372	Up	0.4125552546804141	0.1380511682327267	0.1076075858229573	0.0831888328264773	0.1333038241158626	0.032782085365235	101749016		non_coding	GO:0030867,GO:0005506,GO:0031418,GO:0008475,GO:0030199,GO:0032963,GO:0046947,GO:0017185	rough endoplasmic reticulum membrane|iron ion binding|L-ascorbic acid binding|procollagen-lysine 5-dioxygenase activity|collagen fibril organization|collagen metabolic process|hydroxylysine biosynthetic process|peptidyl-lysine hydroxylation
LOC101749129	99.24223300642042	169.99433124451485	28.49013476832596	0.1676724805358324	-2.57628	0.0108010344890548	0.4707497648263835	Down	0.055267105849034	0.0597623225630825	0.1466971800777585	0.0887038036480533	1.5949042603106491	0.1182380144981333	101749129		non_coding
LOC101749419	22.86373474711717	45.13289960560712	0.5945698886272055	0.0133830430135617	-6.22345	0.0293765921188416	0.7077860191111305	Down	0	0.0890060705787603	0	0	7.8420092791552385	0	101749419		protein_coding
LOC101749506	203.3007535666086	398.2156208417039	8.385886291513067	0.0210089717366698	-5.57285	0.0045197889393165	0.3250675511439241	Down	0.0507716953254284	0.0155226811852162	0.0125516303809846	0.0151199665309181	4.775458017332466	0.0209978714964972	101749506		non_coding
LOC101750611	47.21167889914445	75.67466535433492	18.748692443953956	0.2479197280606741	-2.01206	0.0477429567376016	0.8224299692153474	Down	0.0224469845014862	0.0388541615211129	0.0409792837996834	0.041137112650248	0.4028731169104425	0.0277484754211944	101750611		non_coding
LOC101750883	73.49687100825518	107.1409096398321	39.85283237667824	0.3720888595317985	-1.42628	0.0022481935138982	0.2418589114711229	Down	0.2014551940534872	0.2716701809423744	0.2045967871165093	0.4669801253614797	0.8327983987031548	0.5198447590068785	101750883		non_coding
LOC101751389	38.321968585307225	61.355515836861706	15.288421333752735	0.248386577461941	-2.00934	0.0205236450982326	0.6326165808973291	Down	0.1854542100993833	0.095039717822972	0.1309927106232193	0.2103955518445775	1.2935313977147072	0.3339280831670528	101751389		protein_coding
LOC101751678	11.728663130590654	23.102077698591795	0.3552485625895088	0.0147819900911707	-6.08002	0.0244115331092001	0.6719004141310821	Down	0.0029045927981608	0	0	0	0.252255815926232	0.0027457488298552	101751678	trichohyalin-like	protein_coding	GO:0001533,GO:0036457,GO:0005509,GO:0030280,GO:0046914,GO:0061436	cornified envelope|keratohyalin granule|calcium ion binding|structural constituent of epidermis|transition metal ion binding|establishment of skin barrier
LOC101751743	25.54354889893909	44.84368246035625	6.243415337521934	0.1395342143891458	-2.84131	0.0104229483926272	0.4653428551511982	Down	0.0131839943271276	0.0193478769815469	0.0325930861040651	0.0439738200379857	0.4272362999367208	0.0529677455417028	101751743		non_coding
LOC101751866	9.026840569827083	17.148653911084107	0.9050272285700592	0.0535939296527544	-4.22179	0.0342587997361158	0.7506561434186791	Down	0	0.0073123946460617	0.0147819944412488	0.3347661764442519	0.0193765162053085	0.0141309095912699	101751866		non_coding
LOC107049264	32.758352556079394	1.0446455605131308	64.47205955164566	61.81639242946025	5.949917556653963	0.0071217400012331	0.3982622134289755	Up	0.0082310008251376	0	1.7174083429807143	0	0.0213384942381058	0.007780870660586	107049264		protein_coding	GO:0005886,GO:0003676,GO:0005198,GO:0008270,GO:0016032	plasma membrane|nucleic acid binding|structural molecule activity|zinc ion binding|viral process
LOC107049616	31.55460229482229	63.10920458964456	0	0.0027785522658035	-8.49145	0.0011148597003839	0.1601720080881523	Down	0	0	0	0.0091718628951553	1.147750174841971	0	107049616		non_coding
LOC107050163	897.3876713800133	517.610644166023	1277.1646985940033	2.4673071396166955	1.3029373188892734	0.002789429377067	0.2565126083767149	Up	14.364353057759054	7.500281426749168	22.764974949897013	5.278124647976441	7.981855330340741	4.8632561836046735	107050163		protein_coding	GO:0030176,GO:0016491,GO:0102758,GO:0030497,GO:0006694,GO:0042761	integral component of endoplasmic reticulum membrane|oxidoreductase activity|very-long-chain enoyl-CoA reductase activity|fatty acid elongation|steroid biosynthetic process|very long-chain fatty acid biosynthetic process	gga00062,gga01040	Fatty acid elongation|Biosynthesis of unsaturated fatty acids
LOC107050762	940.1562149467708	593.2103705471113	1287.10205934643	2.169878456232598	1.1176142336829151	0.0074755023938501	0.4037930285298276	Up	6.463225042755215	3.855556356595196	9.636309465876687	2.3275713538891987	3.3342899211275463	3.2862438936517795	107050762		protein_coding	GO:0005764,GO:0045742,GO:0051260	lysosome|positive regulation of epidermal growth factor receptor signaling pathway|protein homooligomerization
LOC107051620	44.68672157805434	86.09760322596384	3.2758399301448087	0.0377685577040639	-4.72667	0.000380301601184	0.0883313852350189	Down	0.0234659096041896	0.0137747490181414	0.0092818779287953	0.0491970675695085	1.4052723394977429	0.0488017757709708	107051620		non_coding
LOC107051713	70.28036248950454	43.08165811534352	97.47906686366554	2.263294266134033	1.1784241713006356	0.0485894671735592	0.8273235737487687	Up	0.1143669645740192	0.2344385503151385	0.2118266120902855	0.0518991736266224	0.1529517783587339	0.0514821707705781	107051713		non_coding
LOC107051881	46.73434497512631	76.38031308269436	17.08837686755822	0.2239732836526122	-2.1586	0.0442936352968471	0.8106902152287299	Down	0.3629168113514377	0.7456266670686404	0.8613046580568839	0.6571126537393699	8.843945645621506	0.5832188588526851	107051881		non_coding
LOC107052086	179.53768326952252	328.11911343990874	30.95625309913609	0.0944047716217174	-3.405	0.005281153999105	0.3499839388201405	Down	0.0802321854004552	0.2354859103503383	0.1234163266311186	0.0637157087983356	5.332844826042829	0.1137667710183938	107052086		non_coding
LOC107052157	203.113958178529	113.7138664631719	292.51404989388607	2.572662502117792	1.3632622077684522	0.0270297707367582	0.6942019537962743	Up	1.5008729990569754	2.667904976071134	2.3342513359926564	1.2422677548281116	0.3196785632119973	0.7260497665752798	107052157		non_coding
LOC107052201	18.35863775548809	34.68853897636168	2.0287365346144908	0.0578239082776574	-4.11219	0.0302913521223232	0.7183700609953624	Down	0.033435018872843	0	0.0165314156237359	0.0079656409040934	1.061814828584417	0.023704914163293	107052201		protein_coding
LOC107052249	17.623942567664347	34.29148048629734	0.9564046490313396	0.0278218752612372	-5.16764	0.0056487894675912	0.3604219462506879	Down	0.0062504429063843	0.0061151321029759	0.0061808650332061	0.0119129667904535	0.7939954200067514	0.0059086238550025	107052249		protein_coding
LOC107052288	10.62847506854731	0	21.25695013709462	111.0878477283468	6.795557193891847	0.0273065828878472	0.6950640464261002	Up	0.3751517677366569	0.0062208543952897	0	0	0	0	107052288		protein_coding	GO:0004190,GO:0003676	aspartic-type endopeptidase activity|nucleic acid binding
LOC107052490	96.44681745979372	157.13865581289846	35.75497910668895	0.2277346210778555	-2.13457	0.0411560635734114	0.799249644761939	Down	0.1867667730726611	0.7569978114204476	0.0703572368863924	0.3220646506973851	4.023341310536502	0.5969173745583859	107052490		protein_coding	GO:0005634,GO:0003677	nucleus|DNA binding
LOC107052672	56.32679531143373	112.6535906228674	0	0.0015567966107792	-9.3272	0.0169888587413586	0.5845845319001846	Down	0	0	0	0.0100877614538326	2.264022477463897	0	107052672		non_coding
LOC107052688	357.89963888104853	672.7057370078113	43.093540754285634	0.0640717884157983	-3.96417	0.0121797106449657	0.4962137819746185	Down	1.0281268303399251	1.9446814988838923	1.6944701014329322	1.4696607468052476	84.89209554532411	0.8099179005791799	107052688		non_coding
LOC107052719	561.3744202904696	1120.4939551159166	2.2548854650229373	0.0020068101444909	-8.96088	1.597933496933354e-06	0.0014845867475508	Down	0.03563417135483	0.0464836745125782	0	4.165550183759235	0.4003131774515395	30.328123820852948	107052719		protein_coding
LOC107052872	171.65899183502555	307.6565587773164	35.66142489273468	0.1157924246642087	-3.11039	0.0010868355945991	0.1594330615403608	Down	0.6194277180653036	0.4418882900684925	0.3445495045789172	0.553402420705442	12.76306746338562	1.1223098541872556	107052872		non_coding	GO:0005829,GO:0005730,GO:0005654,GO:0005736,GO:0003677,GO:0003899,GO:0046872,GO:0032549,GO:0007566,GO:0017126,GO:0045815,GO:0009303,GO:0006363,GO:0006361	cytosol|nucleolus|nucleoplasm|RNA polymerase I complex|DNA binding|DNA-directed 5'-3' RNA polymerase activity|metal ion binding|ribonucleoside binding|embryo implantation|nucleologenesis|positive regulation of gene expression, epigenetic|rRNA transcription|termination of RNA polymerase I transcription|transcription initiation from RNA polymerase I promoter
LOC107052916	34.9067823606129	68.03732190827822	1.7762428129475438	0.0255263557127231	-5.29187	0.0048601264037401	0.3353006017946702	Down	0.0347206850371914	0	0	0.026470211726428	1.7012228765728024	0.0459506725081072	107052916		non_coding	GO:0005829,GO:0019008,GO:0005634,GO:0051539,GO:0061799,GO:0061798,GO:0005525,GO:0046872,GO:0006777,GO:0032324	cytosol|molybdopterin synthase complex|nucleus|4 iron, 4 sulfur cluster binding|cyclic pyranopterin monophosphate synthase activity|GTP 3',8'-cyclase activity|GTP binding|metal ion binding|Mo-molybdopterin cofactor biosynthetic process|molybdopterin cofactor biosynthetic process
LOC107052984	121.17521336876364	239.2866826870421	3.063744050485061	0.0128792196182091	-6.27881	4.711950921189871e-05	0.022643361392311	Down	0.0018235812687933	0.0071364161075968	0.0090164088115913	0.0121647252795855	1.6428240660131768	0.0051715642944226	107052984		non_coding	GO:0005743,GO:0005762,GO:0005763,GO:0005739,GO:0005886,GO:0003723,GO:0003735,GO:0070125,GO:0070126,GO:0006412	mitochondrial inner membrane|mitochondrial large ribosomal subunit|mitochondrial small ribosomal subunit|mitochondrion|plasma membrane|RNA binding|structural constituent of ribosome|mitochondrial translational elongation|mitochondrial translational termination|translation
LOC107053016	413.5806459444725	667.2002168500762	159.96107503886836	0.2397595091485665	-2.06034	0.025083934491983	0.6793413673791082	Down	0.4561649171614728	0.5902542123792248	0.8039535138489307	0.5854580882884692	8.173200311707227	0.2816830834510073	107053016		non_coding	GO:0005739,GO:0070131,GO:0006412	mitochondrion|positive regulation of mitochondrial translation|translation
LOC107053026	17.943230654776542	35.29189142092586	0.5945698886272055	0.0171007106814396	-5.8698	0.0461732015022918	0.8106902152287299	Down	0	0.0412664509046979	0	0	2.843063377760724	0	107053026		non_coding
LOC107053194	355.33503282794123	562.254760765632	148.4153048902501	0.2637681431153941	-1.92266	0.0053277137136644	0.3499839388201405	Down	0.3243917694191999	0.1811532577790118	0.1390996159607596	0.6237425522906094	1.940558881838608	0.2062436216866805	107053194		non_coding	GO:0016021,GO:0006957	integral component of membrane|complement activation, alternative pathway
LOC107053243	173.40220054841615	292.54973592987216	54.25466516695993	0.1854795464684078	-2.43067	0.033832146998579	0.7473872167319368	Down	0.0752674621351036	0.1149472116751266	0.1234442304233585	0.0332396283940477	1.9298581988832648	0.0520619249459224	107053243		non_coding	GO:0005737,GO:0015630,GO:0031122,GO:0007020,GO:0031116	cytoplasm|microtubule cytoskeleton|cytoplasmic microtubule organization|microtubule nucleation|positive regulation of microtubule polymerization
LOC107053345	38.27841424289971	75.66497365285856	0.8918548329408083	0.0119745844105852	-6.38388	0.0061004924246266	0.3746189068412895	Down	0	0.012539529280433	0	0.0081428056047511	1.2238785719181753	0	107053345		non_coding	GO:0016282,GO:0033290,GO:0005852,GO:0071541,GO:0003743,GO:0002183,GO:0001732	eukaryotic 43S preinitiation complex|eukaryotic 48S preinitiation complex|eukaryotic translation initiation factor 3 complex|eukaryotic translation initiation factor 3 complex, eIF3m|translation initiation factor activity|cytoplasmic translational initiation|formation of cytoplasmic translation initiation complex
LOC107053405	189.0235498258677	344.1136213700705	33.933478281664684	0.0985699374063497	-3.34271	0.0018283253194716	0.2179238399918512	Down	0.1798614313124218	0.128408903081108	0.2018943099579664	0.166770013821872	5.860037547246172	0.2067875490840459	107053405		non_coding	GO:0005737,GO:0005829,GO:0044306,GO:0005730,GO:0005634,GO:0048471,GO:0046872,GO:0030036,GO:0010976,GO:0001934	cytoplasm|cytosol|neuron projection terminus|nucleolus|nucleus|perinuclear region of cytoplasm|metal ion binding|actin cytoskeleton organization|positive regulation of neuron projection development|positive regulation of protein phosphorylation
LOC107053437	29.84535354786009	57.13853668638362	2.55217040933654	0.0446051886301463	-4.48664	0.0126325682111957	0.5080385671822769	Down	0.0281854084329948	0.0459587420511823	0	0.0089532811158782	1.9728734186797543	0.0444067135520048	107053437		non_coding
LOC107053702	34.62685819500508	68.54321926483111	0.7104971251790175	0.0100379467290758	-6.63839	0.0063674147479154	0.379214922764742	Down	0.0766413901481689	0	0	0.0365184655425276	9.984137751316648	0	107053702		non_coding	GO:0043231,GO:0005654,GO:0005524,GO:0003677,GO:0003700,GO:0004386,GO:0035562,GO:0045892	intracellular membrane-bounded organelle|nucleoplasm|ATP binding|DNA binding|DNA-binding transcription factor activity|helicase activity|negative regulation of chromatin binding|negative regulation of transcription, DNA-templated
LOC107053703	59.70260431085765	95.0726520518934	24.33255656982187	0.2562991042712136	-1.9641	0.0468798127065804	0.8156268038438259	Down	0.02462411677755	0.0883338467348301	0.0466708509940838	0.0508430864755529	0.5851715804399666	0.0620733158612225	107053703		non_coding
LOC107053731	107.99857975834064	170.10906344968447	45.888096066996695	0.2695956350846282	-1.89113	0.0380682037633349	0.7731553355092061	Down	0.3095610195838596	0.2096720186117106	0.323775574059826	0.2382710935733735	3.1406422084077086	0.2757493870744117	107053731		non_coding
LOC107053812	13.522819440727256	26.147197850699055	0.8984410307554337	0.0349728612525582	-4.83762	0.0165435482002777	0.5817512229580474	Down	0	0.0095984100184967	0.0048507927432042	0.0093493924469646	0.4705297636420847	0.0046371356701996	107053812		non_coding	GO:0001401,GO:0005730,GO:0015031	mitochondrial sorting and assembly machinery complex|nucleolus|protein transport
LOC107053916	241.0516188772457	462.6967377678752	19.40649998661597	0.0419636589723834	-4.57472	0.00020533648102	0.0650356636248998	Down	0.017151039025992	0.0346781499963084	0.0180907939249133	0.0250614477094818	1.9504561654754435	0.0248600823593002	107053916		non_coding	GO:0005829,GO:0005794,GO:1990752,GO:0005516,GO:0051011,GO:0030507,GO:0061564,GO:0031122,GO:0000226,GO:0007026,GO:0050773,GO:1903358,GO:0031113,GO:0033043	cytosol|Golgi apparatus|microtubule end|calmodulin binding|microtubule minus-end binding|spectrin binding|axon development|cytoplasmic microtubule organization|microtubule cytoskeleton organization|negative regulation of microtubule depolymerization|regulation of dendrite development|regulation of Golgi organization|regulation of microtubule polymerization|regulation of organelle organization
LOC107053940	15.946102282424894	30.63851497150484	1.2536895933449423	0.0410433596897359	-4.60671	0.0067591023867594	0.3908500035762658	Down	0.0443505691519183	0.0867809188142913	0.0438568732135582	0.084529507005792	4.8290267666377	0.1677006476493361	107053940		non_coding
LOC107054060	460.640030333206	716.7153039818802	204.5647566845317	0.2853326468097606	-1.80928	0.0109135073736511	0.4729746016540111	Down	0.9538326863303868	0.6355937796857947	0.7686830374225451	1.2883092588107263	7.5594651479091075	0.6709278805843816	107054060		protein_coding
LOC107054061	136.9001652413167	248.0402111058857	25.76011937674764	0.103797181456797	-3.26816	0.0115617708639609	0.4882570871519978	Down	0.5473048959172901	0.1107841516778187	0.8398124657915409	0.3237300268306928	17.050818927793706	0.2676074164617065	107054061		non_coding
LOC107054089	115.93858571772348	163.86308267423772	68.01408876120921	0.4152975137408407	-1.26778	0.0065029958215478	0.3832390705299332	Down	0.07868773792826	0.1372886513508401	0.0635463130751331	0.1924667327719286	0.2838921673848957	0.188440804281564	107054089		non_coding
LOC107054125	228.699002671467	418.75846471759337	38.63954062534049	0.0922891965548775	-3.43769	0.0022390446863085	0.2418589114711229	Down	0.0712041125455018	0.1123591485028905	0.0953962146975798	0.0809886670322059	3.462615174380516	0.0694814564518193	107054125		non_coding	GO:0005829,GO:0005783,GO:0005789,GO:0030176,GO:0016021,GO:0016020,GO:0005791,GO:0038023,GO:0006613,GO:0006620	cytosol|endoplasmic reticulum|endoplasmic reticulum membrane|integral component of endoplasmic reticulum membrane|integral component of membrane|membrane|rough endoplasmic reticulum|signaling receptor activity|cotranslational protein targeting to membrane|posttranslational protein targeting to endoplasmic reticulum membrane
LOC107054220	116.67319630269958	166.57460773968054	66.7717848657186	0.4007238049412576	-1.31932	0.0435166943057139	0.8073745230303889	Down	0.6505348060301605	0.4972280484809413	0.964939900027328	2.818789829171912	0.9222947425327592	1.191482862301316	107054220		non_coding
LOC107054283	183.3965574382409	327.3934433744928	39.399671501988784	0.1203761596421277	-3.05438	0.0085779897194054	0.4220620790062102	Down	0.2081277822178179	0.4794974187379143	0.14605939966047	0.1343590115808893	7.849753682697546	0.247518987959728	107054283		non_coding	GO:0005730,GO:0016605,GO:0032435,GO:0031397	nucleolus|PML body|negative regulation of proteasomal ubiquitin-dependent protein catabolic process|negative regulation of protein ubiquitination
LOC107054292	8.869693229334402	16.725018191361553	1.0143682673072456	0.0591729434020982	-4.07892	0.0189146201644502	0.6187656023750678	Down	0.0178241058057355	0	0.0088128468632445	0.0679433389644664	0.4158736323852121	0.0421233896282315	107054292		non_coding
LOC107054562	61.19807877257461	96.1314822320039	26.26467531314526	0.2731892452567244	-1.87203	0.0147586171916055	0.5470108754846154	Down	0.7864431990204114	0.7025121999252156	1.3186896571695743	1.564083394937104	8.066628234519515	1.616162704103579	107054562		non_coding
LOC107054566	279.4304207560654	546.6690952179358	12.19174629419455	0.0222758552307732	-5.48838	0.0045251940960046	0.3250675511439241	Down	0.5533648995101738	0.3248313291397327	0.1368012558955028	0.1318350109264646	57.09601590750665	0.3400169094541585	107054566		non_coding	GO:0016021,GO:0016020,GO:0005886,GO:0004175,GO:0046872,GO:0004222,GO:0042803,GO:0016486,GO:0016485,GO:0006508	integral component of membrane|membrane|plasma membrane|endopeptidase activity|metal ion binding|metalloendopeptidase activity|protein homodimerization activity|peptide hormone processing|protein processing|proteolysis
LOC107054701	357.51630366844284	517.0845195819594	197.94808775492615	0.3827134285760256	-1.38566	0.0064991451441295	0.3832390705299332	Down	0.534011980782813	0.4302542469536374	0.5137308600129971	0.5227135125957078	2.4869116598592016	1.071290172028008	107054701		non_coding	GO:0009897,GO:0016021,GO:0016020,GO:0005886,GO:0005102,GO:0050776,GO:0002456,GO:0050852	external side of plasma membrane|integral component of membrane|membrane|plasma membrane|signaling receptor binding|regulation of immune response|T cell mediated immunity|T cell receptor signaling pathway
LOC107054840	274.3102831257116	410.3682689720844	138.2522972793387	0.3367958130481814	-1.57005	0.0360748585282638	0.7626034449416679	Down	0.854540709389655	0.7789206018178209	0.6298347156329379	0.7030736538355739	6.322713764031844	0.7124768803687035	107054840		non_coding
LOC107054877	130.61903815369598	204.1967365463444	57.04133976104757	0.2793639655309829	-1.83978	0.0383000354205092	0.7731553355092061	Down	0.2146654205427115	0.3623845207150868	0.1748153941352719	0.1444021166435302	2.5479442727768387	0.3660625442059479	107054877		protein_coding	GO:0005783,GO:0005789,GO:0016021,GO:0030314,GO:0005886,GO:0016529,GO:0033017,GO:0030018,GO:0015278,GO:0070300,GO:0005547,GO:0080025,GO:0032266,GO:0005546,GO:0070273,GO:0010314,GO:0001786,GO:0007275,GO:0060316,GO:0055024	endoplasmic reticulum|endoplasmic reticulum membrane|integral component of membrane|junctional membrane complex|plasma membrane|sarcoplasmic reticulum|sarcoplasmic reticulum membrane|Z disc|calcium-release channel activity|phosphatidic acid binding|phosphatidylinositol-3,4,5-trisphosphate binding|phosphatidylinositol-3,5-bisphosphate binding|phosphatidylinositol-3-phosphate binding|phosphatidylin…
LOC107054896	1095.5206202619404	1527.6861109776296	663.3551295462506	0.4342078932111643	-1.20354	0.0428243512255247	0.8035583688397632	Down	5.80225163834864	7.530241200670778	1.8222934411091245	11.78517646877808	6.657652093811463	14.006193477539888	107054896		non_coding
LOC107054947	29.284947469334355	51.20277029510232	7.367124643566367	0.1436451245920386	-2.79942	0.0191326140239709	0.621520067687785	Down	0.1092695182003785	0.0668150190146264	0.135066457360596	0.1301631901357304	2.2485051736479456	0.167852550409888	107054947		protein_coding
LOC107054953	26.808263675511004	53.61652735102198	0	1.906210689530991e-07	-22.3228	9.219946983611638e-13	1.2848918116361178e-08	Down	0	0	0	0	4.22762162093441	0	107054953		non_coding	GO:0005789,GO:0016021,GO:0016020,GO:0005743,GO:0004605,GO:0016024,GO:0006655	endoplasmic reticulum membrane|integral component of membrane|membrane|mitochondrial inner membrane|phosphatidate cytidylyltransferase activity|CDP-diacylglycerol biosynthetic process|phosphatidylglycerol biosynthetic process
LOC107054991	65.76389106498068	95.15278663975306	36.37499549020831	0.3819354207302936	-1.3886	0.0489768906675325	0.8273235737487687	Down	0.6276291856504133	0.6455314878715162	0.5410730569356813	2.6684982040889302	0.9178513039195506	0.9127783383261624	107054991		non_coding
LOC107055033	7.972363621629461	15.944727243258916	0	0.0109961864921776	-6.50685	0.0423970055186226	0.8027780827547899	Down	0	0	0	0.0615418252290562	3.850615816774429	0	107055033		non_coding
LOC107055347	8.11202025754418	15.926755570774754	0.2972849443136027	0.0214383110570647	-5.54366	0.0370362025698945	0.7684821912512149	Down	0	0.0123868649860869	0	0.0603275238916231	0.6892817383110067	0	107055347		non_coding	GO:0016604,GO:0005654,GO:0004527,GO:0003676	nuclear body|nucleoplasm|exonuclease activity|nucleic acid binding
LOC107055489	476.015975703467	278.02242089522184	674.0095305117121	2.424094630691129	1.2774460191755534	0.0030178483354587	0.2695944513009831	Up	10.686272861868911	5.620778658247993	14.152398272287927	4.24901108894844	4.263561475980242	3.758835650656956	107055489		protein_coding
LOC107055549	28.69056523227519	56.67063333937135	0.7104971251790175	0.0122263998505502	-6.35386	0.0227778646673718	0.6530226087683263	Down	0.0152546216607508	0	0	0	1.6510835309011285	0	107055549		non_coding
LOC107055725	92.206904777226	135.4439545125183	48.96985504193364	0.3612686133187597	-1.46886	0.0126305507698366	0.5080385671822769	Down	0.401362616759442	0.4712086089463784	0.3492674065876132	1.6217425778486794	1.2694274198013349	0.4780606697696006	107055725		non_coding
LOC107056551	153.5734489517964	262.5915412962947	44.55535660729803	0.1700237465540812	-2.55619	0.0004381585998598	0.0984867459297839	Down	0.0790176079213217	0.2164596542651668	0.4584096581832883	0.7429737628875902	1.2086123136463165	2.081538519119969	107056551		non_coding
LOC112529954	3605.542980175256	606.512935804493	6604.573024546019	10.88886392562615	3.4447815352264697	3.3438907851660013e-06	0.0026460604046012	Up	73.19931229547007	25.485039170213984	180.7139071727404	3.954813958433245	21.342090506072488	3.1563201231715023	112529954		protein_coding	GO:0016021,GO:0042612,GO:0005886,GO:0002474,GO:0006955	integral component of membrane|MHC class I protein complex|plasma membrane|antigen processing and presentation of peptide antigen via MHC class I|immune response
LOC112529987	14.405805222527077	27.25404970958097	1.5575607354731706	0.0573447144879627	-4.1242	0.0321723334340824	0.7303093809723216	Down	0.0117898307362409	0.0230692043759648	0.023317180441923	0	1.1614547418920862	0.044580312901309	112529987		non_coding
LOC112530030	61.46790402552677	97.97268702619446	24.963121024859053	0.2543038320944721	-1.97537	0.0149587531458777	0.5529580473234795	Down	0.5225058932028929	0.191697969010454	0.5328360773753368	0.6379758135683491	3.725074918343775	1.0341691265435506	112530030		non_coding
LOC112530132	35.65582706191193	70.65912061692075	0.6525335069031115	0.0091175218165526	-6.77714	0.0006523587905918	0.110869172020584	Down	0.0111450062909477	0.0109037370276641	0	0.0106208545387913	2.9470778915812383	0.031606552217724	112530132		protein_coding	GO:0005634,GO:0003677,GO:0046872,GO:0000122,GO:0045892,GO:0014036,GO:0001755,GO:0014029	nucleus|DNA binding|metal ion binding|negative regulation of transcription by RNA polymerase II|negative regulation of transcription, DNA-templated|neural crest cell fate specification|neural crest cell migration|neural crest formation
LOC112530200	15.664593385497753	28.200892904419888	3.1282938665755924	0.1111233138713487	-3.16977	0.045755330522671	0.8106902152287299	Down	0.0344273824466946	0.0336820917772363	0.1021324444699301	0.0656165122876011	1.7180898123311452	0.0325446462333186	112530200		protein_coding
LOC112530226	17.579511672182893	33.67259862279775	1.4864247215680138	0.0447755033906378	-4.48115	0.0194410429190428	0.6228284462523697	Down	0	0.2438472098913972	0	0.0950083715106422	5.169206141383135	0.7539599365391638	112530226		non_coding
LOC112530321	65.6580292511682	124.0648610953218	7.251197407014554	0.0584668971144438	-4.09624	0.004844986420265	0.3353006017946702	Down	0.0210554249639081	0.0240328818685144	0.0347017381722359	0.0066883947828646	1.6148130221892638	0.0265386177336626	112530321		protein_coding
LOC112530332	75.30028478324505	143.34497877883604	7.255590787654008	0.0504167185978983	-4.30995	0.0017947983730185	0.2174983489250947	Down	0.155991657017092	0.0890252529215575	0.0385638023084736	0.1238794499222814	6.8242712003901	0.0860188666822025	112530332		protein_coding
LOC112530346	50.184301926315975	94.37768223677692	5.990921615854987	0.0634994139165259	-3.97711	0.0095727787991239	0.4537627392673161	Down	0.0493267697469814	0.057910721092952	0.0780442886103228	0.0282041534661131	3.4910530435948046	0.0186516912662002	112530346		non_coding
LOC112530509	11.217273887791158	22.1372628312687	0.2972849443136027	0.0154262026850059	-6.01847	0.0208347394772458	0.6381370146679641	Down	0	0.0063343736360796	0	0	0.5203330892101797	0.0183613847791243	112530509		non_coding
LOC112530942	4838.004522730244	7760.498528691157	1915.510516769332	0.2468323504370523	-2.0184	0.0067083204502639	0.3908500035762658	Down	10.23316245698405	15.710322959594082	22.237170479427604	19.420375443330705	188.9727590974593	14.096589004782452	112530942		protein_coding
LOC112530954	82.89913997387917	153.54330374581804	12.254976201940243	0.0799615483591646	-3.64455	0.0093625240650823	0.4483715992130164	Down	0.0448952542215176	0.1756934121137867	0.2219774751411954	0.0641757328960981	6.386840831413536	0.0742701044669556	112530954		non_coding	GO:0005634,GO:0003676	nucleus|nucleic acid binding
LOC112530987	393.75498241203263	188.9777802293572	598.532184594708	3.1680722241827675	1.663605225658236	0.0001655718472305	0.059857400679524	Up	3.8048189801651735	4.279492957770388	8.972719352820045	1.8172450801904465	1.5580617776685417	1.7086670722437598	112530987		protein_coding	GO:0005737,GO:0005829,GO:0043231,GO:0005730,GO:0005634,GO:0070530,GO:0003950,GO:0034356,GO:0048147,GO:0010629,GO:0032088,GO:1900045,GO:0045071,GO:0006471,GO:0070213,GO:0070212,GO:0010847	cytoplasm|cytosol|intracellular membrane-bounded organelle|nucleolus|nucleus|K63-linked polyubiquitin modification-dependent protein binding|NAD+ ADP-ribosyltransferase activity|NAD biosynthesis via nicotinamide riboside salvage pathway|negative regulation of fibroblast proliferation|negative regulation of gene expression|negative regulation of NF-kappaB transcription factor activity|negative reg…
LOC112531056	1708.4913630684016	1034.7028223263617	2382.2799038104417	2.3027198880504653	1.203338926676294	0.0182715350543777	0.6074533707195514	Up	8.730442741571638	11.885814203339455	15.797230196968687	2.9105587454932667	3.4742957715672023	7.986773719960331	112531056		protein_coding	GO:0005634,GO:0001228,GO:0046872,GO:0044877,GO:0000977,GO:0001654,GO:0000122,GO:0045892,GO:0021915,GO:0045944,GO:0006355	nucleus|DNA-binding transcription activator activity, RNA polymerase II-specific|metal ion binding|protein-containing complex binding|RNA polymerase II regulatory region sequence-specific DNA binding|eye development|negative regulation of transcription by RNA polymerase II|negative regulation of transcription, DNA-templated|neural tube development|positive regulation of transcription by RNA polym…
LOC112532562	233.1021669351928	339.6620314783774	126.54230239200795	0.3726386663156396	-1.42415	0.0450691104011073	0.8106902152287299	Down	0.6360950116577866	1.3544714127590385	0.4933444794908124	0.5824076041011146	5.060311832935367	1.5209574867452194	112532562		protein_coding
LOC112532640	110.5487638827092	202.6742341135645	18.42329365185384	0.0911888459572849	-3.455	0.0001240181200761	0.0467112573346288	Down	0.0164620016502753	0.0322112580751736	0.1465087685955111	0.338856276992651	0.4694468732383291	1.0986589372747444	112532640		non_coding
LOC112532782	41.90461783277675	68.28061235064358	15.52862331490988	0.2273517337925485	-2.137	0.0458723439702699	0.8106902152287299	Down	0.1600763642425927	0.2088146666444377	0.1477414837201254	0.1525479425794548	2.310114749180136	0.1815866885374976	112532782		non_coding
LOC112532794	19.20312879377491	37.747137882832064	0.6591197047177371	0.0172242308025498	-5.85942	0.0088151793858991	0.4310468067434776	Down	0.0048564230311279	0	0.0048023629283767	0	0.679862981638434	0.0137725169567087	112532794		non_coding	GO:0030014,GO:0030015,GO:0005634,GO:0000932,GO:0005154,GO:0019900,GO:0019904,GO:0042803,GO:0019221,GO:0031047,GO:0006402,GO:0033147,GO:0017148,GO:0045742,GO:2000327,GO:0033138	CCR4-NOT complex|CCR4-NOT core complex|nucleus|P-body|epidermal growth factor receptor binding|kinase binding|protein domain specific binding|protein homodimerization activity|cytokine-mediated signaling pathway|gene silencing by RNA|mRNA catabolic process|negative regulation of intracellular estrogen receptor signaling pathway|negative regulation of translation|positive regulation of epidermal g…
LOC112532996	1206.0237400881574	606.6281387679986	1805.4193414083163	2.9757980255870877	1.5732766106622584	0.0008102310687389	0.1297859790108805	Up	18.830069309865788	20.561705376394528	7.310131136979374	4.544227094416224	8.568434873159237	3.2595468882205028	112532996		non_coding
LOC112533173	285.03606663408686	449.5563607289458	120.51577253922773	0.2680084162622341	-1.89965	0.0246834896041537	0.6758135778457495	Down	0.5440336482635316	0.4859731453600315	0.4366195377705354	0.4357965694520833	5.600649033052825	0.3950281922406583	112533173		non_coding	GO:0071013,GO:0016604,GO:0016607,GO:0005654,GO:0005634,GO:0030532,GO:0005681,GO:0005686,GO:0071007,GO:0071005,GO:0003723,GO:0030620,GO:0035722,GO:0000398,GO:0008380,GO:0007283	catalytic step 2 spliceosome|nuclear body|nuclear speck|nucleoplasm|nucleus|small nuclear ribonucleoprotein complex|spliceosomal complex|U2 snRNP|U2-type catalytic step 2 spliceosome|U2-type precatalytic spliceosome|RNA binding|U2 snRNA binding|interleukin-12-mediated signaling pathway|mRNA splicing, via spliceosome|RNA splicing|spermatogenesis
LOC112533211	80.26617712809586	160.5323542561917	0	0.0010924702241997	-9.83819	0.0061983543104613	0.3746189068412895	Down	0	0	0	0.025433656975194	16.29414973471052	0.0252293009737939	112533211		protein_coding
LOC112533383	59.21122874487478	118.4224574897495	0	9.0420763808503e-08	-23.3988	2.123054560727389e-09	3.698361044787112e-06	Down	0	0	0	0.0043864518287498	1.0351775138233252	0	112533383		non_coding
LOC121106436	1037.7856852484583	40.417372479039386	2035.1539980178773	50.35735828721168	5.654130697128098	7.230835999593603e-05	0.0314902907782301	Up	69.3113807026822	2.1463145517612494	3.2157953760698934	0.4673175997068176	0.5352793693687284	0.5611549270936278	121106436		protein_coding	GO:0016021,GO:0042612,GO:0005886,GO:0002474,GO:0006955	integral component of membrane|MHC class I protein complex|plasma membrane|antigen processing and presentation of peptide antigen via MHC class I|immune response
LOC121106447	727.5619854673173	1451.2087698932166	3.915201041418669	0.0026933915242337	-8.53636	0.0005054070364881	0.1053933354666769	Down	0.0691706124387717	0.0676731935707776	0	46.83438763162656	0.0298869430001605	0.6865726056285892	121106447		protein_coding
LOC121106485	326.1917698645456	136.15878701387086	516.2247527152202	3.7908922382709584	1.9225374463471856	0.006872222619861	0.3909032425729938	Up	9.207366214888715	1.0843015156442903	6.1858337497964335	1.1678811745323208	1.7404972798482168	1.5110835742254665	121106485		protein_coding
LOC121106509	15.66150473011568	1.7675704060309314	29.555439054200438	16.79517553921342	4.069974969246867	0.017431777977082	0.5916136950879443	Up	0.659126210589616	0.0131603534330325	0.5187708642388781	0.0256378522586701	0	0.0381477833635867	121106509		protein_coding	GO:0016021,GO:0005886,GO:0030246	integral component of membrane|plasma membrane|carbohydrate binding
LOC121106626	513.6946187960201	1002.0208104924748	25.368427099565	0.025322375586998	-5.30344	0.005195245042128	0.3497629705656849	Down	0.2309426033316108	0.2392338842988572	0.6179472946486946	0.2071353685186975	51.471293234876434	0.1669452393265913	121106626		protein_coding
LOC121106646	196.181962102618	266.5901079442189	125.77381626101706	0.4723053101628863	-1.08221	0.0033791605854281	0.2916107245796775	Down	1.4419574670349036	2.7614518214761268	1.8809824767890293	3.5961586805515995	5.0903271056550095	3.8572854967970382	121106646		protein_coding
LOC121106668	185.0793502314283	298.17014477485475	71.9885556880017	0.2411966265706083	-2.05172	0.0035888533393196	0.2959423676731251	Down	0.6069218965270817	0.4223818164695591	0.3464874962598129	0.7334074653490087	4.8824599812063045	0.8517244511318978	121106668		non_coding
LOC121106679	21.899944434586363	40.452912925122746	3.3469759440499653	0.082186879452041	-3.60495	0.0456908935311787	0.8106902152287299	Down	0.0498211239371769	0	0.0328443543890083	0.0158260090209081	1.2270104197797176	0.0235482737613329	121106679		protein_coding
LOC121106698	63.44613099745523	115.2595126349116	11.632749359998812	0.1011147262989242	-3.30593	0.0198809159283703	0.6291814315188919	Down	0.1071726617743584	0.5452333491956898	0.1483715113692517	0.0817058489892517	9.057591748978284	0.1823610454182546	121106698		non_coding	GO:0005929,GO:0005856,GO:0005829,GO:0060271,GO:0003352	cilium|cytoskeleton|cytosol|cilium assembly|regulation of cilium movement
LOC121106706	594.6468523537993	853.3831885397854	335.9105161678133	0.3935841348080252	-1.34526	0.0190183316578469	0.6207013348565686	Down	10.344044894909104	7.141988514753734	11.789711225371866	31.452876560080405	9.316346699321064	27.2834848063518	121106706		non_coding
LOC121106721	104.37000371332368	199.95100787760344	8.788999549043849	0.0439918311415085	-4.50662	0.000260549514322	0.0711964319919997	Down	0.238810756971868	0.4005273176044216	0.3036245068630956	0.4551588838773416	24.58735240156191	0.5805022418630864	121106721		non_coding
LOC121106723	31.137028631092203	55.06237704205757	7.2116802201268015	0.1310540166697568	-2.93177	0.0436459673980263	0.8073745230303889	Down	0.031513466064059	0.0668010555832754	0.0207751123547332	0.0200209211995606	1.0484477015688494	0.0198600557996427	121106723		non_coding
LOC121106800	16.23346892079334	29.66885990839781	2.7980779331888623	0.0946561571479841	-3.40116	0.0157369013560573	0.5724124362146246	Down	0.0189556172365207	0.0556357870462458	0.0093723047722248	0.0812885893896051	0.8722629234880285	0.0627164584232275	121106800		non_coding
LOC121106829	25.18807343433839	48.566092411536616	1.8100544571401185	0.0376609761134974	-4.73079	0.0086011502897362	0.4220620790062102	Down	0	0.0215133156375202	0.0434891342110384	0.0314327732941698	1.9667199268322908	0.020786810135171	121106829		non_coding
LOC121106841	59.427444206053416	104.94925630388006	13.905632108226731	0.132215750336087	-2.91903	0.0036748715050155	0.2987916830721446	Down	0.0803390508242534	0.0567665622553156	0.0529631619687191	0.102080920107631	1.4463564246044824	0.139233481324963	121106841		non_coding	GO:0043197,GO:0014069,GO:0005524,GO:0005509,GO:0005516,GO:0004686,GO:0008135,GO:0071454,GO:1990416,GO:0071277,GO:0071320,GO:0032869,GO:0043066,GO:0061003,GO:0045807,GO:0051965,GO:0046777,GO:0031952,GO:0002931,GO:1990637,GO:0006414	dendritic spine|postsynaptic density|ATP binding|calcium ion binding|calmodulin binding|elongation factor-2 kinase activity|translation factor activity, RNA binding|cellular response to anoxia|cellular response to brain-derived neurotrophic factor stimulus|cellular response to calcium ion|cellular response to cAMP|cellular response to insulin stimulus|negative regulation of apoptotic process|posi…
LOC121106864	25.554830823750283	46.46991043015415	4.639751217346385	0.1001511366817368	-3.31975	0.0181695468213615	0.6074533707195514	Down	0.0481250856754858	0.1726386363646008	0.0158631243538402	0.0917235076020296	2.4328607494534915	0.1971374634601237	121106864		non_coding
LOC121106872	6.278971761797818	12.260658579282026	0.2972849443136027	0.0278450539022741	-5.16644	0.0291669951208352	0.7077860191111305	Down	0	0.0230511815600461	0	0.044906300596827	0.9773030361052488	0.0445454845318549	121106872		protein_coding
LOC121106877	29.851257513999816	56.07142653526528	3.631088492734317	0.0643126141032084	-3.95875	0.0072332336095534	0.3984282355048915	Down	0.0262475082883415	0.0128396485626018	0.008651776555039	0.025013083013028	0.8789206300917526	0.0165414041777703	121106877		non_coding
LOC121106882	46.21693525645523	75.70162286306115	16.732247649849267	0.2210293348854008	-2.17769	0.0414249981867835	0.799249644761939	Down	0.0349778326838093	0.0342206257605854	0.0617651267194507	0.0452373966744608	0.6023638960005842	0.0401503497395892	121106882		non_coding	GO:0016021,GO:0005887,GO:0005622,GO:0005886,GO:0004930,GO:0007189,GO:0007166,GO:0007186	integral component of membrane|integral component of plasma membrane|intracellular|plasma membrane|G protein-coupled receptor activity|adenylate cyclase-activating G protein-coupled receptor signaling pathway|cell surface receptor signaling pathway|G protein-coupled receptor signaling pathway
LOC121106893	306.9750923085243	598.1558951848424	15.79428943220608	0.026407224089665	-5.24292	0.0035223556387519	0.2934840308488051	Down	0.019804747798971	0.0249120138441513	0.0251797986835195	0.0188733267670889	3.1850938106192923	0.014709893104942	121106893		non_coding	GO:0016021,GO:0045121,GO:0046872,GO:0004222,GO:0008237,GO:0007339,GO:0007342,GO:0006508	integral component of membrane|membrane raft|metal ion binding|metalloendopeptidase activity|metallopeptidase activity|binding of sperm to zona pellucida|fusion of sperm to egg plasma membrane involved in single fertilization|proteolysis
LOC121106897	10.17810683543733	20.35621367087465	0	0.0086133983442984	-6.8592	0.0256485293152897	0.6860612371168484	Down	0	0	0	0.0050741582595284	0.407209598377187	0	121106897		non_coding
LOC121106918	807.3091418123545	74.33335016682967	1540.284933457879	20.731063072517305	4.373722193492189	2.9013464339827736e-06	0.0025270727439989	Up	12.035037075027606	0.4637526953578582	16.48495623808424	0.2639929490076787	0.33514372334289	0.7157829235247231	121106918		protein_coding	GO:0016021,GO:0042612,GO:0005886,GO:0002474,GO:0006955	integral component of membrane|MHC class I protein complex|plasma membrane|antigen processing and presentation of peptide antigen via MHC class I|immune response
LOC121106922	2143.39873704256	533.9457474290089	3752.8517266561103	7.028621474590644	2.813241760878152	7.119098503419861e-06	0.0047243693687456	Up	42.40158542496707	25.87371767522732	66.18900764410743	1.5490613783859593	13.762937251573913	5.18743746474934	121106922		protein_coding	GO:0016021,GO:0042612,GO:0005886,GO:0002474,GO:0006955	integral component of membrane|MHC class I protein complex|plasma membrane|antigen processing and presentation of peptide antigen via MHC class I|immune response
LOC121106929	40.57761624519766	8.156719556972703	72.99851293342262	8.910545267891324	3.155513718078641	0.0006229626923098	0.1103971646925156	Up	1.4207951219867885	0.4196339540886621	1.1266343429971852	0.1916002158797952	0.1042456571845598	0.0380121468005161	121106929		protein_coding	GO:0016021,GO:0042612,GO:0005886,GO:0002474,GO:0006955	integral component of membrane|MHC class I protein complex|plasma membrane|antigen processing and presentation of peptide antigen via MHC class I|immune response
LOC121106931	65.97213117025957	7.624906524682267	124.31935581583689	16.306464264976164	4.027372090893686	6.005470522149271e-05	0.0278974123988907	Up	1.5414286700800064	0.1967034159790604	3.446175637403155	0.076640086351918	0.1563684857768398	0.0886950092012044	121106931		protein_coding	GO:0016021,GO:0042612,GO:0005886,GO:0002474,GO:0006955	integral component of membrane|MHC class I protein complex|plasma membrane|antigen processing and presentation of peptide antigen via MHC class I|immune response
LOC121106933	559.5940363192657	748.2853755935716	370.9026970449597	0.4955306992211234	-1.01295	0.0045224891441576	0.3250675511439241	Down	4.816628425070297	3.113944526634804	5.959747811010983	9.48005883546499	10.008336067979917	8.01961724734004	121106933		protein_coding	GO:0005694,GO:0071339,GO:0031519,GO:0035102,GO:0046872,GO:0016740,GO:0036353,GO:0000122	chromosome|MLL1 complex|PcG protein complex|PRC1 complex|metal ion binding|transferase activity|histone H2A-K119 monoubiquitination|negative regulation of transcription by RNA polymerase II
LOC121106947	38.74976984937353	3.7594064390458897	73.74013325970118	19.589739446481996	4.292026304041197	0.0185472313237003	0.611050155383187	Up	0.098912387744521	0.0096771113141551	2.249660534798462	0	0.1282129270062642	0.0093503148902548	121106947		protein_coding	GO:0016021,GO:0005886,GO:0030246	integral component of membrane|plasma membrane|carbohydrate binding
LOC121106949	37.242081263894526	5.16551442231792	69.31864810547114	13.40974477884553	3.745209874277564	0.0041102579269016	0.310349190355443	Up	0.3055632992464873	0.0486660195047156	1.2016204564732689	0.0067719209194084	0.101322652188103	0.0201525283461737	121106949		protein_coding	GO:0016021,GO:0005886,GO:0030246	integral component of membrane|plasma membrane|carbohydrate binding
LOC121106955	11.701320769822049	1.4106009013930718	21.992040638251027	15.669362679742145	3.9698745971309255	0.0095252287051735	0.4530497857860016	Up	1.024053888736994	0.4508482369638905	0.2025308915804388	0	0.0663703250326145	0.0484025638376691	121106955		protein_coding
LOC121106969	96.92570109640292	139.92477003701515	53.92663215579061	0.384959023710792	-1.37722	0.0225876684816873	0.6521094653435632	Down	1.0531500230360291	0.4995642310579311	1.0887642810476998	1.1860965744939704	3.7023755230230586	2.1872068595535104	121106969		non_coding
LOC121106974	42.7262560966736	14.060732555057411	71.39177963828979	5.089228763822977	2.3474470427623837	0.0191063124346738	0.621520067687785	Up	0.4087733180869582	2.155146613324796	2.6723630876815765	0.3462654503851721	0.0883105153107152	0.4508217711657604	121106974		protein_coding	GO:0005829,GO:0005654,GO:0005634,GO:0003677,GO:0000981,GO:0046872	cytosol|nucleoplasm|nucleus|DNA binding|DNA-binding transcription factor activity, RNA polymerase II-specific|metal ion binding
LOC121107026	42.97468479847907	75.33186915938597	10.61750043757212	0.1410753401276875	-2.82546	0.0231329563542425	0.6565802031623719	Down	0.1142904292687995	0.2655635886027105	0.0988909125990228	0.1089153287805562	3.685140770913207	0.1890703654218	121107026		non_coding
LOC121107057	15.409047808256297	30.21035333225613	0.6077422842564564	0.0204495048518879	-5.61179	0.0099125689246288	0.4559127410350762	Down	0	0	0.0084627337642507	0.0163110285936261	0.4659106415030698	0.0040449929200322	121107057		non_coding
LOC121107097	12.72544161812231	25.45088323624461	0	0.0068899078376447	-7.1813	0.0423063633603644	0.8024651026326559	Down	0	0	0	0	6.486524575919793	0	121107097		non_coding	GO:0005829,GO:0016783,GO:0032447,GO:0034227,GO:0002098	cytosol|sulfurtransferase activity|protein urmylation|tRNA thio-modification|tRNA wobble uridine modification
LOC121107114	20.83161580269917	8.562763883279112	33.100467722119234	3.8552884232983287	1.9468387956258648	0.0202570779899719	0.6291814315188919	Up	0.0934134383113429	0.0830829145772265	0.1147671883981606	0.0323709769648612	0.0293539488974732	0.0133795335556538	121107114		non_coding	GO:0005739,GO:0005634,GO:0004029,GO:0016155,GO:0016742,GO:0009258,GO:0009058,GO:0006730	mitochondrion|nucleus|aldehyde dehydrogenase (NAD) activity|formyltetrahydrofolate dehydrogenase activity|hydroxymethyl-, formyl- and related transferase activity|10-formyltetrahydrofolate catabolic process|biosynthetic process|one-carbon metabolic process
LOC121107145	45.18888603278555	84.22393917334244	6.153832892228624	0.0732518100079267	-3.77099	0.0161362371081448	0.5766015393310423	Down	0.0321004651658376	0.0628110961082683	0.222201933471567	0.045886161333639	5.0347490098450285	0.0455174722198836	121107145		non_coding
LOC121107264	30.221303793881923	58.724328393092186	1.7182791946716378	0.0287989152541461	-5.11784	0.008067788091973	0.4137057307821461	Down	0.0186825999834625	0.0045695388565679	0	0.0089019768877092	1.0292180030224083	0.0044152253523907	121107264		non_coding	GO:0005737,GO:0005739	cytoplasm|mitochondrion
LOC121107265	45.13780513187898	84.89813647485457	5.377473788903352	0.0636474795213551	-3.97375	0.0215140786585786	0.6383761510203276	Down	0	0.1457062340585632	0.0420778466105391	0.0405503102391101	3.350753266646567	0.0301683704766001	121107265		non_coding
LOC121107266	162.83999044182596	281.4311119963043	44.24886888734747	0.1572575365424103	-2.6688	0.0079427837096136	0.4119878593855776	Down	0.1716051935970828	0.2878118588540958	0.2230276368265489	0.4625692092041878	4.50598505998128	0.0973323544314956	121107266		non_coding	GO:0005737,GO:0005829,GO:0005783,GO:0016020,GO:0043005,GO:0005634,GO:0048471,GO:0005886,GO:0001726,GO:0032587,GO:0005802,GO:0016312,GO:0046030,GO:0052659,GO:0052658,GO:0004445,GO:0034595,GO:0034594,GO:0034485,GO:0004439,GO:0005000,GO:0071320,GO:0071364,GO:0032870,GO:0032869,GO:0071356,GO:0016311,GO:0007186,GO:0042593,GO:0001701,GO:0046855,GO:0043922,GO:0051926,GO:0035305,GO:0010829,GO:2000466,GO:…	cytoplasm|cytosol|endoplasmic reticulum|membrane|neuron projection|nucleus|perinuclear region of cytoplasm|plasma membrane|ruffle|ruffle membrane|trans-Golgi network|inositol bisphosphate phosphatase activity|inositol trisphosphate phosphatase activity|inositol-1,3,4,5-tetrakisphosphate 5-phosphatase activity|inositol-1,4,5-trisphosphate 5-phosphatase activity|inositol-polyphosphate 5-phosphatase…
LOC121107275	72.7341702852191	143.96215725542626	1.5061833150118902	0.0105208912835914	-6.5706	0.0215074829738245	0.6383761510203276	Down	0	0.0045610623584571	0.0069151353652542	0	1.272050017623465	0.0066105526589242	121107275		non_coding	GO:0005730,GO:0007219	nucleolus|Notch signaling pathway
LOC121107292	47.66253799479194	94.73050610095665	0.5945698886272055	0.0063432568820843	-7.30056	0.0422825962945833	0.8024651026326559	Down	0	0.0030952543820465	0	0	0.5679788953604069	0.0029907275216771	121107292		non_coding	GO:0005737,GO:0005829,GO:0016020,GO:0005524,GO:0019869,GO:0000287,GO:0019902,GO:0019870,GO:0030295,GO:0019901,GO:0004674,GO:0030291,GO:0071277,GO:0038116,GO:0035556,GO:0050801,GO:0006811,GO:0097022,GO:0033633,GO:0034260,GO:0034115,GO:0033673,GO:1903038,GO:0090188,GO:0010923,GO:0010766,GO:0018105,GO:0090263,GO:0032414,GO:1903288,GO:2000651,GO:0003084,GO:0010820,GO:0046777,GO:0006468,GO:0050794,GO:…	cytoplasm|cytosol|membrane|ATP binding|chloride channel inhibitor activity|magnesium ion binding|phosphatase binding|potassium channel inhibitor activity|protein kinase activator activity|protein kinase binding|protein serine/threonine kinase activity|protein serine/threonine kinase inhibitor activity|cellular response to calcium ion|chemokine (C-C motif) ligand 21 signaling pathway|intracellular…
LOC121107305	114.47439923635936	167.8526254591318	61.09617301358689	0.3645352847386862	-1.45587	0.0316705899484362	0.7303093809723216	Down	0.0753884287153896	0.2950256214064499	0.2206657194386812	0.2528869962617035	1.0671082046064708	0.3563282434304961	121107305		non_coding
LOC121107349	8.500391669211963	16.64553477583441	0.3552485625895088	0.0205114835949644	-5.60742	0.0183540013368114	0.6074533707195514	Down	0.006992438447323	0	0	0.0133271654912911	0.4169342885308736	0.0066100417575671	121107349		non_coding
LOC121107355	14.422167167205286	28.84433433441056	0	3.40903166035822e-07	-21.4841	4.964302397320045e-10	1.7195760460778908e-06	Down	0	0	0	0	11.418660902947927	0	121107355		non_coding	GO:0005737,GO:1990247,GO:0043022,GO:0003723,GO:0045727,GO:0045948	cytoplasm|N6-methyladenosine-containing RNA binding|ribosome binding|RNA binding|positive regulation of translation|positive regulation of translational initiation
LOC121107424	253.16477630258944	342.3851885957452	163.9443640094336	0.4787828441816338	-1.06256	0.0083433487981362	0.4152603887529546	Down	2.045815824838836	2.7231668109699174	2.3670973193621467	4.5755935264325815	8.208082721326964	2.6048933086648143	121107424		non_coding	GO:0005829,GO:0005741,GO:0005739,GO:0005886,GO:0016529,GO:0005524,GO:0008865,GO:0004340,GO:0005536,GO:0004396,GO:0019158,GO:0008637,GO:0046835,GO:0001678,GO:1990830,GO:0072655,GO:0006007,GO:0006096,GO:0007595,GO:0072656,GO:0035795,GO:2000378,GO:0045766,GO:1904925,GO:0046324,GO:0001666,GO:0002931	cytosol|mitochondrial outer membrane|mitochondrion|plasma membrane|sarcoplasmic reticulum|ATP binding|fructokinase activity|glucokinase activity|glucose binding|hexokinase activity|mannokinase activity|apoptotic mitochondrial changes|carbohydrate phosphorylation|cellular glucose homeostasis|cellular response to leukemia inhibitory factor|establishment of protein localization to mitochondrion|gluc…
LOC121107447	308.1886833980596	614.7170512197233	1.6603155763957318	0.0026486100011019	-8.56055	1.3152736473825672e-11	6.109884516641152e-08	Down	0.0400687161514231	0.0261342005286616	0	8.986033153972683	0.2943162376224841	12.85308861036054	121107447		protein_coding
LOC121107453	65.63218511092087	130.35275679545703	0.9116134263846846	0.0070897432735531	-7.14005	0.000367021245394	0.0883313852350189	Down	0	0	0.0511538143828809	0.0328645310256938	8.493428329788326	0.0326004689541305	121107453		non_coding	GO:0005737,GO:0005615,GO:0005730,GO:0032040,GO:0007399,GO:0043065,GO:0006364	cytoplasm|extracellular space|nucleolus|small-subunit processome|nervous system development|positive regulation of apoptotic process|rRNA processing
LOC121107454	230.1091053505547	457.8473979995344	2.3708127015747493	0.0051488998716024	-7.60152	0.0028206690722524	0.2565126083767149	Down	0.0628038047132538	0.0245776862947597	0	0.023940051963323	21.88247031279391	0.035621545314936	121107454		non_coding
LOC121107582	67.48593856358112	113.38690172518736	21.584975401974845	0.1904497825292021	-2.39252	0.0357770333600389	0.7612041784816842	Down	0.4054909179603962	0.7686309952122947	0.5513435489704466	0.3622693157391086	9.888007188829576	0.4072730014341019	121107582		non_coding	GO:0005737,GO:0005634,GO:0031519,GO:0003723,GO:0007339,GO:0061484	cytoplasm|nucleus|PcG protein complex|RNA binding|binding of sperm to zona pellucida|hematopoietic stem cell homeostasis
LOC121107635	61.24984620180121	121.18145299416688	1.318239409435474	0.0107577418093405	-6.53848	0.000236252644547	0.0684781342570354	Down	0.0169667437543203	0	0.0167778755472402	0.0323375891780245	3.8597284463903496	0.0160388805065469	121107635		non_coding
LOC121107743	294.1932063410113	469.50460103297416	118.88181164904827	0.2532135218145884	-1.98157	0.0212056003962861	0.6381370146679641	Down	1.0489873747236338	1.5295499737502185	1.1769483299852554	0.6728435674708528	14.760871274419074	1.6399889422296277	121107743		non_coding
LOC121108245	370.25500815309135	509.4755956401144	231.03442066606823	0.4535238019591933	-1.14075	0.0280657572725143	0.697893789071472	Down	5.1327254837739344	3.4328528846345634	12.473906823625509	16.691326498759086	16.275854408983566	12.006721369201506	121108245		protein_coding
LOC121108251	20.146987158146203	38.67186376472869	1.6221105515637022	0.0417710513470759	-4.58135	0.0306559723500846	0.7193941569417613	Down	0.0095771314777086	0	0.014205783003439	0.0136900757614969	0.6889846745486352	0	121108251		non_coding
LOC121108271	9.18892819611141	18.377856392222814	0	0.0095406759560998	-6.71169	0.0276578591007111	0.6957399357897306	Down	0	0	0	0	7.338593195302951	0.2058419501833006	121108271		non_coding	GO:0016021	integral component of membrane
LOC121108344	64.31223430141665	122.91238549990368	5.712083102929538	0.0464513564465675	-4.42814	0.0006337380292337	0.1103971646925156	Down	0.0195031603944629	0.0318015869765672	0.0064286858773915	0.0805389999925847	1.3862155588645262	0.0215093523068236	121108344		non_coding
LOC121108481	31.425535089117567	58.81774908308946	4.033321095145651	0.0689409985217729	-3.85849	0.0008231376815521	0.1297985700389138	Down	0.063026932128118	0.0924937692691506	0.2493013482567992	2.0121025805558435	0.3267888939954855	2.7406877003506964	121108481		protein_coding	GO:0000940,GO:0005737,GO:0005876,GO:0008017,GO:0051301,GO:0007059,GO:0000278,GO:0031110	condensed chromosome outer kinetochore|cytoplasm|spindle microtubule|microtubule binding|cell division|chromosome segregation|mitotic cell cycle|regulation of microtubule polymerization or depolymerization
LOC121108499	21.850368030782604	37.56885457995562	6.131881481609576	0.1626307124351056	-2.62033	0.0146468955885921	0.5457730933759891	Down	0.0246442386298708	0.0241107353600482	0.0091387151537955	0.038163475073095	0.2875007910095114	0.0698895446791921	121108499		non_coding	GO:0005912,GO:0005923,GO:0031252,GO:0005829,GO:0005622,GO:0030027,GO:0005634,GO:0001891,GO:0005096,GO:0048365,GO:0030215,GO:0017124,GO:0007015,GO:0034329,GO:0016477,GO:0045198,GO:0046847,GO:0051058,GO:0006911,GO:0043547,GO:0032956,GO:0030834,GO:0043535,GO:0097178,GO:0071526	adherens junction|bicellular tight junction|cell leading edge|cytosol|intracellular|lamellipodium|nucleus|phagocytic cup|GTPase activator activity|Rac GTPase binding|semaphorin receptor binding|SH3 domain binding|actin filament organization|cell junction assembly|cell migration|establishment of epithelial cell apical/basal polarity|filopodium assembly|negative regulation of small GTPase mediated …
LOC121108621	59.36788930774253	116.04704172103337	2.688736894451676	0.0233307207533204	-5.42163	0.0076704356506232	0.4095601196440052	Down	0	0.0450073189753788	0.0129974607911177	0.012525618819773	2.8963437112729102	0	121108621		non_coding	GO:0005737,GO:0003723,GO:0008494,GO:0006446	cytoplasm|RNA binding|translation activator activity|regulation of translational initiation
LOC121109053	20.922944715847287	41.84588943169455	0	0.0041903216391496	-7.89872	0.0028345968491686	0.2565126083767149	Down	0	0	0	0	1.776236140458566	0.0435419780074641	121109053		non_coding
LOC121109113	57.17192603687644	114.0465671294392	0.2972849443136027	0.0026524930900723	-8.55844	0.021338393286113	0.6381370146679641	Down	0	0.0086602619303959	0	0	3.8438100040535175	0.0083678045495706	121109113		non_coding
LOC121109136	23.881770076566948	47.16897026450668	0.5945698886272055	0.012813772559242	-6.28616	0.0270107070181416	0.6942019537962743	Down	0	0.0130123538685155	0	0	1.1981929174741308	0	121109136		non_coding
LOC121109172	16.910751440389888	32.916475652209705	0.9050272285700592	0.0277743739615846	-5.1701	0.0467021749002679	0.8135518867626683	Down	0	0.0121672216069521	0.0245960196166759	0	1.5636848577683982	0	121109172		non_coding
LOC121109310	25.05324835948269	45.168148395249645	4.938348323715711	0.1096288226876755	-3.1893	0.0408350673942341	0.799249644761939	Down	0.0314149864826088	0.0614698174934563	0.1553264259646854	0.059875067462436	2.5857809496951374	0.0296969896879032	121109310		non_coding	GO:0016324,GO:0005829,GO:0070062,GO:0005765,GO:0005902,GO:0043209,GO:0005886,GO:0016469,GO:0033180,GO:0005774,GO:0005524,GO:0046961,GO:0015991,GO:0046034,GO:0006879,GO:0036295,GO:0008286,GO:0034220,GO:0016241,GO:0033572	apical plasma membrane|cytosol|extracellular exosome|lysosomal membrane|microvillus|myelin sheath|plasma membrane|proton-transporting two-sector ATPase complex|proton-transporting V-type ATPase, V1 domain|vacuolar membrane|ATP binding|proton-transporting ATPase activity, rotational mechanism|ATP hydrolysis coupled proton transport|ATP metabolic process|cellular iron ion homeostasis|cellular respo…
LOC121109323	14.886878207366664	29.17918652610612	0.5945698886272055	0.0207509081225508	-5.59068	0.0326239338889288	0.7321210026990528	Down	0	0.0126389001485795	0	0.0061555006172562	0.7116792295476218	0	121109323		non_coding
LOC121109540	29.50528757019957	58.7067039982709	0.3038711421282282	0.0052695986915105	-7.56809	0.0067372603777432	0.3908500035762658	Down	0	0	0.0126206829391534	0	2.862013123084352	0	121109540		non_coding
LOC121109756	14.109432288452034	28.218864576904068	0	0.006213673582213	-7.33034	0.010139256589515	0.4587684410113041	Down	0	0	0	0	1.4929098712781737	0.0268827063652872	121109756		non_coding	GO:0005634,GO:0035861,GO:0046872,GO:0019901,GO:0003697,GO:0061630,GO:1990830,GO:0010792,GO:0000724,GO:0016567,GO:0016055	nucleus|site of double-strand break|metal ion binding|protein kinase binding|single-stranded DNA binding|ubiquitin protein ligase activity|cellular response to leukemia inhibitory factor|DNA double-strand break processing involved in repair via single-strand annealing|double-strand break repair via homologous recombination|protein ubiquitination|Wnt signaling pathway
LOC121109965	87.0528779661874	168.72916279859086	5.376593133783903	0.0318686654085437	-4.97172	0.0002790488706734	0.072873106843917	Down	0.0252455943607102	0.0345787019551336	0.0249645687135606	0.0625515521455886	3.1349616895658072	0.0238649841791286	121109965		non_coding	GO:0071013,GO:0005694,GO:0016607,GO:0005634,GO:0005524,GO:0004672,GO:0004674,GO:0006397,GO:0006468,GO:0008380	catalytic step 2 spliceosome|chromosome|nuclear speck|nucleus|ATP binding|protein kinase activity|protein serine/threonine kinase activity|mRNA processing|protein phosphorylation|RNA splicing
LOC121109989	18.94052693618729	37.28648398374737	0.5945698886272055	0.0164549835152554	-5.92533	0.0012953479248548	0.1787323631760098	Down	0	0.0059982745267044	0	0.0788758766327679	0.3178867366880256	0.0086935688454118	121109989		non_coding	GO:0005634,GO:0001158,GO:0046872,GO:0006357	nucleus|enhancer sequence-specific DNA binding|metal ion binding|regulation of transcription by RNA polymerase II
LOC121109994	28.32635321497285	50.07380112327811	6.578905306667567	0.1315337371130264	-2.9265	0.0167567891065022	0.5825104613632058	Down	0.0296600973871995	0.052232417697036	0.0410619033234731	0.0621833902835684	0.9765341116079196	0.0504685269283013	121109994		non_coding
LOC121110087	27.755647355316768	49.08652166534981	6.424773045283724	0.1314908325426952	-2.92697	0.0153302938351082	0.5607427162363986	Down	0.0055316190431592	0.0243534126533136	0.0273502144031727	0.042171727633117	0.4194587499057744	0.0287601074013443	121110087		protein_coding
LOC121110093	52.205467957723634	102.14287805479506	2.268057860652188	0.0221379791566667	-5.49733	0.0082901719637717	0.4152603887529546	Down	0.0516705660022349	0.0337013276948704	0.0340635908454821	0	6.720004885612331	0	121110093		non_coding	GO:0005829,GO:0000145,GO:0005794,GO:0030426,GO:0030496,GO:0048471,GO:0042734,GO:0030667,GO:0045296,GO:0000149,GO:0051601,GO:0006887,GO:0015031	cytosol|exocyst|Golgi apparatus|growth cone|midbody|perinuclear region of cytoplasm|presynaptic membrane|secretory granule membrane|cadherin binding|SNARE binding|exocyst localization|exocytosis|protein transport
LOC121110099	59.06690518769993	110.04872175372036	8.085088621679455	0.0735992526936076	-3.76417	0.0027126366203999	0.2537134492744533	Down	0.0166768342309801	0.0358947839377847	0.0329823864025874	0.0603915743483097	1.2883711778781868	0.0220707554415737	121110099		non_coding
LOC121110149	14.884385365821696	29.4714857873298	0.2972849443136027	0.0115862683280572	-6.43144	0.0146169233426165	0.5457730933759891	Down	0	0.0034687881961978	0	0.2939551866013788	0.0045958289964977	0	121110149		non_coding
LOC121110181	170.7307917796127	77.48464127824614	263.9769422809792	3.409374914660608	1.7695072553244298	0.0426505142739495	0.8032129282726496	Up	1.3141511225805271	1.1737340707465522	0.7102494934454291	0.0376079984061362	0.2404252431140889	0.5931625891077669	121110181		non_coding
LOC121110254	15.949220161379964	31.898440322759917	0	5.241417868218145e-07	-20.8635	7.687451155592578e-10	1.7195760460778908e-06	Down	0	0	0	0	0.5936444936600542	0	121110254		non_coding	GO:0016021,GO:0005739,GO:0005886,GO:0020037,GO:0015232,GO:0001618,GO:0001568,GO:0042733,GO:0048704,GO:0030218,GO:0043249,GO:0060323,GO:0097037,GO:0001701,GO:0006839,GO:0035264,GO:0046620,GO:0048536	integral component of membrane|mitochondrion|plasma membrane|heme binding|heme transporter activity|virus receptor activity|blood vessel development|embryonic digit morphogenesis|embryonic skeletal system morphogenesis|erythrocyte differentiation|erythrocyte maturation|head morphogenesis|heme export|in utero embryonic development|mitochondrial transport|multicellular organism growth|regulation of…
LOC121110290	22.58235325557648	44.45420938597392	0.7104971251790175	0.0156053861298515	-6.00181	0.0363229962959385	0.7634951378283561	Down	0.0135360803515729	0	0	0	1.149252223786244	0	121110290		non_coding
LOC121110378	68.498153809396	135.45191927894805	1.5443883398439198	0.0114294199376774	-6.4511	0.0294036501667235	0.7077860191111305	Down	0.0040611886645979	0.0158930850508263	0	0	2.089896608315561	0.0076781874765384	121110378		non_coding
LOC121110391	98.37597849200232	186.7158540394304	10.036102944574166	0.053797839003898	-4.21631	0.0002488073402453	0.0693475818731899	Down	0.0415047473226278	0.0761367084040746	0.04617307140323	0.1285465064392226	3.382648733259523	0.0980874250830453	121110391		non_coding	GO:0030127,GO:0005829,GO:0012505,GO:0005783,GO:0005789,GO:0000139,GO:0048471,GO:0005096,GO:0008270,GO:0090110,GO:0007030,GO:0006886,GO:0016236,GO:0008360,GO:0003400	COPII vesicle coat|cytosol|endomembrane system|endoplasmic reticulum|endoplasmic reticulum membrane|Golgi membrane|perinuclear region of cytoplasm|GTPase activator activity|zinc ion binding|cargo loading into COPII-coated vesicle|Golgi organization|intracellular protein transport|macroautophagy|regulation of cell shape|regulation of COPII vesicle coating
LOC121110413	127.13585535751596	224.5656344837206	29.70607623131116	0.1322809687457469	-2.91832	0.0132784643840215	0.5185035070164435	Down	0.0870013225481686	0.1367966266081452	0.0645246393457255	0.0444158753069791	2.497127065259651	0.073431666238376	121110413		non_coding
LOC121110481	232.2760685947215	457.6583811621928	6.893756027249875	0.0150337556596931	-6.05565	0.0013727873972968	0.1839535112377825	Down	0.0762976672622698	0.054287971291369	0.0137178812259519	0.0660994305013093	11.939819981120245	0.0655683304976705	121110481		non_coding
LOC121110509	16.299623927667717	32.59924785533541	0	0.00537846260366	-7.53859	0.0025959185178167	0.2501094168730664	Down	0	0	0	0.0205139417430187	2.622883237513016	0.0203491149895696	121110509		non_coding	GO:0071013,GO:0070937,GO:0005783,GO:0097452,GO:0071204,GO:0016020,GO:0005654,GO:0005634,GO:1990904,GO:0008143,GO:0003723,GO:0071346,GO:0070934,GO:0000398,GO:0017148,GO:0001649,GO:0006396,GO:0008380,GO:0016032	catalytic step 2 spliceosome|CRD-mediated mRNA stability complex|endoplasmic reticulum|GAIT complex|histone pre-mRNA 3'end processing complex|membrane|nucleoplasm|nucleus|ribonucleoprotein complex|poly(A) binding|RNA binding|cellular response to interferon-gamma|CRD-mediated mRNA stabilization|mRNA splicing, via spliceosome|negative regulation of translation|osteoblast differentiation|RNA process…
LOC121110537	16.140590689393058	27.912370314494822	4.368811064291283	0.1569596561914124	-2.67153	0.0273317377613018	0.6950640464261002	Down	0.0209967883661901	0.0410844916178125	0.0346050983815497	0.0400186108822965	0.5261877567333899	0.112475022442929	121110537		non_coding
LOC121110583	24.587943528278828	48.57473097011582	0.6011560864418309	0.0127035396873605	-6.29863	0.0006423375530211	0.1105137794926326	Down	0	0.0077995010300975	0.0078833396207294	0.0531800757794832	1.3743727602643203	0.0226083347346448	121110583		non_coding
LOC121110649	180.1920830212975	301.1696072607004	59.21455878189445	0.1966995906021452	-2.34593	0.0198922008963313	0.6291814315188919	Down	0.4362461769644347	1.3253332557401478	0.3973329206253088	0.3938489401411855	11.24995957815863	0.9658586977291416	121110649		non_coding	GO:0030425,GO:0016021	dendrite|integral component of membrane
LOC121110678	15.270529941746776	30.54105988349353	0	4.893521135443924e-07	-20.9626	8.637365329036478e-10	1.7195760460778908e-06	Down	0	0	0	0	1.0889170318721435	0	121110678		non_coding	GO:0070062,GO:0031012,GO:0005576,GO:0005615,GO:0004175,GO:0008201,GO:0004222,GO:0008270,GO:0032964,GO:0030574,GO:0030199,GO:1900748,GO:0016485,GO:0097435,GO:0010573	extracellular exosome|extracellular matrix|extracellular region|extracellular space|endopeptidase activity|heparin binding|metalloendopeptidase activity|zinc ion binding|collagen biosynthetic process|collagen catabolic process|collagen fibril organization|positive regulation of vascular endothelial growth factor signaling pathway|protein processing|supramolecular fiber organization|vascular endot…
LOC121110710	103.78948815848348	183.96790634573588	23.611069971231	0.1280943858931651	-2.96472	0.0043093155492978	0.319068480470888	Down	0.2993600526987114	0.0836798423053291	0.2283642065232358	0.5135059671197008	5.022328705112623	0.2021349269738168	121110710		non_coding
LOC121110735	14.43363875166569	27.85290923602412	1.0143682673072456	0.035891297802558	-4.80022	0.0394049617646442	0.7856188085151399	Down	0.0329419847332654	0	0.0162876427008299	0	1.7293620081818712	0.0155702403606702	121110735		non_coding
LOC121110745	58.80243921820248	110.32206220237292	7.282816234031958	0.0660066823772187	-3.92124	0.0050289193401376	0.3435442153145002	Down	0.0354625750316027	0.0495641061596826	0.0300581291300718	0.0482782334654279	2.048839558305645	0.0143670973124746	121110745		non_coding
LOC121110746	517.2824259106515	696.6061429460186	337.9587088752842	0.4851017002183792	-1.04364	0.0304308640510362	0.7187873244326132	Down	2.7747657588501697	3.949369819214772	1.783920669019306	3.985675091598208	11.324970804653098	3.280688903719442	121110746		non_coding
LOC121110748	36.93579848700104	71.95878767593938	1.91280929806268	0.0265414539240606	-5.23561	0.0022917095509076	0.2437959106980816	Down	0.0114409662455631	0.0111932899836339	0.0113136091749695	0.0109028954408077	1.5497445716691731	0.0054076460736697	121110748		non_coding	GO:0005730,GO:0005654,GO:0008408,GO:0005524,GO:0043140,GO:0003677,GO:0000287,GO:0030145,GO:0006259,GO:0006310,GO:0006281,GO:0006260	nucleolus|nucleoplasm|3'-5' exonuclease activity|ATP binding|ATP-dependent 3'-5' DNA helicase activity|DNA binding|magnesium ion binding|manganese ion binding|DNA metabolic process|DNA recombination|DNA repair|DNA replication
LOC121110882	8.568853151118804	15.93539412935393	1.202312172883662	0.0765534927021441	-3.70739	0.0473172820051918	0.8191473813967117	Down	0	0.0571258710490978	0.0577399298842586	0.2503971843540402	1.400201832948469	0.0275983640855635	121110882		protein_coding	GO:0005737,GO:0005829,GO:0070062,GO:0005886,GO:0030667,GO:0035579,GO:0031982,GO:0004028,GO:0004029,GO:0004030,GO:0006066,GO:0046185,GO:0034599,GO:0006068,GO:0006629,GO:0043312,GO:0055114,GO:0030148	cytoplasm|cytosol|extracellular exosome|plasma membrane|secretory granule membrane|specific granule membrane|vesicle|3-chloroallyl aldehyde dehydrogenase activity|aldehyde dehydrogenase (NAD) activity|aldehyde dehydrogenase [NAD(P)+] activity|alcohol metabolic process|aldehyde catabolic process|cellular response to oxidative stress|ethanol catabolic process|lipid metabolic process|neutrophil degr…
LOC121110883	21.49103704884437	37.80001106729585	5.182063030392863	0.1366282219700628	-2.87167	0.0357030923841948	0.760792500712751	Down	0.1596888874153792	0.1339130668541258	0.0676762642629794	0.1304388761662751	2.9274735423425	0.129390817399639	121110883		non_coding
LOC121110895	43.56367869040339	72.41945288493255	14.707904495874232	0.2029039078492381	-2.30113	0.0362161308827949	0.7626034449416679	Down	1.0917063175856825	0.9345637410769836	1.0795538021798954	0.7802723723611571	15.919868461442968	1.2900049819179698	121110895		non_coding
LOC121110898	81.98469212900231	138.69404458296378	25.2753396750408	0.1822367994879604	-2.45611	0.0413875910428954	0.799249644761939	Down	0.1156299258474552	0.1285531212829342	0.1715141573566133	0.0350610363669893	2.5684436710469067	0.1142749272061526	121110898		non_coding
LOC121110999	56.67341674810293	105.1589900336038	8.187843462602016	0.0778920572162491	-3.68238	0.0061631240282634	0.3746189068412895	Down	0.0841741264605786	0.129410142091487	0.0951281460453576	0.0458373722200467	4.566982289933619	0.136407225360704	121110999		non_coding	GO:0016021,GO:0043202,GO:0005765,GO:0003993	integral component of membrane|lysosomal lumen|lysosomal membrane|acid phosphatase activity
LOC121111024	24.924128587675558	49.54438603322285	0.3038711421282282	0.006241297834973	-7.32394	0.0099610812055989	0.4566369331619296	Down	0	0	0.0338125553120403	0	6.471031440878291	0	121111024		non_coding
LOC121111116	55.43992326474388	106.22780357163153	4.652042957856189	0.0435340114471669	-4.52171	0.0027114211433605	0.2537134492744533	Down	0.1281971818206353	0.0313554860753018	0.0633850664935592	0.1374390496480996	6.273018425160153	0.0302966100960543	121111116		non_coding	GO:0031594,GO:0016607,GO:0005634,GO:0005667,GO:0003723,GO:0006281,GO:0006355	neuromuscular junction|nuclear speck|nucleus|transcription factor complex|RNA binding|DNA repair|regulation of transcription, DNA-templated
LOC121111231	10.691856707441064	20.369345147574872	1.0143682673072456	0.048830117500807	-4.35608	0.0280187787286353	0.697893789071472	Down	0.010500831136248	0	0.0051919696701287	0.0200139501267195	0.3743152297060493	0.0049632851846077	121111231		non_coding
LOC121111266	21.36987818182046	42.13201407938445	0.6077422842564564	0.0146215817754917	-6.09576	0.0133349075250266	0.5185035070164435	Down	0	0	0.2063852857108623	0	16.50255645741735	0.1972948795874542	121111266		non_coding	GO:0015629,GO:0005793,GO:0005634,GO:0005886,GO:0005524,GO:0004672,GO:0004674,GO:0006915,GO:0035556,GO:2000271,GO:0012501,GO:0046777,GO:0006468	actin cytoskeleton|endoplasmic reticulum-Golgi intermediate compartment|nucleus|plasma membrane|ATP binding|protein kinase activity|protein serine/threonine kinase activity|apoptotic process|intracellular signal transduction|positive regulation of fibroblast apoptotic process|programmed cell death|protein autophosphorylation|protein phosphorylation
LOC121111318	79.20805348274855	153.37500380085874	5.041103164638272	0.0328829155992105	-4.92652	0.0055180596561806	0.3560170341135799	Down	0.0132520650437457	0.0129651817628733	0.0262090948348628	0.0063144089601162	1.9324898000543205	0	121111318		non_coding	GO:0005654,GO:0000112,GO:0005675,GO:0097550,GO:0043138,GO:0005524,GO:0004003,GO:0003677,GO:0015616,GO:0008134,GO:0006281,GO:0000717,GO:0033683,GO:0070816,GO:0045944,GO:0001111,GO:1901990,GO:0000019,GO:1903025,GO:0010525,GO:0009411,GO:0006366,GO:0006283,GO:0001113	nucleoplasm|nucleotide-excision repair factor 3 complex|transcription factor TFIIH holo complex|transcriptional preinitiation complex|3'-5' DNA helicase activity|ATP binding|ATP-dependent DNA helicase activity|DNA binding|DNA translocase activity|transcription factor binding|DNA repair|nucleotide-excision repair, DNA duplex unwinding|nucleotide-excision repair, DNA incision|phosphorylation of RNA…
LOC121111421	75.60569107165323	148.70400295661648	2.5073791866898847	0.0168943216373427	-5.88732	0.0002662666398563	0.0713594594814973	Down	0.003700642618971	0.0072410607759639	0.0036594482833572	0.0035266006972169	1.0385231354894724	0.00524739740482	121111421		non_coding
LOC121111433	5.949598078261563	11.899196156523123	0	0.0147325029983704	-6.08485	0.0312185740637042	0.7238969187217682	Down	0	0	0	0.0046678629822915	0.2095241201330077	0.0046303573331796	121111433		non_coding
LOC121111444	662.9260136932063	908.4366756340328	417.41535175237937	0.4594667152053627	-1.12197	0.0003069661755649	0.0766002508752509	Down	1.2349819699252913	1.7158350744769753	1.199201974899068	3.4275711442348595	3.494567478970536	1.9948854877632367	121111444		non_coding
LOC121111497	35.968335181498546	71.93667036299706	0	0.0024379087828778	-8.68014	0.0263446386125947	0.6880546805703255	Down	0	0	0	0.0219389560167704	6.296517270784963	0	121111497		non_coding	GO:0016021,GO:0055038,GO:0045595	integral component of membrane|recycling endosome membrane|regulation of cell differentiation
LOC121111514	50.51697596870394	100.12892470883776	0.9050272285700592	0.0091858177157522	-6.76638	0.0006275624166581	0.1103971646925156	Down	0	0.0080047510572053	0.0161815918530762	0.0077970787796986	3.107431248820813	0.0077344303039574	121111514		non_coding	GO:0030424,GO:0000781,GO:0005737,GO:0010494,GO:0005829,GO:0030425,GO:0070062,GO:0005739,GO:0016607,GO:0005634,GO:0043204,GO:0005524,GO:0034459,GO:0004003,GO:0004004,GO:0008094,GO:0003725,GO:0051880,GO:0002151,GO:0042826,GO:0000287,GO:0035925,GO:0003730,GO:0048027,GO:0070883,GO:0003723,GO:0000978,GO:0003697,GO:0070034,GO:0044212,GO:0061158,GO:1903843,GO:0034605,GO:0034644,GO:0051607,GO:0044806,GO:…	axon|chromosome, telomeric region|cytoplasm|cytoplasmic stress granule|cytosol|dendrite|extracellular exosome|mitochondrion|nuclear speck|nucleus|perikaryon|ATP binding|ATP-dependent 3'-5' RNA helicase activity|ATP-dependent DNA helicase activity|ATP-dependent RNA helicase activity|DNA-dependent ATPase activity|double-stranded RNA binding|G-quadruplex DNA binding|G-quadruplex RNA binding|histone …
LOC121111520	49.49960204060739	76.66728783946779	22.331916241747	0.2909363125002351	-1.78122	0.038335988578994	0.7731553355092061	Down	0.9110346079956558	0.5839632661878355	0.6523709890516789	2.1555024286476963	0.7736982369166553	3.7418207006758113	121111520		protein_coding
LOC121111521	33.238226008678694	65.28731224010293	1.1891397772544108	0.0184493832073388	-5.76028	0.0111499465308182	0.4781224083533078	Down	0	0.0311815190455577	0	0	1.9313676909028428	0.0376606474245536	121111521		non_coding
LOC121111582	10.801359775356952	20.413579773459485	1.1891397772544108	0.0591530665624934	-4.0794	0.0450536129642265	0.8106902152287299	Down	0	0.1469764004824859	0	0.2147449493048764	2.482812196332139	0.1065097513090428	121111582		non_coding
LOC121111595	28.343268396072133	56.33128822955474	0.3552485625895088	0.0060405667634184	-7.3711	0.008572182975118	0.4220620790062102	Down	0.0220940564273292	0	0	0	4.754060190284873	0	121111595		non_coding
LOC121111651	17.54834662509383	33.90755347293324	1.1891397772544108	0.0354815163159512	-4.81679	0.0435986300264668	0.8073745230303889	Down	0	0.0994288539068544	0	0.1452739631776038	3.0957535094825066	0	121111651		non_coding
LOC121113070	1051.0953016396727	1594.868026539826	507.3225767395185	0.3180838576859839	-1.65252	0.0101074414846836	0.4587684410113041	Down	2.7863423670855267	2.7314860578466083	3.2964518144373463	2.825579928684632	24.464241896209888	3.895523653783689	121113070		protein_coding
LOC121113112	33.137499862345386	63.81899795846214	2.456001766228604	0.0386819983787329	-4.69219	0.0078585089347059	0.4118805158622632	Down	0.0016790105235109	0.0065706519088874	0.0049809609929661	0.0016000463412743	0.4048065131178628	0.0015871901848562	121113112		non_coding	GO:0005813,GO:0005737,GO:0005868,GO:0000776,GO:0005874,GO:0000922,GO:0005524,GO:0045504,GO:0019003,GO:0003777,GO:0000226,GO:0007018,GO:0090267	centrosome|cytoplasm|cytoplasmic dynein complex|kinetochore|microtubule|spindle pole|ATP binding|dynein heavy chain binding|GDP binding|microtubule motor activity|microtubule cytoskeleton organization|microtubule-based movement|positive regulation of mitotic cell cycle spindle assembly checkpoint
LOC121113121	52.44549510141972	92.5582917891794	12.332698413660026	0.1334871600156877	-2.90523	0.018327490077619	0.6074533707195514	Down	0.0108506825297922	0.0254778836268481	0.0493575229948946	0.028953044063292	0.6919955296305424	0.0246174945099406	121113121		non_coding
LOC121113127	2710.153813608882	1642.51951799407	3777.788109223693	2.299934596951414	1.2015928359542387	0.0307943193204612	0.7200497215603149	Up	93.37685722217846	36.51525793209096	25.00861700456857	17.836381245718286	22.068420587292263	27.2351051802604	121113127		non_coding	GO:0005829,GO:0016020,GO:0005634,GO:0005886,GO:0003723	cytosol|membrane|nucleus|plasma membrane|RNA binding
LOC121113230	12.378360592215524	23.560995209362	1.1957259750690363	0.0516558866354229	-4.27492	0.0163751330003794	0.5793856531571474	Down	0	0.0416352479729902	0.0140275982056536	0.0405550786199002	1.1032583662523976	0.0804584480725883	121113230		non_coding
LOC121113286	29.328055757429567	57.706293063642384	0.9498184512167144	0.0164563402121237	-5.92521	0.0024569875234255	0.2481201313511524	Down	0.0087238608687603	0.0170700100647145	0	0.0166271520867626	1.888453653798977	0.0082467775818302	121113286		protein_coding
LOC121113288	20.20153787301668	36.997255528588006	3.4058202174453185	0.0923301870653822	-3.43705	0.0343619839285098	0.7506561434186791	Down	0.0233785945917088	0.0686174706903699	0.0346775276572321	0.0445581897394872	1.5758064458131145	0.0110500426745686	121113288		protein_coding	GO:0016021	integral component of membrane
LOC121113328	275.85020576696184	132.98806409112544	418.71234744279815	3.149394124319849	1.6550743118150355	0.0321439648198377	0.7303093809723216	Up	12.919228334798214	2.539815458505689	10.188243633417324	1.005031394662006	2.2345866326549064	4.543819161931238	121113328		protein_coding
LOC121113386	18.649618335663884	36.40738183838696	0.8918548329408083	0.0249806141997995	-5.32305	0.0092284291279623	0.4434737528527012	Down	0	0.0437334669913918	0	0.0283992414841593	1.9507432143602792	0.0563421148228994	121113386		non_coding
LOC121113436	422.2588958847168	839.8920936028356	4.625698166597687	0.0054914250414529	-7.5086	0.0002142525627612	0.0663516381031417	Down	0.1154940623199788	0.0847453683011748	0	1.719724292841628	0.336839725225361	29.53265402452741	121113436		protein_coding
LOC124417112	166.72010487655794	329.55662753871445	3.883582214401265	0.01174517057684	-6.41179	1.0803435099562709e-05	0.0068434850703411	Down	0.0254458209781509	0.0149369789386731	0.0201300531793584	0.0581978381005115	6.299860948231608	0.0192434087751516	124417112		protein_coding
LOC124417115	54.151313091722784	103.04723432197233	5.25539186147319	0.0511578127427335	-4.2889	0.0023669480384855	0.2468208702285651	Down	0.1583117429044854	0.1548845795110711	1.0175715464773094	0.678898402723684	29.13953409489665	0.7482706063093736	124417115		non_coding
LOC124417125	109.55181382515627	203.6347292639174	15.46889838639508	0.075793367435644	-3.72178	0.0025093933675053	0.2497007386522905	Down	0.0549374792075375	0.01567655307613	0.0362172888473255	0.0414467260157431	1.6705020397032413	0.0367859485166285	124417125		non_coding	GO:0005829,GO:0005654,GO:0016807,GO:0071795,GO:0036435,GO:0071796,GO:0070530,GO:1990380,GO:0004843,GO:0071108	cytosol|nucleoplasm|cysteine-type carboxypeptidase activity|K11-linked polyubiquitin modification-dependent protein binding|K48-linked polyubiquitin modification-dependent protein binding|K6-linked polyubiquitin modification-dependent protein binding|K63-linked polyubiquitin modification-dependent protein binding|Lys48-specific deubiquitinase activity|thiol-dependent ubiquitin-specific protease a…
LOC124417126	403.65274520119794	729.7879607345071	77.51752966788834	0.1062058151712412	-3.23507	0.0038935207330358	0.3023270915311725	Down	0.2992327557237864	0.3380622138548699	0.2184037059631012	0.2036855590501012	9.442876016230729	0.1448017640345673	124417126		non_coding	GO:0005814,GO:0005737,GO:0005829,GO:0043231,GO:0005635,GO:0048471,GO:0031616,GO:0004309,GO:0006915,GO:0001824,GO:0007098,GO:0006798,GO:0043410,GO:0045666,GO:0051057,GO:0051146	centriole|cytoplasm|cytosol|intracellular membrane-bounded organelle|nuclear envelope|perinuclear region of cytoplasm|spindle pole centrosome|exopolyphosphatase activity|apoptotic process|blastocyst development|centrosome cycle|polyphosphate catabolic process|positive regulation of MAPK cascade|positive regulation of neuron differentiation|positive regulation of small GTPase mediated signal trans…
LOC124417130	17.628208726618755	34.952546311109266	0.3038711421282282	0.0088383734418412	-6.822	0.0211160497310813	0.6381370146679641	Down	0	0	0.0034306538347198	0	0.463187450679124	0	124417130		non_coding
LOC124417160	55.40957146936083	104.20730664298092	6.6118362957406935	0.0634901797264043	-3.97732	0.0023744793506633	0.2468208702285651	Down	0.0224894757817333	0.017602095389625	0.0533739128147107	0.0300045080796099	1.6558035033789151	0.0637787697995238	124417160		non_coding	GO:0031466,GO:0005737,GO:0005654,GO:0005634,GO:0000151,GO:0046872,GO:0031624,GO:0061630,GO:0004842,GO:0048588,GO:0071425,GO:0032436,GO:0070936,GO:0070534,GO:0000209,GO:0016567,GO:0006511	Cul5-RING ubiquitin ligase complex|cytoplasm|nucleoplasm|nucleus|ubiquitin ligase complex|metal ion binding|ubiquitin conjugating enzyme binding|ubiquitin protein ligase activity|ubiquitin-protein transferase activity|developmental cell growth|hematopoietic stem cell proliferation|positive regulation of proteasomal ubiquitin-dependent protein catabolic process|protein K48-linked ubiquitination|pr…
LOC124417166	12.555769063214017	25.111538126428016	0	0.0069830104045972	-7.16194	0.0434114165713551	0.8073745230303889	Down	0	0	0	0	0.6480324791378891	0	124417166		non_coding	GO:0005737,GO:0005654,GO:0005634,GO:0005524,GO:0009931,GO:0004683,GO:0051019,GO:0004674,GO:0035556,GO:0044351,GO:0018105,GO:0034097,GO:0032496,GO:0002224	cytoplasm|nucleoplasm|nucleus|ATP binding|calcium-dependent protein serine/threonine kinase activity|calmodulin-dependent protein kinase activity|mitogen-activated protein kinase binding|protein serine/threonine kinase activity|intracellular signal transduction|macropinocytosis|peptidyl-serine phosphorylation|response to cytokine|response to lipopolysaccharide|toll-like receptor signaling pathway
LOC124417178	284.88529085285137	529.9831798002342	39.78740190546826	0.0750593778608799	-3.73582	0.0005298008451122	0.105475779678354	Down	2.835995109989641	3.112966904255772	2.5992238620145534	3.032205251308686	130.5461670247011	3.661720563352477	124417178		non_coding	GO:0016235,GO:0044753,GO:0044754,GO:0005776,GO:0005829,GO:0005783,GO:0005770,GO:0097413,GO:0005739,GO:0000932,GO:0000407,GO:0016605,GO:0030017,GO:0097225,GO:0035255,GO:0070530,GO:0042803,GO:0005080,GO:0042169,GO:0043130,GO:0031625,GO:0008270,GO:0035973,GO:0006915,GO:0006914,GO:0030154,GO:0007032,GO:0002376,GO:0016236,GO:0007005,GO:0000423,GO:0044130,GO:0000122,GO:1900273,GO:1903078,GO:0001934,GO:…	aggresome|amphisome|autolysosome|autophagosome|cytosol|endoplasmic reticulum|late endosome|Lewy body|mitochondrion|P-body|phagophore assembly site|PML body|sarcomere|sperm midpiece|ionotropic glutamate receptor binding|K63-linked polyubiquitin modification-dependent protein binding|protein homodimerization activity|protein kinase C binding|SH2 domain binding|ubiquitin binding|ubiquitin protein li…
LOC124417194	13.227086193808102	25.44639031812357	1.0077820694926205	0.0390811521985998	-4.67738	0.0462840444606661	0.8106902152287299	Down	0.0596605084536191	0.0291844830829466	0	0.0284273317329073	2.8613422224248635	0	124417194		non_coding
LOC124417201	30.67130747583552	56.12015407927096	5.222460872400061	0.0934157257393919	-3.42019	0.0135075004866783	0.5188696434562501	Down	0.0066144066286444	0.0226492583373191	0.0261631089244168	0.0220616544219525	0.6516068055181393	0.0187580502908567	124417201		non_coding
LOC124417209	17.47672667388791	33.648386333969576	1.3050670138062228	0.0385461209873799	-4.69727	0.0319376361791651	0.7303093809723216	Down	0.008747900514374	0.0085585242630483	0	0	0.5499544278590813	0.0082695025671898	124417209		non_coding	GO:0070062,GO:0005622,GO:0030276,GO:0019901,GO:0006886,GO:0045839,GO:0007165	extracellular exosome|intracellular|clathrin binding|protein kinase binding|intracellular protein transport|negative regulation of mitotic nuclear division|signal transduction
LOC124417242	239.526	83.28272028056074	395.76928333903913	4.751816924795426	2.2484792539043257	0.0071730636890551	0.3982622134289755	Up	8.4960200675207	2.9286773013356804	3.279511491208252	1.4796145171936412	0.1771059867736035	1.209406235724825	124417242		protein_coding	GO:0016021,GO:0042612,GO:0005886,GO:0002474,GO:0006955	integral component of membrane|MHC class I protein complex|plasma membrane|antigen processing and presentation of peptide antigen via MHC class I|immune response
LOC124417244	1566.2753208603465	775.0323666770415	2357.518275043651	3.042063556486288	1.6050502949656742	0.0005165380069489	0.1053933354666769	Up	62.10005258363912	33.251429622895074	96.5217320248586	16.619236116530065	19.00217033679423	24.56741574737709	124417244		protein_coding	GO:0016021,GO:0042612,GO:0005886,GO:0002474,GO:0006955	integral component of membrane|MHC class I protein complex|plasma membrane|antigen processing and presentation of peptide antigen via MHC class I|immune response
LOC124417247	187.8865772553968	20.29296553951718	355.48018897127616	17.501246352785476	4.129385762256687	0.0027020290141549	0.2537134492744533	Up	3.8811426338007866	0.0207493054830232	7.759767440598633	0.2122154289807858	0.5223279236568137	0.0100243003165918	124417247		protein_coding	GO:0016021,GO:0005886,GO:0030246	integral component of membrane|plasma membrane|carbohydrate binding
LOC124417251	17.54482137864239	3.4598030369928647	31.629839720291912	9.138017028995446	3.191881131058551	0.0071320076362254	0.3982622134289755	Up	0.4171842917101466	0.0921635817840309	0.8117729142786239	0.0384739389316857	0.0697762096282194	0.0381648060246146	124417251		protein_coding	GO:0016021,GO:0005886,GO:0030246	integral component of membrane|plasma membrane|carbohydrate binding
LOC124417254	29.048691374961976	0	58.09738274992395	303.7946542662136	8.246952673401825	4.774111346760763e-06	0.0035016850383398	Up	1.6780200096808129	0.1574227033369004	2.2503389517810533	0	0	0	124417254		protein_coding	GO:0016021,GO:0005886,GO:0030246	integral component of membrane|plasma membrane|carbohydrate binding
LOC124417333	133.41061839574238	263.38467840214145	3.436558389343276	0.0129754647984757	-6.26807	0.0079703506773851	0.4119878593855776	Down	0.0560434602059084	0.013707555120492	0	0.0400557942605843	6.964844865902214	0.0198669756797122	124417333		non_coding
LOC124417348	36.285450389349926	72.26702963657156	0.3038711421282282	0.0047259679826792	-7.72517	0.00110191466485	0.159961278847406	Down	0	0	0.0065501150417789	0.0189369859753806	1.8030629262649	0	124417348		non_coding
LOC124417363	8.800742953266244	17.297614764404255	0.3038711421282282	0.0197405071097244	-5.6627	0.0375323519756126	0.7731553355092061	Down	0	0	0.0085207639386341	0.0164228756468395	0.5472897002189393	0	124417363		protein_coding
LOC124417365	60.83766048697277	88.61613174895297	33.059189224992586	0.3719712680481022	-1.42674	0.013705541586593	0.5247264493152755	Down	0.5401127205339826	0.2703545492423569	0.4595747313840589	1.220942650129474	1.3839359944847338	0.8311693906818406	124417365		protein_coding
LOC124417372	72.12759530215027	141.54010891859028	2.7150816857101776	0.0193162463682665	-5.69404	0.00213905802614	0.2418442589080405	Down	0	0.0380225675217255	0.0768625613021123	0	6.7504436514486255	0.1714465384043899	124417372		non_coding
LOC124417388	640.8418763632374	1006.4131997644143	275.27055296206004	0.2735698555801467	-1.87002	0.0169447030935587	0.5845845319001846	Down	0.7499872853003009	1.4550663647766109	3.3876546196487607	1.6535361096475478	18.20728943976902	2.7097173140726234	124417388		non_coding
LOC124417412	36.57428452502775	70.62801746773634	2.520551582319136	0.0357211006794025	-4.80708	0.0034316991124474	0.2916107245796775	Down	0.1833336597161366	0.1793648170021827	0.3625856995163478	0.1747114430514849	24.239491716166658	0.1733076601847242	124417412		non_coding	GO:0022625,GO:0042788,GO:0003723,GO:0003735,GO:0002181,GO:0000470,GO:0006412	cytosolic large ribosomal subunit|polysomal ribosome|RNA binding|structural constituent of ribosome|cytoplasmic translation|maturation of LSU-rRNA|translation
LOC124417523	15.623532045275764	30.536566965372497	0.7104971251790175	0.0226125482549312	-5.46673	0.0360315845739874	0.7626034449416679	Down	0.0153282780296337	0	0	0.0073036931085055	0.8841674227534144	0	124417523		non_coding
LOC124417728	176.57010297182038	343.4791101550998	9.66109578854078	0.0281432834524884	-5.15107	0.0097864586439595	0.4559127410350762	Down	0.1000041256101995	0.2515865576236205	0.084763639370591	0.0544576643902781	18.61088680787826	0.0405150783046714	124417728		non_coding
LOC124417777	51.353472736085294	100.79413617410783	1.91280929806268	0.0189476261785488	-5.72184	0.0005794561787022	0.1085338375098295	Down	0.0031749012552168	0.0031061703754983	0.003139559299423	0.0060511700983196	0.6008474292930469	0.0015006374408036	124417777		non_coding
LOC124417875	684.1518479100209	1038.5646037082618	329.73909211178	0.3174646550712477	-1.65533	0.039848768142544	0.7910718416445777	Down	1.3099471173312618	0.7892272027626103	1.6759244900160222	1.0155986903076262	11.977058557815	0.9059950326380696	124417875		non_coding
LOC124417896	13.514614808139475	24.600453296428288	2.428776319850656	0.0968523538741207	-3.36807	0.0319422894831572	0.7303093809723216	Down	0.0445032764731497	0.0072566434817656	0	0.1130940772531993	0.4518764652921465	0.063104277152849	124417896		non_coding
LOC124417912	24.901078805030163	48.54846801671536	1.2536895933449423	0.0258936600159673	-5.27126	0.0044937652475066	0.3250675511439241	Down	0.0090025035890461	0.0176152312817069	0.0089022906821551	0.0085791141438714	1.6453698876518217	0.0085101821195185	124417912		non_coding
LOC124418001	366.37265134301566	539.2481041565931	193.49719852943807	0.3588950115577013	-1.47837	0.0301066640732675	0.7178286398488557	Down	0.9516335580439462	1.964752217609872	1.3631245326422885	1.140265785920359	10.095018832344705	1.8851731736914925	124418001		non_coding	GO:0005783,GO:0005576,GO:0004382,GO:0045134,GO:0051084,GO:0046034,GO:0008283,GO:0045821,GO:0006487,GO:0014066	endoplasmic reticulum|extracellular region|guanosine-diphosphatase activity|uridine-diphosphatase activity|'de novo' posttranslational protein folding|ATP metabolic process|cell proliferation|positive regulation of glycolytic process|protein N-linked glycosylation|regulation of phosphatidylinositol 3-kinase signaling
LOC124418019	132.7972725907496	226.2036604407893	39.39088474070988	0.1743387828195849	-2.52003	0.0049761903225908	0.3416166913085049	Down	0.6409500597794016	2.409286806454934	1.200913038330991	2.1860427315144424	22.91305552210964	2.2322569429833328	124418019		non_coding
LOC124418029	31.84306409285489	62.19311726632712	1.4930109193826393	0.0243730417970023	-5.35857	0.0024398446250178	0.2481201313511524	Down	0	0.007525956484341	0.001901713670783	0.0054980294060647	0.4387331573894243	0.0072718046423637	124418029		non_coding	GO:0031430,GO:0030017,GO:0005865,GO:0030018,GO:0051015,GO:0051371,GO:0008307,GO:0048739,GO:0055008,GO:0055003,GO:0006936,GO:0045214,GO:0030241,GO:0030240	M band|sarcomere|striated muscle thin filament|Z disc|actin filament binding|muscle alpha-actinin binding|structural constituent of muscle|cardiac muscle fiber development|cardiac muscle tissue morphogenesis|cardiac myofibril assembly|muscle contraction|sarcomere organization|skeletal muscle myosin thick filament assembly|skeletal muscle thin filament assembly
LOC124418035	16.299623927667717	32.59924785533541	0	0.00537846260366	-7.53859	0.0025959185178167	0.2501094168730664	Down	0	0	0	0.0052695328899833	0.6737549350487231	0.0052271929043614	124418035		non_coding
LOC124418090	44.437163255445824	83.22767387917206	5.646652631719557	0.0674622088711098	-3.88978	0.0058725707755962	0.3683745581545225	Down	0.0433746397573773	0.0212178285609514	0.0085783615087644	0.041334722252221	1.2931379163193282	0.020501301668623	124418090		non_coding	GO:0005737,GO:0005856,GO:0044853,GO:0014069,GO:0051015,GO:0005516,GO:0005080,GO:0030507,GO:0005198,GO:0051017,GO:0051016,GO:0045907,GO:0042493	cytoplasm|cytoskeleton|plasma membrane raft|postsynaptic density|actin filament binding|calmodulin binding|protein kinase C binding|spectrin binding|structural molecule activity|actin filament bundle assembly|barbed-end actin filament capping|positive regulation of vasoconstriction|response to drug
LOC124418101	223.32617098043843	376.5322436015164	70.1200983593603	0.1861803668603612	-2.42523	0.0035379820021956	0.2934840308488051	Down	1.3143231093784045	1.4075067751151846	1.1416217880089956	1.4556200146344869	20.513003655353987	2.081937368932865	124418101		non_coding	GO:0016021	integral component of membrane
LOC124418131	22.530104415220645	43.19877695283989	1.8614318776013992	0.0432932215589276	-4.52972	0.0073851422615374	0.4036052649285734	Down	0.0333610475921509	0.0652776822939359	0.0989690501721889	0.0317920712189925	5.275706655081432	0.1261465048689696	124418131		non_coding
LOC124418343	48.94896079039757	93.28978919046612	4.608132390328981	0.0496573038809487	-4.33185	0.0004655188472018	0.1013667289781927	Down	0.0063205254161803	0.0247347898118906	0.0156254185189246	0.3011634955671097	0.7086803950380721	0.0089623106257111	124418343		non_coding
LOC124418360	18.60434113181648	37.20868226363296	0	0.0047116697877566	-7.72955	0.0013124682887164	0.1793191967799284	Down	0	0	0	3.151191367769221	0.0793748658765684	0.0289432589851646	124418360		non_coding
LOC124418363	235.8569482356271	405.2472695221832	66.46662694907066	0.1639901128259622	-2.60832	0.0074457906315711	0.4037530670878423	Down	0.3407727347266042	0.4619910738491249	0.2021876188828448	0.2922715157488402	6.619473025823445	0.354350521021761	124418363		protein_coding	GO:0005829,GO:0005783,GO:0005840,GO:0003735,GO:0006412	cytosol|endoplasmic reticulum|ribosome|structural constituent of ribosome|translation
LOC124418367	18.55176207216065	34.11179676286082	2.9917273814604566	0.087087310265106	-3.52139	0.0415883273922377	0.8005178598594275	Down	0.0416322294634241	0	0.0329350345502149	0.0158697031374761	0.9821598706303442	0.0550976727506101	124418367		non_coding
LOC124418402	213.0972527477332	418.3302917684362	7.864213727029912	0.0188045606515468	-5.73277	0.0040215875354488	0.3062559775629246	Down	0.0239243777383421	0.0468129163141462	0.0135188911084404	0.0065140599233837	5.404849066402553	0.0323086016550171	124418402		non_coding
LOC395991	83.1061545040565	111.76179382941716	54.45051517869583	0.4868277761799244	-1.03852	0.0126658400154312	0.5080385671822769	Down	0.8072990790177105	0.8321344318425833	0.7983124913825517	1.55240136671249	2.055513077850428	1.3627681692345666	395991	crescent	protein_coding	GO:0005615,GO:0017147,GO:0060070,GO:0030154,GO:0007275,GO:0090090,GO:0008285,GO:0043433,GO:0051898,GO:0030178,GO:2000057,GO:0035567,GO:0030510	extracellular space|Wnt-protein binding|canonical Wnt signaling pathway|cell differentiation|multicellular organism development|negative regulation of canonical Wnt signaling pathway|negative regulation of cell proliferation|negative regulation of DNA-binding transcription factor activity|negative regulation of protein kinase B signaling|negative regulation of Wnt signaling pathway|negative regul…
LOC417058	1016.993734876226	334.6392762481441	1699.3481935043078	5.076663122028435	2.3438805286702458	6.8171757143105345e-09	1.0556017861625734e-05	Up	21.05925509500185	24.03725362013065	33.4393109973147	5.10153142036912	8.602178312906835	2.3002460472195	417058		protein_coding	GO:0016021,GO:0042612,GO:0005886,GO:0002474,GO:0006955	integral component of membrane|MHC class I protein complex|plasma membrane|antigen processing and presentation of peptide antigen via MHC class I|immune response
LOC417067	68.19355537606843	25.782295652716304	110.60481509942056	4.282129490919425	2.0983284232532275	0.000699982627763	0.1161304511964944	Up	1.5867192603800433	0.985964509528884	1.0495715267460866	0.2145540988344668	0.5280841147813644	0.1621563318898664	417067		protein_coding	GO:0016021,GO:0042612,GO:0005886,GO:0002474,GO:0006955	integral component of membrane|MHC class I protein complex|plasma membrane|antigen processing and presentation of peptide antigen via MHC class I|immune response	gga04514,gga04144,gga04145,gga04218,gga05168	Cell adhesion molecules|Endocytosis|Phagosome|Cellular senescence|Herpes simplex virus 1 infection
LOC417372	305.30718255399984	608.5342511529237	2.080113955075772	0.003389204247896	-8.20484	0.0012719646883185	0.1772609989640673	Down	0.0485173536410947	0	0.0095954548858492	0.0369884586640531	22.451556234850308	0.0366912613904596	417372		protein_coding
LOC417962	27.840368926662432	53.95587246083858	1.7248653924862634	0.0316417050650855	-4.98203	0.0448471644536715	0.8106902152287299	Down	0.0317039548208194	0	0.0078377592076792	0	1.6335472561443845	0	417962		protein_coding
LOC420419	35.7210840168485	65.36736951524388	6.074798518453117	0.0932175771539299	-3.42325	0.0404998868953778	0.796869396537794	Down	0.0082220248155137	0.0643522625885693	0.0081304999414448	0.7482751070005634	0.0106576121712677	0.0077723855235515	420419	mitogen-activated protein kinase kinase kinase 3-like	protein_coding	GO:0005737,GO:0005829,GO:0005524,GO:0004709,GO:0046872,GO:0004672,GO:0004674,GO:0032147,GO:0001568,GO:0070498,GO:0035556,GO:0000165,GO:2000773,GO:0090050,GO:0071864,GO:0043123,GO:1900745,GO:0046777,GO:0023014,GO:0031098	cytoplasm|cytosol|ATP binding|MAP kinase kinase kinase activity|metal ion binding|protein kinase activity|protein serine/threonine kinase activity|activation of protein kinase activity|blood vessel development|interleukin-1-mediated signaling pathway|intracellular signal transduction|MAPK cascade|negative regulation of cellular senescence|positive regulation of cell migration involved in sproutin…	gga04010,gga04912	MAPK signaling pathway|GnRH signaling pathway
LOC420965	35.264586769140394	64.51980549103763	6.0093680472431386	0.093131280820717	-3.42459	0.0336768095929184	0.7473872167319368	Down	0.0228040733635572	0.0409024116402583	0.0075167419748505	0.0072438644945102	0.916337062208324	0.0071856610208915	420965		protein_coding	GO:0005829,GO:0070062,GO:0005634,GO:1990829,GO:0001227,GO:0003690,GO:0003723,GO:0016071	cytosol|extracellular exosome|nucleus|C-rich single-stranded DNA binding|DNA-binding transcription repressor activity, RNA polymerase II-specific|double-stranded DNA binding|RNA binding|mRNA metabolic process
LOC422320	13.049461912513348	25.44639031812357	0.6525335069031115	0.0253985463990787	-5.29911	0.0272543839980496	0.6950640464261002	Down	0.0025317651967179	0.0024769570514488	0	0.0024126958010383	0.2428489747205789	0	422320		protein_coding	GO:0046872	metal ion binding
LOC424748	7.871516223775234	15.090498940647352	0.6525335069031115	0.0425932579025424	-4.55323	0.0120963031835212	0.4962137819746185	Down	0.0059437104894175	0.0058150398890143	0	0.0339850599707953	0.2388363746098756	0.0393306603671087	424748		protein_coding	GO:0005615,GO:0005509,GO:0004175,GO:0004252,GO:0007596,GO:0006508,GO:0031638	extracellular space|calcium ion binding|endopeptidase activity|serine-type endopeptidase activity|blood coagulation|proteolysis|zymogen activation
LOC426731	8.818479937110428	17.63695987422085	0	0.0099410634760625	-6.65238	0.0302134680138127	0.7183700609953624	Down	0	0	0	0.0461687267180229	1.5699647166349378	0	426731	uncharacterized LOC426731	non_coding
LOC427029	32.67704839537345	62.79534018359573	2.5587566071511656	0.040646140983293	-4.62074	0.002203948111461	0.2418442589080405	Down	0.0881824181967967	0.1150312374146552	0.0290669335138592	4.958075761801719	0.1905074144454676	0.1389332850896059	427029		protein_coding
LOC427545	49.964396026120994	96.7175019381877	3.211290114054277	0.0331285860683493	-4.91578	0.0026261327353603	0.2506697657533012	Down	0.0357432735091015	0.0437118702175689	0.0088363477882132	0.0425778257510656	3.231615372721356	0.008447143733448	427545		protein_coding	GO:0016021,GO:0005886,GO:0004969,GO:0001505	integral component of membrane|plasma membrane|histamine receptor activity|regulation of neurotransmitter levels	gga04080	Neuroactive ligand-receptor interaction
LOC427799	13.913149502480396	27.82629900496077	0	3.523936503803542e-07	-21.4363	7.044170864357867e-10	1.7195760460778908e-06	Down	0	0	0	0	0.9896739606129102	0	427799		protein_coding	GO:0005769,GO:0005887,GO:0005886,GO:0055037,GO:0008528,GO:0001604,GO:0045776,GO:0003105,GO:0035814,GO:0035811,GO:0007218,GO:0045766,GO:0045777,GO:0030307,GO:0046005,GO:0010841,GO:0007204,GO:0048146,GO:0045907,GO:0042493	early endosome|integral component of plasma membrane|plasma membrane|recycling endosome|G protein-coupled peptide receptor activity|urotensin II receptor activity|negative regulation of blood pressure|negative regulation of glomerular filtration|negative regulation of renal sodium excretion|negative regulation of urine volume|neuropeptide signaling pathway|positive regulation of angiogenesis|posi…	gga04080	Neuroactive ligand-receptor interaction
LOC428277	35.51621404448483	66.83750787950605	4.1949202094635645	0.0630339748714629	-3.98773	0.0494245921108941	0.8308577993455017	Down	0	0.0342423741549621	0.0192280295198063	0.0111180009214581	0.9779331476694688	0	428277		protein_coding	GO:0005887,GO:0005622,GO:0008528,GO:0004991,GO:0017046,GO:0042803,GO:0043621,GO:0007189,GO:0007188,GO:0030282,GO:0045453,GO:0048469,GO:0007166,GO:0006874,GO:0002062,GO:0008285,GO:0002076,GO:0007200,GO:0008284	integral component of plasma membrane|intracellular|G protein-coupled peptide receptor activity|parathyroid hormone receptor activity|peptide hormone binding|protein homodimerization activity|protein self-association|adenylate cyclase-activating G protein-coupled receptor signaling pathway|adenylate cyclase-modulating G protein-coupled receptor signaling pathway|bone mineralization|bone resorptio…	gga04080	Neuroactive ligand-receptor interaction
LOC431060	12.035895277348969	23.774505610384328	0.2972849443136027	0.0143635689752451	-6.12144	0.0496090288845695	0.8319511751328047	Down	0	0.0101603004121415	0	0.7026660809641251	0	0	431060		protein_coding	GO:0005576,GO:0016021,GO:0038102,GO:0015026,GO:0034711,GO:0006355	extracellular region|integral component of membrane|activin receptor antagonist activity|coreceptor activity|inhibin binding|regulation of transcription, DNA-templated
LOC769174	12.538173564892302	24.779062185470995	0.2972849443136027	0.0137813518415346	-6.18114	0.046096225458623	0.8106902152287299	Down	0	0.0149774174603345	0	1.0795748204394553	0	0	769174	C-type lectin-like receptor variant	protein_coding	GO:0009897,GO:0016021,GO:0043235,GO:0030246,GO:0023024,GO:0023030,GO:1990405,GO:0002228	external side of plasma membrane|integral component of membrane|receptor complex|carbohydrate binding|MHC class I protein complex binding|MHC class Ib protein binding, via antigen binding groove|protein antigen binding|natural killer cell mediated immunity
LOC769444	8.78972488713911	16.984879885651008	0.5945698886272055	0.0357728452064171	-4.80499	0.0404468906340302	0.796869396537794	Down	0	0.0208298710884991	0	0.0202894686777051	0.6485456081460882	0.010063222767521	769444		non_coding
LOC770705	74.80530430608995	148.54486292441138	1.0657456877685263	0.0068637908680318	-7.18678	1.218989054544008e-05	0.0073860136800544	Down	0.0341802648545196	0	0	0.8686069476983539	0.0590738518235133	3.543444360796134	770705		protein_coding	GO:0003677,GO:0003964,GO:0004523,GO:0008270,GO:0015074,GO:0006310	DNA binding|RNA-directed DNA polymerase activity|RNA-DNA hybrid ribonuclease activity|zinc ion binding|DNA integration|DNA recombination
LOC770936	26.90144873707473	52.59399910345115	1.2088983706982874	0.0232195730960949	-5.42851	0.0138873415450074	0.5287813982820316	Down	0	0.0070994976893308	0.0215274353598794	0.00691531096775	1.4485531045255853	0	770936		protein_coding	GO:0005737,GO:0005634,GO:0005524,GO:0004674,GO:0030154,GO:0035556,GO:0060537,GO:0010468,GO:0050684,GO:0007519,GO:0000245	cytoplasm|nucleus|ATP binding|protein serine/threonine kinase activity|cell differentiation|intracellular signal transduction|muscle tissue development|regulation of gene expression|regulation of mRNA processing|skeletal muscle tissue development|spliceosomal complex assembly
LOC771085	23.24514002243676	46.49028004487349	0	2.182798744454869e-07	-22.1273	4.0611986293828105e-12	2.8298432049539425e-08	Down	0	0	0	0	0.7766271226590434	0	771085	pinopsin-like	protein_coding	GO:0016021,GO:0005887,GO:0001750,GO:0008020,GO:0004930,GO:0009881,GO:0071482,GO:0009583,GO:0007186,GO:0007602,GO:0018298,GO:0042752	integral component of membrane|integral component of plasma membrane|photoreceptor outer segment|G protein-coupled photoreceptor activity|G protein-coupled receptor activity|photoreceptor activity|cellular response to light stimulus|detection of light stimulus|G protein-coupled receptor signaling pathway|phototransduction|protein-chromophore linkage|regulation of circadian rhythm
LOC771811	35.82940099454854	68.44751187504278	3.211290114054277	0.0467782539725801	-4.41802	0.0018452219517105	0.2179238399918512	Down	0.0382114501403921	0.0467303015471318	0.0094465232135633	0.0546215376280696	2.29079584009466	0.0903044349077831	771811		protein_coding
LOC772158	502.44273757231247	801.6858063769955	203.1996687676292	0.2535655891809072	-1.97957	0.0145903461907705	0.5457730933759891	Down	3.2830649164609933	18.674374934720927	2.9822673785219607	7.457856504181902	62.54739431073593	29.98869682711609	772158		protein_coding
LOC776507	8.56687726730623	16.241899701671652	0.8918548329408083	0.0559367713433567	-4.16006	0.0471437547347701	0.8181760473023119	Down	0	0.0650378671495791	0	0.8446739862445051	0.0861692610820204	0.1047358930947359	776507		protein_coding	GO:0009986,GO:0016021,GO:0005622,GO:0005886,GO:0001595,GO:0004930,GO:0042277,GO:0007250,GO:0007186,GO:0021766,GO:0008584,GO:0001933,GO:0008284,GO:0045740,GO:0060732,GO:0070528,GO:0050727,GO:0014823,GO:0042493,GO:0034698,GO:0007283	cell surface|integral component of membrane|intracellular|plasma membrane|angiotensin receptor activity|G protein-coupled receptor activity|peptide binding|activation of NF-kappaB-inducing kinase activity|G protein-coupled receptor signaling pathway|hippocampus development|male gonad development|negative regulation of protein phosphorylation|positive regulation of cell proliferation|positive regu…
LRFN3	78.97339961567121	105.51053602957606	52.43626320176632	0.4968771492887475	-1.00904	0.023808320925076	0.6675910672270814	Down	0.5508874420446017	0.5178259697156496	0.6942957722203705	0.9573148322074296	1.4981579493303958	1.0619439292407815	425605		protein_coding	GO:0030054,GO:0016021,GO:0045202	cell junction|integral component of membrane|synapse
LRRC34	470.6171577337005	898.1732741952519	43.06104127214878	0.0479477126045102	-4.38239	0.0081368488350939	0.4138508225031708	Down	0.1302407162190209	0.1798888092276431	0.2083382520242701	0.1350668357846899	12.80561173690048	0.1050125991250129	424996		protein_coding	GO:0005737,GO:0005730,GO:0030154	cytoplasm|nucleolus|cell differentiation
LRRC39	114.68770309053316	208.74112988542757	20.63427629563868	0.0988379650011232	-3.33879	0.0176435279894884	0.5956516386654822	Down	0.1312946757653655	0.1412976214042009	0.1493081186460712	0.0500479449403035	5.139669428015414	0.0186171811713455	424469		protein_coding	GO:0031430	M band
LXN	18.212503116604115	36.425006233208215	0	0.0048133750612545	-7.69874	0.0003792709710511	0.0883313852350189	Down	0	0	0	0.0853453077415569	2.844118709378304	0.1058244621395216	771519	latexin	protein_coding	GO:0005737,GO:0008201,GO:0008191,GO:0050965,GO:0006954	cytoplasm|heparin binding|metalloendopeptidase inhibitor activity|detection of temperature stimulus involved in sensory perception of pain|inflammatory response
LY96	53.8888933815191	86.57440471491135	21.20338204812684	0.2450921927953936	-2.0286	0.0244441382006643	0.6719004141310821	Down	0.3636461457793948	0.8301390143810827	0.4315177878890297	3.858187626839928	2.2625665144558806	0.3895939483171875	420189		protein_coding	GO:0005615,GO:0031226,GO:0046696,GO:0001530,GO:0001875,GO:0035662,GO:0071222,GO:0032497,GO:0006954,GO:0045087,GO:0031663,GO:0031666,GO:0032760,GO:0032496,GO:0034142	extracellular space|intrinsic component of plasma membrane|lipopolysaccharide receptor complex|lipopolysaccharide binding|lipopolysaccharide receptor activity|Toll-like receptor 4 binding|cellular response to lipopolysaccharide|detection of lipopolysaccharide|inflammatory response|innate immune response|lipopolysaccharide-mediated signaling pathway|positive regulation of lipopolysaccharide-mediat…	gga04620,gga05132	Toll-like receptor signaling pathway|Salmonella infection
LYPD6	4.589971179934664	9.179942359869324	0	0.0190948473544067	-5.71067	0.0460295120665166	0.8106902152287299	Down	0	0	0	0.0162281379909482	0.2648816811578314	0.0080488735461284	771649		protein_coding	GO:0031225,GO:0030054,GO:0005737,GO:0005576,GO:0016020,GO:0045121,GO:0043005,GO:0005886,GO:0045202,GO:0030550,GO:0030548	anchored component of membrane|cell junction|cytoplasm|extracellular region|membrane|membrane raft|neuron projection|plasma membrane|synapse|acetylcholine receptor inhibitor activity|acetylcholine receptor regulator activity	gga04080	Neuroactive ligand-receptor interaction
MAP3K5	122.28068636700492	212.9569795086101	31.60439322539975	0.1486778444136627	-2.74974	0.0008886505239012	0.1376025966787593	Down	0.0233104840539246	0.0964863060721355	0.0620603830479033	0.3537182176745134	0.8785791013681766	0.0711922601947951	421688		protein_coding	GO:0005829,GO:0009897,GO:1990604,GO:1902911,GO:0032991,GO:0005524,GO:0042802,GO:0000287,GO:0004709,GO:0019904,GO:0042803,GO:0004672,GO:0019901,GO:0019903,GO:0004674,GO:0007257,GO:0000186,GO:0097190,GO:0034198,GO:0070301,GO:1902170,GO:0071356,GO:0072577,GO:0045087,GO:0070059,GO:0008631,GO:0007254,GO:0000165,GO:0038066,GO:0043065,GO:0010666,GO:0043280,GO:0046330,GO:0043507,GO:0045663,GO:1901216,GO:…	cytosol|external side of plasma membrane|IRE1-TRAF2-ASK1 complex|protein kinase complex|protein-containing complex|ATP binding|identical protein binding|magnesium ion binding|MAP kinase kinase kinase activity|protein domain specific binding|protein homodimerization activity|protein kinase activity|protein kinase binding|protein phosphatase binding|protein serine/threonine kinase activity|activati…	gga04141,gga04010,gga04210,gga04530	Protein processing in endoplasmic reticulum|MAPK signaling pathway|Apoptosis|Tight junction
MAP4K4	178.38808016047446	103.28543722342653	253.4907230975224	2.4552486771448923	1.2958691537108575	0.004713071335586	0.3308654488709146	Up	0.7071621784774842	1.2653147636019808	1.0508051829024088	0.2306410122189385	0.6960603442103841	0.3288825240420836	418714		protein_coding	GO:0005737,GO:0005925,GO:0005524,GO:0004111,GO:0008017,GO:0004674,GO:0032147,GO:0035556,GO:0000165,GO:0043066,GO:0061179,GO:0010977,GO:0070571,GO:0048812,GO:1903393,GO:0032014,GO:0051894,GO:0043547,GO:0046330,GO:0051549,GO:0006468,GO:0046328,GO:0023014,GO:0031098	cytoplasm|focal adhesion|ATP binding|creatine kinase activity|microtubule binding|protein serine/threonine kinase activity|activation of protein kinase activity|intracellular signal transduction|MAPK cascade|negative regulation of apoptotic process|negative regulation of insulin secretion involved in cellular response to glucose stimulus|negative regulation of neuron projection development|negati…	gga04010	MAPK signaling pathway
MARCKSL1	67.87748838258047	117.98287907061842	17.772097694542467	0.1508505364282101	-2.72881	0.0298723130350119	0.7165241901134696	Down	0.1781884019102184	0.8716547236885984	0.2202560840858169	1.0188490061554842	8.54598814437677	0.0842218909908039	770764	MARCKS like 1	protein_coding	GO:0005737,GO:0005856,GO:0005886,GO:0003779,GO:0005516	cytoplasm|cytoskeleton|plasma membrane|actin binding|calmodulin binding
MASP2	625.3346397415196	1203.1515883702973	47.51769111274138	0.0395011075405859	-4.66196	0.0020073617525571	0.2350747407311438	Down	0.1430814355349184	0.3071870689709891	0.145418941757133	0.4090568657423145	17.36683465846491	0.2366992536010002	407089	mannan binding lectin serine peptidase 2	protein_coding
MAST4	121.27144558519709	213.0840600125269	29.458831157867102	0.1382390277801957	-2.85476	0.0239121959685227	0.6678163587521695	Down	0.0576113452726073	0.0293093651072948	0.1253340764260012	0.5226658292128593	1.1709415149484452	0.0021784297471068	427169		protein_coding	GO:0005737,GO:0005524,GO:0000287,GO:0004674,GO:0007010,GO:0035556,GO:0018105	cytoplasm|ATP binding|magnesium ion binding|protein serine/threonine kinase activity|cytoskeleton organization|intracellular signal transduction|peptidyl-serine phosphorylation
MCHR1	27.079933489393664	52.95096860808903	1.2088983706982874	0.0231300914541425	-5.43409	0.004303586185162	0.319068480470888	Down	0	0.0037396086688034	0.0113394196901975	0.0109277689665282	0.7531055081774287	0.0036133219392125	100859572		protein_coding	GO:0060170,GO:0005887,GO:0097730,GO:0005886,GO:0004930,GO:0042562,GO:0030273,GO:0042923,GO:0008022,GO:0005102,GO:0007166,GO:0007218,GO:0051928,GO:0007204	ciliary membrane|integral component of plasma membrane|non-motile cilium|plasma membrane|G protein-coupled receptor activity|hormone binding|melanin-concentrating hormone receptor activity|neuropeptide binding|protein C-terminus binding|signaling receptor binding|cell surface receptor signaling pathway|neuropeptide signaling pathway|positive regulation of calcium ion transport|positive regulation…	gga04080	Neuroactive ligand-receptor interaction
MCM9	91.0925134737597	146.61407290148648	35.5709540460328	0.2425507844405761	-2.04364	0.0215875822147163	0.6387357659114367	Down	0.2237973401774336	0.1592382049751781	0.3688435030778229	0.3102139766886723	2.9360846778426186	0.3013105857248022	100857742	minichromosome maintenance 9 homologous recombination repair factor	protein_coding	GO:0097362,GO:0005634,GO:0005524,GO:0003677,GO:0004386,GO:0006974,GO:0006270,GO:0000724	MCM8-MCM9 complex|nucleus|ATP binding|DNA binding|helicase activity|cellular response to DNA damage stimulus|DNA replication initiation|double-strand break repair via homologous recombination
MCOLN3	167.92579863491667	102.0633955675882	233.7882017022452	2.290285473523304	1.195527434814634	0.0460019346272951	0.8106902152287299	Up	0.270543800289155	0.6073621694828015	0.9244192835306358	0.3337849175318819	0.3350305962779708	0.1073230416274085	429091		protein_coding	GO:0000421,GO:0005737,GO:0031901,GO:0016021,GO:0031902,GO:0005765,GO:0005886,GO:0060171,GO:0008289,GO:0072345,GO:0042491,GO:0007626	autophagosome membrane|cytoplasm|early endosome membrane|integral component of membrane|late endosome membrane|lysosomal membrane|plasma membrane|stereocilium membrane|lipid binding|NAADP-sensitive calcium-release channel activity|inner ear auditory receptor cell differentiation|locomotory behavior	gga04020	Calcium signaling pathway
MEF2C	5.438900268172612	10.58051559203162	0.2972849443136027	0.0322646531377887	-4.9539	0.026121655224892	0.6880546805703255	Down	0	0.001606441574392	0	0.0344248223663812	0.0063851671112663	0.0093131518812175	769007		protein_coding	GO:0005737,GO:0005829,GO:0043231,GO:0000790,GO:0016607,GO:0005654,GO:0005634,GO:0098794,GO:0032991,GO:0016528,GO:0033613,GO:0003680,GO:0003682,GO:0001205,GO:0003677,GO:0003700,GO:0000981,GO:0042826,GO:0071837,GO:0046982,GO:0001077,GO:0000980,GO:0000978,GO:0000977,GO:0000983,GO:0044212,GO:0006915,GO:0001782,GO:0042100,GO:0050853,GO:0001568,GO:0001974,GO:0014898,GO:0003211,GO:0060536,GO:0048667,GO:…	cytoplasm|cytosol|intracellular membrane-bounded organelle|nuclear chromatin|nuclear speck|nucleoplasm|nucleus|postsynapse|protein-containing complex|sarcoplasm|activating transcription factor binding|AT DNA binding|chromatin binding|distal enhancer DNA-binding transcription activator activity, RNA polymerase II-specific|DNA binding|DNA-binding transcription factor activity|DNA-binding transcript…	gga04010,gga04371	MAPK signaling pathway|Apelin signaling pathway
MEIKIN	229.348955837006	343.8625836207807	114.83532805323114	0.3342835013318262	-1.58086	0.0034643191631276	0.2925984961051328	Down	0.9835762419176012	2.561571815804484	1.5068875132632784	2.2046786439085304	7.452103996025324	5.264429150370063	771537		protein_coding	GO:0000777,GO:0000780,GO:0016321,GO:0045143,GO:0007060,GO:0010789,GO:0051754	condensed chromosome kinetochore|condensed nuclear chromosome, centromeric region|female meiosis chromosome segregation|homologous chromosome segregation|male meiosis chromosome segregation|meiotic sister chromatid cohesion involved in meiosis I|meiotic sister chromatid cohesion, centromeric
MFNG	7.408510999740168	13.505368787859483	1.3116532116208484	0.0959554308705446	-3.38149	0.0450773115918612	0.8106902152287299	Down	0.0128854462821211	0.0063032498177438	0.0063710048675965	0.2026107815861966	0.0334049318044947	0.0182711664817691	418042		protein_coding			gga00514,gga04330	Other types of O-glycan biosynthesis|Notch signaling pathway
MHCY11	462.2805009508625	71.11578442930502	853.4452174724202	12.007258074460136	3.5858348359388303	8.55618229814856e-05	0.0345368653214464	Up	9.587754929652895	1.1035526290163822	29.044818612672053	0.4808863685959428	1.000388934595924	1.6134584948545867	107050538	major histocompatibility complex Y%2C class I heavy chain 11	protein_coding	GO:0016021,GO:0042612,GO:0005886,GO:0002474,GO:0006955	integral component of membrane|MHC class I protein complex|plasma membrane|antigen processing and presentation of peptide antigen via MHC class I|immune response
MHCY14	310.8902831327465	35.67718585344492	586.1033804120481	16.413400437712237	4.036802254300321	0.000101518199849	0.0392988231415677	Up	6.877220121758566	0.1687197901743803	1.8500289750664736	0.2440238410529362	0.3115989579680571	0.0494006413106691	100859881	major histocompatibility complex Y%2C class I heavy chain 14	protein_coding	GO:0016021,GO:0042612,GO:0005886,GO:0002474,GO:0006955	integral component of membrane|MHC class I protein complex|plasma membrane|antigen processing and presentation of peptide antigen via MHC class I|immune response
MHCY15	172.1928979423662	94.64871429414184	249.7370815905905	2.638509037494463	1.3997229250986307	0.0495990137754026	0.8319511751328047	Up	2.7690882630488654	1.8060950012622816	2.4400369460634224	1.2279832017750514	0.2250758507393906	0.9675819185585935	120637956	major histocompatibility complex Y%2C class I heavy chain 15	protein_coding	GO:0016021,GO:0042612,GO:0005886,GO:0002474,GO:0006955	integral component of membrane|MHC class I protein complex|plasma membrane|antigen processing and presentation of peptide antigen via MHC class I|immune response
MHCY2B1	44.21021631214253	17.95040061820837	70.47003200607669	3.926851840423371	1.9733731663468683	0.034026130478213	0.7491124081269771	Up	0.0760005171263113	0.0698488647806514	0.3712177034739057	0.0592577987257098	0.026867437418701	0.0348335824059713	101748499	major histocompatibility complex Y%2C class II beta 1	protein_coding	GO:0016021,GO:0042613,GO:0002504,GO:0006955	integral component of membrane|MHC class II protein complex|antigen processing and presentation of peptide or polysaccharide antigen via MHC class II|immune response	gga04514,gga04145,gga04672,gga05164,gga05168	Cell adhesion molecules|Phagosome|Intestinal immune network for IgA production|Influenza A|Herpes simplex virus 1 infection
MHCY35	139.15077346840891	31.92161077859939	246.3799361582184	7.7115509772044355	2.9470210497758687	0.0002407741517361	0.0684781342570354	Up	4.745593488769512	0.8516488680657641	4.9287938518402985	0.2675980668712224	1.0191614529216748	0.2256307596399354	100859100	major histocompatibility complex Y%2C class I heavy chain 35	protein_coding	GO:0016021,GO:0042612,GO:0005886,GO:0002474,GO:0006955	integral component of membrane|MHC class I protein complex|plasma membrane|antigen processing and presentation of peptide antigen via MHC class I|immune response
MHCY7	886.8420029501269	347.4306824256314	1426.253323474623	4.105529514610735	2.0375683069815667	0.0225582049416979	0.6521094653435632	Up	39.42602710810422	3.689903688868008	15.847194856581131	2.5386360541953343	1.6174796878357445	9.184943421463636	120623210	major histocompatibility complex Y%2C class I heavy chain 7	protein_coding	GO:0016021,GO:0042612,GO:0005886,GO:0002474,GO:0006955	integral component of membrane|MHC class I protein complex|plasma membrane|antigen processing and presentation of peptide antigen via MHC class I|immune response
MICU2	477.949568980527	260.109958665332	695.7891792957221	2.67465570188387	1.4193531908956163	1.514636265825892e-06	0.0014845867475508	Up	2.0700017527879706	2.5793804460558527	2.973623125250883	0.7997226401939279	1.4231798415631218	0.6610808139220204	418946		protein_coding	GO:0034704,GO:0005743,GO:0005758,GO:0005739,GO:1990246,GO:0005509,GO:0046982,GO:0036444,GO:0051560,GO:0006851,GO:0051562,GO:0051561	calcium channel complex|mitochondrial inner membrane|mitochondrial intermembrane space|mitochondrion|uniplex complex|calcium ion binding|protein heterodimerization activity|calcium import into the mitochondrion|mitochondrial calcium ion homeostasis|mitochondrial calcium ion transmembrane transport|negative regulation of mitochondrial calcium ion concentration|positive regulation of mitochondrial …
MMRN2	65.2253905524298	102.5481731328739	27.902607971985677	0.2719712320100734	-1.87847	0.0466089937067874	0.8134405909815949	Down	0.1371726505283504	0.2013046654756465	0.0872008005415778	0.5882462768239327	1.054141026598254	0.0509422045328555	423611		protein_coding	GO:0005604,GO:0062023,GO:0070062,GO:0031012,GO:0005615,GO:0005201,GO:0002042,GO:0090051,GO:0030948,GO:0010811	basement membrane|collagen-containing extracellular matrix|extracellular exosome|extracellular matrix|extracellular space|extracellular matrix structural constituent|cell migration involved in sprouting angiogenesis|negative regulation of cell migration involved in sprouting angiogenesis|negative regulation of vascular endothelial growth factor receptor signaling pathway|positive regulation of ce…
MPL	48.24526025600473	87.72127955640947	8.769240955599969	0.1000386975364443	-3.32137	0.0096564733023582	0.4559127410350762	Down	0.0950511972819141	0.199271808173294	0.0805655302617368	3.1315118579183103	0.1760113527429534	0.1155254348957605	414804	MPL proto-oncogene%2C thrombopoietin receptor	protein_coding	GO:0009986,GO:0005794,GO:0005887,GO:0043005,GO:0043025,GO:0005886,GO:0038164,GO:0004888,GO:1990960,GO:0008283,GO:0007166,GO:0071456,GO:1990959,GO:0035702,GO:0001780,GO:0070527,GO:0050671,GO:1905221	cell surface|Golgi apparatus|integral component of plasma membrane|neuron projection|neuronal cell body|plasma membrane|thrombopoietin receptor activity|transmembrane signaling receptor activity|basophil homeostasis|cell proliferation|cell surface receptor signaling pathway|cellular response to hypoxia|eosinophil homeostasis|monocyte homeostasis|neutrophil homeostasis|platelet aggregation|positiv…	gga04060	Cytokine-cytokine receptor interaction
MST1	88.16494645149254	133.61310297372478	42.71678992926024	0.3199600633956885	-1.64404	0.0444530999545666	0.8106902152287299	Down	0.3390047827954675	1.0715361181738696	0.3610181002966489	3.3548675932259866	1.1492711881566264	0.6779079358068709	396135	macrophage stimulating 1 (hepatocyte growth factor-like)	protein_coding	GO:0005576,GO:0005615,GO:0030971,GO:0004252,GO:0048012,GO:0045721,GO:0033601,GO:2000479,GO:0010758	extracellular region|extracellular space|receptor tyrosine kinase binding|serine-type endopeptidase activity|hepatocyte growth factor receptor signaling pathway|negative regulation of gluconeogenesis|positive regulation of mammary gland epithelial cell proliferation|regulation of cAMP-dependent protein kinase activity|regulation of macrophage chemotaxis	gga04020	Calcium signaling pathway
MXRA7	1194.8460448877374	1680.4834618092991	709.2086279661756	0.4220570354118761	-1.24449	0.0218281147388224	0.6417649936713706	Down	10.459746921649364	21.806316875359183	4.421195074285839	21.712245470185767	31.051291212796965	30.910862264205303	769894		protein_coding	GO:0062023,GO:0016021	collagen-containing extracellular matrix|integral component of membrane
MYLK	9.41629763056488	18.83259526112976	0	0.0093086632369113	-6.74721	0.0167230201127268	0.5825104613632058	Down	0	0	0	0.1319943474153774	0.0850444991534661	0	396445	myosin light chain kinase	protein_coding	GO:0005829,GO:0031430,GO:0016020,GO:0030017,GO:0005865,GO:0030018,GO:0051015,GO:0005524,GO:0005516,GO:0046872,GO:0051371,GO:0004687,GO:0008307,GO:0048739,GO:0055008,GO:0055003,GO:0006936,GO:0045214,GO:0030241,GO:0030240	cytosol|M band|membrane|sarcomere|striated muscle thin filament|Z disc|actin filament binding|ATP binding|calmodulin binding|metal ion binding|muscle alpha-actinin binding|myosin light chain kinase activity|structural constituent of muscle|cardiac muscle fiber development|cardiac muscle tissue morphogenesis|cardiac myofibril assembly|muscle contraction|sarcomere organization|skeletal muscle myosi…	gga04371,gga04020,gga04510,gga04810,gga04270	Apelin signaling pathway|Calcium signaling pathway|Focal adhesion|Regulation of actin cytoskeleton|Vascular smooth muscle contraction
MYOF	46.6748030147624	85.20698529650569	8.142620733019086	0.0958251596390911	-3.38345	0.0434077619301769	0.8073745230303889	Down	0.0066274886327446	0.0810501933767142	0	0.4736847442363909	0.4381272813217685	0.0031325250082833	423805		protein_coding	GO:0005901,GO:0031410,GO:0030659,GO:0070062,GO:0016021,GO:0043231,GO:0005635,GO:0031965,GO:0005886,GO:0005543,GO:0008015,GO:0034605,GO:0006071,GO:0006936,GO:0048747,GO:0007520,GO:0001778,GO:0030947,GO:0033292	caveola|cytoplasmic vesicle|cytoplasmic vesicle membrane|extracellular exosome|integral component of membrane|intracellular membrane-bounded organelle|nuclear envelope|nuclear membrane|plasma membrane|phospholipid binding|blood circulation|cellular response to heat|glycerol metabolic process|muscle contraction|muscle fiber development|myoblast fusion|plasma membrane repair|regulation of vascular …
NAA40	166.88276666190362	225.28034721768145	108.48518610612568	0.4816024663799877	-1.05409	0.0043272059994975	0.319068480470888	Down	2.4085712660922862	3.3340978324403183	2.964530869049018	6.495198482246245	7.672285517087934	3.827051313390966	430563		protein_coding	GO:0005737,GO:0005634,GO:0043998,GO:0010485,GO:1990189,GO:0043968,GO:0043967,GO:0006629,GO:0006474,GO:0061187	cytoplasm|nucleus|H2A histone acetyltransferase activity|H4 histone acetyltransferase activity|peptide-serine-N-acetyltransferase activity|histone H2A acetylation|histone H4 acetylation|lipid metabolic process|N-terminal protein amino acid acetylation|regulation of chromatin silencing at rDNA
NANOS1	38.526620132103965	64.20676764593507	12.84647261827283	0.1998390699454265	-2.32309	0.0458110302403228	0.8106902152287299	Down	0.3161256501394599	0.2474256804768055	0.2709257576574807	0.1004194003562868	4.179660783343203	0.5777527553537575	100857342		protein_coding	GO:0005737,GO:0048471,GO:0003723,GO:0030371,GO:0008270,GO:0016477,GO:0098749,GO:0010631,GO:0017148,GO:1900153,GO:0010608,GO:0001558,GO:0001894	cytoplasm|perinuclear region of cytoplasm|RNA binding|translation repressor activity|zinc ion binding|cell migration|cerebellar neuron development|epithelial cell migration|negative regulation of translation|positive regulation of nuclear-transcribed mRNA catabolic process, deadenylation-dependent decay|posttranscriptional regulation of gene expression|regulation of cell growth|tissue homeostasis
NAT8L	64.65009669068917	101.7045300238155	27.595663357562824	0.2708299285863662	-1.88454	0.0132841859504111	0.5185035070164435	Down	0.1673320662838062	0.1511165807777672	0.042428046358258	0.2167053231248217	0.6562626732702767	0.4867112266391316	422893		protein_coding	GO:0016021,GO:0031966,GO:0030867,GO:0017188	integral component of membrane|mitochondrial membrane|rough endoplasmic reticulum membrane|aspartate N-acetyltransferase activity	gga00250	Alanine, aspartate and glutamate metabolism
NCF4	33.52812603591454	64.32272395473076	2.7335281170983308	0.042669346074375	-4.55066	0.0380906718224244	0.7731553355092061	Down	0.0089890870412233	0.0703559162965342	0	1.6361687585562246	0	0.0084974992847651	418052	neutrophil cytosolic factor 4	protein_coding	GO:0005829,GO:0010008,GO:0016020,GO:0043020,GO:0032010,GO:0035091,GO:0032266,GO:0046983,GO:0016176,GO:0006955,GO:0055114,GO:0006909,GO:0045730,GO:0006801,GO:0048010	cytosol|endosome membrane|membrane|NADPH oxidase complex|phagolysosome|phosphatidylinositol binding|phosphatidylinositol-3-phosphate binding|protein dimerization activity|superoxide-generating NADPH oxidase activator activity|immune response|oxidation-reduction process|phagocytosis|respiratory burst|superoxide metabolic process|vascular endothelial growth factor receptor signaling pathway	gga04145	Phagosome
NDUFS4	249.4821518705413	163.37832680044866	335.585976940634	2.054850486369005	1.0390334253321685	0.0310761984573355	0.7238969187217682	Up	2.3655484821404444	2.581732334725168	5.0046174445821645	0.8622009714590786	2.4188250143604906	1.5590919586149214	374122		protein_coding	GO:0005747,GO:0008137,GO:0007420,GO:0019933,GO:0045333,GO:0022900,GO:0032981,GO:0048146,GO:0072593,GO:0001932,GO:0051591	mitochondrial respiratory chain complex I|NADH dehydrogenase (ubiquinone) activity|brain development|cAMP-mediated signaling|cellular respiration|electron transport chain|mitochondrial respiratory chain complex I assembly|positive regulation of fibroblast proliferation|reactive oxygen species metabolic process|regulation of protein phosphorylation|response to cAMP	gga00190	Oxidative phosphorylation
NEFM	50.02142965705986	89.6255945226338	10.4172647914859	0.1166480800714093	-3.09977	0.0044260105918144	0.3246362295132921	Down	0.0466848096335982	0.2375056725443763	0.0276990778190894	0.160161171168869	1.9243490122691589	0.7149343399787486	396206	neurofilament%2C medium polypeptide	protein_coding	GO:0005883,GO:0005198,GO:0061564	neurofilament|structural molecule activity|axon development
NHLRC1	112.88986221528783	169.46689671915894	56.31282771141667	0.3323788879196272	-1.5891	0.016920802478208	0.5845845319001846	Down	0.5206627241739151	0.6661271059051845	0.5742745948017056	0.4770921710154264	3.1538464511763014	1.8173137912597377	428477		protein_coding			gga04120	Ubiquitin mediated proteolysis
NHSL1	44.54462940939222	3.3975967386240904	85.69166208016036	25.18100764199804	4.6542641099151885	0.0278395673593392	0.697716506188489	Up	0	0	0.7275710708047348	0.0124318852763947	0.0135278558505787	0.0024663993511884	421680		protein_coding	GO:0030154	cell differentiation
NIM1K	8.307215813325017	16.614431626650028	0	0.0105526707680243	-6.56625	0.0317434522373034	0.7303093809723216	Down	0	0	0	0.0118434199376247	0.2470106574771508	0	768482	NIM1 serine/threonine protein kinase	protein_coding	GO:0005737,GO:0031588,GO:0005634,GO:0005524,GO:0000287,GO:0004674,GO:0042149,GO:0035556,GO:0032007,GO:0006468	cytoplasm|nucleotide-activated protein kinase complex|nucleus|ATP binding|magnesium ion binding|protein serine/threonine kinase activity|cellular response to glucose starvation|intracellular signal transduction|negative regulation of TOR signaling|protein phosphorylation
NOS1	10.65407221148662	19.44012634755721	1.868018075416024	0.0964553373256278	-3.374	0.0457076704755277	0.8106902152287299	Down	0.0024586977843881	0.0024054714166687	0.0097253134796085	0.0046861295258387	0.1625385776662895	0.0092969542150292	427721		protein_coding			gga00220,gga00330,gga04371,gga04020,gga04145	Arginine biosynthesis|Arginine and proline metabolism|Apelin signaling pathway|Calcium signaling pathway|Phagosome
NOTUM	381.01181294838943	521.5602783794874	240.46334751729145	0.4610050035302223	-1.11715	0.029406436930636	0.7077860191111305	Down	1.7086070303801313	2.291270559756088	1.5220851822004635	2.2528816592459435	8.601221348286487	2.0607317679400707	417385		protein_coding	GO:0005576,GO:1990699,GO:0090090,GO:0030178,GO:1990697,GO:0016055	extracellular region|palmitoleyl hydrolase activity|negative regulation of canonical Wnt signaling pathway|negative regulation of Wnt signaling pathway|protein depalmitoleylation|Wnt signaling pathway	gga04310	Wnt signaling pathway
NR4A1	28.605822910933032	51.060005746812585	6.151640075053452	0.1200027552341657	-3.05886	0.0081135880432078	0.4138508225031708	Down	0.0811254526517941	0.0496057706739392	0.0601667931107322	0.6184808582535422	1.091004061825631	0.0383444655015294	100857380		protein_coding	GO:0005737,GO:0005634,GO:0004879,GO:0043565,GO:0003707,GO:0008270	cytoplasm|nucleus|nuclear receptor activity|sequence-specific DNA binding|steroid hormone receptor activity|zinc ion binding	gga04010	MAPK signaling pathway
NRGN	4.282767929675902	8.210287296762294	0.3552485625895088	0.0415771469068818	-4.58807	0.0402897586251377	0.796869396537794	Down	0.0131123421840454	0	0	0.1124609962772711	0.1869623199505693	0.0495810610441515	100859517	neurogranin (protein kinase C substrate%2C RC3)	protein_coding	GO:0005516	calmodulin binding
NRP2	277.3353333964186	431.4657335985105	123.20493319432656	0.2855841764996482	-1.80801	0.0287719635908088	0.7059262052843513	Down	0.4325283357494512	0.3958639183478661	0.5070475418028316	0.4553995415602349	0.4566625336415921	3.1654806495919083	374157	neuropilin 2	protein_coding	GO:0030424,GO:0005576,GO:0098978,GO:0016021,GO:0099055,GO:0016020,GO:0005886,GO:0002116,GO:0019955,GO:0019838,GO:0008201,GO:0042802,GO:0046872,GO:0017154,GO:0038023,GO:0005021,GO:0001525,GO:0048846,GO:0007411,GO:0007155,GO:1990830,GO:1904835,GO:0021612,GO:1903375,GO:0021828,GO:0050919,GO:0021675,GO:1901166,GO:0003148,GO:0010595,GO:0001938,GO:0099175,GO:1902285,GO:0097374,GO:0061549,GO:0097490,GO:…	axon|extracellular region|glutamatergic synapse|integral component of membrane|integral component of postsynaptic membrane|membrane|plasma membrane|semaphorin receptor complex|cytokine binding|growth factor binding|heparin binding|identical protein binding|metal ion binding|semaphorin receptor activity|signaling receptor activity|vascular endothelial growth factor-activated receptor activity|angi…
PALMD	16.51583861732967	32.7278060925311	0.3038711421282282	0.0104339529135466	-6.58257	0.0017008408631561	0.2097603386632245	Down	0	0	0.0045677245803675	0.0088038083571662	0.5268964140129385	0.0261992128353994	424475	palmdelphin	protein_coding	GO:0005737,GO:0043197,GO:0016020,GO:0008360	cytoplasm|dendritic spine|membrane|regulation of cell shape
PARP4	55.7871838357515	105.80344029517804	5.770927376324888	0.0547484819921035	-4.19104	0.0079819691471086	0.4119878593855776	Down	0.0078343647287451	0.0613181190219177	0.0038735775795843	0.082125043824305	1.4674143521725778	0.0037029627354704	418958	poly(ADP-ribose) polymerase family member 4	protein_coding	GO:0005737,GO:0005829,GO:0070062,GO:0016020,GO:0005634,GO:1990904,GO:0005876,GO:0003677,GO:0019899,GO:0003950,GO:0008219,GO:0006464,GO:0006974,GO:0006281,GO:0006954,GO:0006471,GO:0051972,GO:0042493	cytoplasm|cytosol|extracellular exosome|membrane|nucleus|ribonucleoprotein complex|spindle microtubule|DNA binding|enzyme binding|NAD+ ADP-ribosyltransferase activity|cell death|cellular protein modification process|cellular response to DNA damage stimulus|DNA repair|inflammatory response|protein ADP-ribosylation|regulation of telomerase activity|response to drug	gga03410,gga04210	Base excision repair|Apoptosis
PCYOX1	487.83176387695534	668.1973884190911	307.4661393348193	0.460092381411251	-1.12	0.0193179598180201	0.6228284462523697	Down	4.1826431051348285	4.965409697230403	3.0137924036649	11.508165186353027	5.140655293509216	8.088631237784256	426297		protein_coding	GO:0005764,GO:0005886,GO:0034361,GO:0008555,GO:0001735,GO:0006821,GO:0030327,GO:0030328	lysosome|plasma membrane|very-low-density lipoprotein particle|chloride-transporting ATPase activity|prenylcysteine oxidase activity|chloride transport|prenylated protein catabolic process|prenylcysteine catabolic process	gga00900	Terpenoid backbone biosynthesis
PDE4DIP	920.5492566736197	606.4172817955048	1234.681231551734	2.0364817851294967	1.026078910525533	0.0005194218611349	0.1053933354666769	Up	2.787961364217933	5.504415548762657	3.9628878661964566	1.7762208652952356	2.3263784621827908	1.7381791984081785	425735		protein_coding	GO:0005813,GO:0005737,GO:0005794,GO:0030016,GO:0005634,GO:0019899,GO:0032947,GO:0030953,GO:0034622,GO:0090063,GO:1903358	centrosome|cytoplasm|Golgi apparatus|myofibril|nucleus|enzyme binding|protein-containing complex scaffold activity|astral microtubule organization|cellular protein-containing complex assembly|positive regulation of microtubule nucleation|regulation of Golgi organization
PDE7A	37.68863591715039	66.01258033495418	9.364691499346623	0.1423038453749734	-2.81295	0.0472984150875395	0.8191473813967117	Down	0.0115284354064619	0.1353463871415553	0.0285002616448964	0.642695678266515	0.5827953885031301	0.0054489889335602	425199		protein_coding	GO:0005829,GO:0004115,GO:0046872,GO:0006198,GO:0007186	cytosol|3',5'-cyclic-AMP phosphodiesterase activity|metal ion binding|cAMP catabolic process|G protein-coupled receptor signaling pathway	gga00230	Purine metabolism
PDLIM1	16.734024146533702	32.815514786164286	0.6525335069031115	0.0197241508890179	-5.66389	0.032581873621928	0.7321210026990528	Down	0.0066633643445215	0.0065191145375296	0	0.6222985358888621	0	0	428948		protein_coding	GO:0005856,GO:0005667,GO:0030018,GO:0046872,GO:0003713,GO:0006355	cytoskeleton|transcription factor complex|Z disc|metal ion binding|transcription coactivator activity|regulation of transcription, DNA-templated
PDSS2	45.11400547536304	19.87208634960117	70.3559246011249	3.538441461366721	1.823114052096466	0.0320400989512997	0.7303093809723216	Up	0.4596457120192594	1.16553657057577	0.4638051910609581	0.0983329257236896	0.4620530683919061	0.0798077732203683	421777	prenyl (decaprenyl) diphosphate synthase%2C subunit 2	protein_coding	GO:0005829,GO:0005759,GO:1990234,GO:0046982,GO:0000010,GO:0050347,GO:0008299,GO:0051290,GO:0050878,GO:0006744	cytosol|mitochondrial matrix|transferase complex|protein heterodimerization activity|trans-hexaprenyltranstransferase activity|trans-octaprenyltranstransferase activity|isoprenoid biosynthetic process|protein heterotetramerization|regulation of body fluid levels|ubiquinone biosynthetic process	gga00900	Terpenoid backbone biosynthesis
PEX11B	161.9455620611178	104.65801111387388	219.23311300836173	2.094982575616364	1.0669382447950797	0.0065174841931396	0.3832390705299332	Up	5.224287515848019	4.775607868258027	8.062297637474067	2.715593610894736	3.214925123145876	2.4942353543645788	112530296		protein_coding	GO:0005779,GO:0016020,GO:0005739,GO:0005778,GO:0005777,GO:0032991,GO:0042803,GO:0016559,GO:0007031,GO:0051260,GO:0044375,GO:0007165	integral component of peroxisomal membrane|membrane|mitochondrion|peroxisomal membrane|peroxisome|protein-containing complex|protein homodimerization activity|peroxisome fission|peroxisome organization|protein homooligomerization|regulation of peroxisome size|signal transduction	gga04146	Peroxisome
PHYKPL	465.0267332417124	726.555324098154	203.4981423852702	0.2800856876887835	-1.83606	0.0453937301678077	0.8106902152287299	Down	0.7389497586108293	0.961198649709734	0.9756826311466807	0.4401230073808465	10.275083570467547	0.5318419537034492	416374		protein_coding	GO:0005759,GO:0042802,GO:0016829,GO:0030170,GO:0008483,GO:0030574,GO:0006554	mitochondrial matrix|identical protein binding|lyase activity|pyridoxal phosphate binding|transaminase activity|collagen catabolic process|lysine catabolic process	gga00310	Lysine degradation
PKD1	5.1211672074103936	9.938463272692552	0.3038711421282282	0.0343546548794581	-4.86335	0.037882116894015	0.7731553355092061	Down	0	0	0.0017991477910967	0.0034676679997549	0.0542422051892392	0.0068796115107111	416553		protein_coding
PLAC9	16.14550294735161	32.2910058947032	0	0.0054301389633422	-7.5248	0.0072081640394591	0.3984282355048915	Down	0	0	0	0	2.3215627677595947	0.036410102299345	423636	PLAC 9	protein_coding	GO:0005615	extracellular space
PLBD1	17.805929032738163	31.48236832722273	4.129489738253587	0.1310398268037257	-2.93192	0.0374840184171502	0.7731553355092061	Down	0.0425215185383214	0.0416010044368827	0.0525602287367282	0.2329999100406392	0.9507777157738762	0.0100490342264318	417967		protein_coding	GO:0005576,GO:0016787,GO:0090729,GO:0044179,GO:0016042	extracellular region|hydrolase activity|toxin activity|hemolysis in other organism|lipid catabolic process
PLCE1	26.28034979807222	51.95954350970257	0.6011560864418309	0.0118519990530136	-6.39873	0.0010446974489538	0.1565473510604373	Down	0	0.0024945478861057	0.0025213623423418	0.0072894907969147	0.4891472754263673	0.0048206138147424	425224		protein_coding	GO:0005829,GO:0000139,GO:0005886,GO:0019899,GO:0005085,GO:0046872,GO:0004435,GO:0004629,GO:0017016,GO:0000187,GO:0019722,GO:0008283,GO:0007010,GO:0006651,GO:0007173,GO:0032835,GO:0007507,GO:0043647,GO:0048016,GO:0016042,GO:0007200,GO:0007204,GO:0007265,GO:0001558,GO:0008277,GO:0045859,GO:0046578,GO:0006940	cytosol|Golgi membrane|plasma membrane|enzyme binding|guanyl-nucleotide exchange factor activity|metal ion binding|phosphatidylinositol phospholipase C activity|phospholipase C activity|Ras GTPase binding|activation of MAPK activity|calcium-mediated signaling|cell proliferation|cytoskeleton organization|diacylglycerol biosynthetic process|epidermal growth factor receptor signaling pathway|glomeru…	gga00562,gga04020,gga04070	Inositol phosphate metabolism|Calcium signaling pathway|Phosphatidylinositol signaling system
PLCG2	16.040750748341885	29.024343644013328	3.057157852670436	0.1060650356065373	-3.23698	0.019349064304786	0.6228284462523697	Down	0.0039448511475872	0.0192972612144271	0.0156037534520442	0.2669120077331353	0.0460208100716663	0.0223747103469356	415805		protein_coding	GO:0005829,GO:0070062,GO:0005886,GO:0004435,GO:0004629,GO:0001784,GO:0032237,GO:0030183,GO:0050853,GO:0019722,GO:0038095,GO:0038096,GO:0002316,GO:0043647,GO:0032959,GO:0043069,GO:0006661,GO:0009395,GO:0030168,GO:0002092,GO:0032481,GO:0010468,GO:0051209,GO:0032496,GO:0002223,GO:0050852,GO:0016055	cytosol|extracellular exosome|plasma membrane|phosphatidylinositol phospholipase C activity|phospholipase C activity|phosphotyrosine residue binding|activation of store-operated calcium channel activity|B cell differentiation|B cell receptor signaling pathway|calcium-mediated signaling|Fc-epsilon receptor signaling pathway|Fc-gamma receptor signaling pathway involved in phagocytosis|follicular B …	gga00562,gga04012,gga04370,gga04020,gga04070,gga04625	Inositol phosphate metabolism|ErbB signaling pathway|VEGF signaling pathway|Calcium signaling pathway|Phosphatidylinositol signaling system|C-type lectin receptor signaling pathway
PLK4	30.87454947864922	52.21667129400243	9.532427663295993	0.1823848932797779	-2.45494	0.0021273057481437	0.2418442589080405	Down	0.0726902740251045	0.0553129584301053	0.1118150597196236	0.3232676379332378	0.8270695217173504	0.2366851668752012	422497		protein_coding	GO:0005814,GO:0005813,GO:0032154,GO:0005829,GO:0098536,GO:0005730,GO:0001741,GO:0005524,GO:0042802,GO:0004674,GO:0007099,GO:0097711,GO:0098535,GO:0000086,GO:0046601,GO:0006468,GO:0010389,GO:0060707	centriole|centrosome|cleavage furrow|cytosol|deuterosome|nucleolus|XY body|ATP binding|identical protein binding|protein serine/threonine kinase activity|centriole replication|ciliary basal body-plasma membrane docking|de novo centriole assembly involved in multi-ciliated epithelial cell differentiation|G2/M transition of mitotic cell cycle|positive regulation of centriole replication|protein pho…	gga04068	FoxO signaling pathway
PLSCR5	9.096172610702835	0	18.192345221405677	95.2060668962984	6.572981605419742	0.0365199848211755	0.7641779406424954	Up	0.0026681754422104	0.1566248556853528	0	0	0	0	424884		protein_coding	GO:0005886,GO:0017128,GO:0017121	plasma membrane|phospholipid scramblase activity|phospholipid scrambling
PPDPF	428.214824797217	617.2362177484957	239.1934318459381	0.387639095500855	-1.36721	0.0312937354825915	0.7244343815372033	Down	7.529139617468523	15.632601575034895	8.396675143411349	23.916809194426587	9.21728244870415	38.75024673839028	419245	pancreatic progenitor cell differentiation and proliferation factor	protein_coding	GO:0030154,GO:0007275	cell differentiation|multicellular organism development
PPM1E	13.810391023043804	26.25775141400548	1.363030632082129	0.0510629737389997	-4.29158	0.0344326513959255	0.7506561434186791	Down	0.0043975484140134	0.0014341164769543	0	0.0656547838024961	0.058902292445344	0	417627		protein_coding	GO:0005739,GO:0005730,GO:0005634,GO:0032991,GO:0046872,GO:0004722,GO:0035690,GO:0006469,GO:0035970,GO:0051496	mitochondrion|nucleolus|nucleus|protein-containing complex|metal ion binding|protein serine/threonine phosphatase activity|cellular response to drug|negative regulation of protein kinase activity|peptidyl-threonine dephosphorylation|positive regulation of stress fiber assembly
PPM1L	11.916994190175846	23.83398838035168	0	0.0073567649427269	-7.08671	0.0138416446793541	0.528485370551999	Down	0	0	0	0	0.1615675860071597	0.0052758824440911	429162		protein_coding	GO:0005789,GO:0070062,GO:0016021,GO:0046872,GO:0004722,GO:0000165,GO:0030148,GO:0007178	endoplasmic reticulum membrane|extracellular exosome|integral component of membrane|metal ion binding|protein serine/threonine phosphatase activity|MAPK cascade|sphingolipid biosynthetic process|transmembrane receptor protein serine/threonine kinase signaling pathway
PPM1M	57.95573767886242	88.56700130606232	27.344474051662484	0.3088047724964193	-1.69523	0.0348076366769493	0.7515832332372291	Down	0.2549622091342165	0.3088338656676068	0.4802362928376748	0.8446144782140732	2.549486181144127	0.2869274365980992	415941	protein phosphatase%2C Mg2+/Mn2+ dependent 1M	protein_coding	GO:0005634,GO:0030145,GO:0004721,GO:0004722,GO:0006470	nucleus|manganese ion binding|phosphoprotein phosphatase activity|protein serine/threonine phosphatase activity|protein dephosphorylation
PPP1R27	25.18663759019617	38.48979340896548	11.883481771426863	0.3079281444938622	-1.69933	0.0205636704324404	0.6326165808973291	Down	0.5290945091807802	0.4436919157422414	0.4110894882674382	1.5126332832615412	1.5186162465795847	1.3575766714470063	422092	protein phosphatase 1 regulatory subunit 27	protein_coding	GO:0019902,GO:0004864,GO:0010923	phosphatase binding|protein phosphatase inhibitor activity|negative regulation of phosphatase activity
PPP1R36	199.75952194894745	320.6490394157311	78.87000448216357	0.2459697204786395	-2.02345	0.0413958140941693	0.799249644761939	Down	0.0861374341615397	0.1031397398133874	0.1284035319425006	0.0649339976231721	1.404836660306462	0.0559049818662208	776144		protein_coding	GO:0016604,GO:0031965,GO:0005654,GO:0005634,GO:0003677,GO:0000981,GO:0070530,GO:0046872,GO:0046982,GO:0042803,GO:0030183,GO:0006974,GO:0034644,GO:0006338,GO:0006281,GO:0045087,GO:0042789,GO:0000122,GO:0032825,GO:2000176,GO:0045582,GO:0002711,GO:0051260,GO:0033077,GO:0048538,GO:0019985	nuclear body|nuclear membrane|nucleoplasm|nucleus|DNA binding|DNA-binding transcription factor activity, RNA polymerase II-specific|K63-linked polyubiquitin modification-dependent protein binding|metal ion binding|protein heterodimerization activity|protein homodimerization activity|B cell differentiation|cellular response to DNA damage stimulus|cellular response to UV|chromatin remodeling|DNA re…
PPP1R3B	8.54695789360708	16.144097335997447	0.9498184512167144	0.0587854822856543	-4.0884	0.0412935853219658	0.799249644761939	Down	0.0084264842199788	0.0164881321021844	0	0.3533281432821035	0.0218452760235875	0.0159313272424627	422630		protein_coding	GO:0000164,GO:0019888,GO:0005977,GO:0005981	protein phosphatase type 1 complex|protein phosphatase regulator activity|glycogen metabolic process|regulation of glycogen catabolic process	gga04910	Insulin signaling pathway
PPP1R9A	160.2325225905762	285.60457276772024	34.860472413432014	0.1218581626550116	-3.03673	0.0098760477683427	0.4559127410350762	Down	0.1295430138839209	0.0529654024305714	0.0172075948241426	0.0589614717414423	1.9247819764811671	0.0712819139578855	420568		protein_coding	GO:0015629,GO:0030054,GO:0030864,GO:0005737,GO:0005829,GO:0030425,GO:0044326,GO:0030175,GO:0098978,GO:1990761,GO:0031594,GO:0043025,GO:0098871,GO:0014069,GO:0051015,GO:0051020,GO:0044325,GO:0008022,GO:0019904,GO:0042803,GO:0019901,GO:0008157,GO:0007015,GO:0007568,GO:0019722,GO:0097237,GO:0060079,GO:1900272,GO:1904049,GO:0051497,GO:0031175,GO:0060999,GO:1900454,GO:0045860,GO:0098974,GO:0030833,GO:…	actin cytoskeleton|cell junction|cortical actin cytoskeleton|cytoplasm|cytosol|dendrite|dendritic spine neck|filopodium|glutamatergic synapse|growth cone lamellipodium|neuromuscular junction|neuronal cell body|postsynaptic actin cytoskeleton|postsynaptic density|actin filament binding|GTPase binding|ion channel binding|protein C-terminus binding|protein domain specific binding|protein homodimeriz…
PPP2R3A	55.93715748517511	87.62608445130964	24.24823051904057	0.2765306526653814	-1.85449	0.0276125391980983	0.6957399357897306	Down	0.0814174677794496	0.0398274633028468	0.1341852588761287	0.1325468310079573	0.7299541237051577	0.1539299532979282	424733		protein_coding	GO:0000159,GO:0005509,GO:0030674,GO:0019888,GO:0001754,GO:0090090,GO:0090263,GO:0045732,GO:0006470,GO:0090249,GO:0007525,GO:0061053,GO:0090244	protein phosphatase type 2A complex|calcium ion binding|protein binding, bridging|protein phosphatase regulator activity|eye photoreceptor cell differentiation|negative regulation of canonical Wnt signaling pathway|positive regulation of canonical Wnt signaling pathway|positive regulation of protein catabolic process|protein dephosphorylation|regulation of cell motility involved in somitogenic ax…	gga03015,gga04261	mRNA surveillance pathway|Adrenergic signaling in cardiomyocytes
PRG4	18.79268065950884	36.69350648607685	0.8918548329408083	0.024760432762423	-5.33582	0.0115001883262062	0.4871325973070218	Down	0	0.0145874319694425	0	0.0094726540481111	0.6700033998348442	0.0093965425512152	100859371		protein_coding	GO:0005615,GO:0030247,GO:0005044,GO:0071425,GO:0006955,GO:0045409,GO:0042127	extracellular space|polysaccharide binding|scavenger receptor activity|hematopoietic stem cell proliferation|immune response|negative regulation of interleukin-6 biosynthetic process|regulation of cell proliferation
PSPH	57.79792415656765	87.25149055185051	28.34435776128475	0.3249331323822232	-1.62179	0.0380557782741486	0.7731553355092061	Down	0.6343569575454052	0.930936412170838	0.7841193808559056	0.9319730044985658	5.858679024504736	1.1493593905502262	417540	phosphoserine phosphatase	protein_coding	GO:0005737,GO:0005829,GO:0043005,GO:0005509,GO:0000287,GO:0016791,GO:0004647,GO:0042803,GO:0016311,GO:0006564,GO:0006563,GO:0009612,GO:0031667,GO:0033574	cytoplasm|cytosol|neuron projection|calcium ion binding|magnesium ion binding|phosphatase activity|phosphoserine phosphatase activity|protein homodimerization activity|dephosphorylation|L-serine biosynthetic process|L-serine metabolic process|response to mechanical stimulus|response to nutrient levels|response to testosterone	gga00260	Glycine, serine and threonine metabolism
PTGS1	7.775265761835753	14.897998016768394	0.6525335069031115	0.0432118007191053	-4.53243	0.022471355149277	0.6521094653435632	Down	0.0080940383852132	0.0079188170684001	0	0.2853948465198238	0.0209834253592109	0.0382569915464132	427752		protein_coding			gga00590	Arachidonic acid metabolism
PTTG1IP	89.2897805114641	28.74104152894021	149.83851949398797	5.211621372938133	2.3817322751519305	6.501682738501322e-05	0.029228209885082	Up	2.412670961864358	2.6227122130541383	1.1531433863618248	0.2554669545063937	0.6602224955022126	0.3167678900043015	107051859		protein_coding	GO:0005737,GO:0016021,GO:0005654,GO:0005634,GO:0005886,GO:0002039,GO:0043518,GO:1902254,GO:1903364,GO:0031398,GO:0006606	cytoplasm|integral component of membrane|nucleoplasm|nucleus|plasma membrane|p53 binding|negative regulation of DNA damage response, signal transduction by p53 class mediator|negative regulation of intrinsic apoptotic signaling pathway by p53 class mediator|positive regulation of cellular protein catabolic process|positive regulation of protein ubiquitination|protein import into nucleus
RAB11FIP3	35.29858361611747	52.090869586613294	18.50629764562164	0.3538619161155043	-1.49874	0.0370465697262934	0.7684821912512149	Down	0.1265457662944967	0.0742837673636934	0.0850932283230502	0.3376640259714417	0.3346254101468123	0.1483354167693858	100857269		protein_coding	GO:0005813,GO:0032154,GO:0005829,GO:0030139,GO:0005768,GO:0045171,GO:0043231,GO:0005815,GO:0030496,GO:0005654,GO:0055037,GO:0055038,GO:0030306,GO:0005509,GO:0051959,GO:0042803,GO:0017137,GO:0007049,GO:0051301,GO:0032456,GO:0070164,GO:0061512,GO:0032465,GO:0016192	centrosome|cleavage furrow|cytosol|endocytic vesicle|endosome|intercellular bridge|intracellular membrane-bounded organelle|microtubule organizing center|midbody|nucleoplasm|recycling endosome|recycling endosome membrane|ADP-ribosylation factor binding|calcium ion binding|dynein light intermediate chain binding|protein homodimerization activity|Rab GTPase binding|cell cycle|cell division|endocyti…	gga04144	Endocytosis
RAP1GAP3	260.332545508666	169.53588356376008	351.12920745357155	2.0705632243016336	1.0500232558320723	0.0068214287942299	0.3909032425729938	Up	4.087130340566587	4.318131223990202	3.041641894964766	1.2849193660118996	2.976626781291572	1.4339196138511168	395647	RAP1 GTPase activating protein 3	protein_coding
RAPGEF4	9.502167425261636	0.7053004506965359	18.29903439982673	26.05042118369089	4.7032347930997815	0.0488032716124795	0.8273235737487687	Up	0.3136165034257044	0.0187853432068287	0	0	0.0082962906290768	0.0060503204797086	429022		protein_coding	GO:0005829,GO:0098686,GO:0016020,GO:0005886,GO:0030552,GO:0005085,GO:0017016,GO:0005088,GO:0017156,GO:0019933,GO:0007186,GO:0030073,GO:0017157,GO:0050796,GO:0098693,GO:0007264	cytosol|hippocampal mossy fiber to CA3 synapse|membrane|plasma membrane|cAMP binding|guanyl-nucleotide exchange factor activity|Ras GTPase binding|Ras guanyl-nucleotide exchange factor activity|calcium ion regulated exocytosis|cAMP-mediated signaling|G protein-coupled receptor signaling pathway|insulin secretion|regulation of exocytosis|regulation of insulin secretion|regulation of synaptic vesic…	gga04261	Adrenergic signaling in cardiomyocytes
RAPH1	12.3218064408375	23.74517185091956	0.8984410307554337	0.0383819207654086	-4.70343	0.039802660035947	0.7910718416445777	Down	0	0.004865684762015	0.0024589935508921	0.0047394512503247	0.2191840582294093	0	424107		protein_coding	GO:0005856,GO:0005829,GO:0030175,GO:0030027,GO:0016604,GO:0005886,GO:0048675,GO:0007165	cytoskeleton|cytosol|filopodium|lamellipodium|nuclear body|plasma membrane|axon extension|signal transduction
RD3	136.05408247785653	245.3600044616696	26.748160494043283	0.1090842176888472	-3.19649	0.0052506676987559	0.3499839388201405	Down	0.0310129665459026	0.0792252675189885	0.0357790304781542	0.0558250171953242	1.4940944496215984	0.0309456748118918	421378		protein_coding	GO:0050896,GO:0060041,GO:0007601	response to stimulus|retina development in camera-type eye|visual perception
REC114	32.14488781568032	56.15989578703452	8.12987984432611	0.1449158333254423	-2.78671	0.0257246339989777	0.6867787345014454	Down	0.0605995720495066	0.1185754014609205	0.0798999967453974	0.0962492712055234	1.9244949270927203	0.0763807370405549	769575	REC114 meiotic recombination protein	protein_coding	GO:0006310,GO:0051321	DNA recombination|meiotic cell cycle
RHOQ	65.51015879647747	103.01889901250296	28.001418580451947	0.2721846006109686	-1.87734	0.0421904285346364	0.8024651026326559	Down	0.0569240978167317	0.2376183205485063	0.0450323499965566	0.2748511968075582	0.9493871195083076	0.1183843756527967	395114	ras homolog family member Q	protein_coding	GO:0005884,GO:0005938,GO:0042995,GO:0005737,GO:0005829,GO:0070062,GO:0030660,GO:0045121,GO:0005886,GO:0032427,GO:0005525,GO:0003924,GO:0005522,GO:0019901,GO:0030036,GO:0007015,GO:0030031,GO:0032869,GO:0030866,GO:0006897,GO:0007163,GO:0046039,GO:0008286,GO:1903077,GO:0051491,GO:0046326,GO:0045944,GO:0032956,GO:0008360,GO:0051056,GO:0007266	actin filament|cell cortex|cell projection|cytoplasm|cytosol|extracellular exosome|Golgi-associated vesicle membrane|membrane raft|plasma membrane|GBD domain binding|GTP binding|GTPase activity|profilin binding|protein kinase binding|actin cytoskeleton organization|actin filament organization|cell projection assembly|cellular response to insulin stimulus|cortical actin cytoskeleton organization|e…	gga04910	Insulin signaling pathway
RHPN2	21.452496080632947	37.41159113581072	5.493401025455164	0.1474822984842632	-2.76139	0.0430791901772057	0.8047608502808837	Down	0.0177297983676099	0.1040758814704023	0.0350648721754492	0.0929277942979606	1.0801468006336672	0.0419005145508335	415771		protein_coding	GO:0005829,GO:0048471,GO:0007165	cytosol|perinuclear region of cytoplasm|signal transduction
RND2	48.35515446735399	93.46608783158054	3.2442211031274044	0.0345937378758773	-4.85335	0.003687727431717	0.2987916830721446	Down	0.0642693383554703	0	0.0953308698515277	0.0459350544197697	5.53995967190189	0.0911319449133312	428307	Rho family GTPase 2	protein_coding	GO:0002080,GO:0005938,GO:0032153,GO:0005737,GO:0005769,GO:0043231,GO:0005525,GO:0003924,GO:0019901,GO:0047485,GO:0051017,GO:0007015,GO:0030950,GO:0048672,GO:0032956,GO:0030334,GO:0008360,GO:0007266,GO:0007165	acrosomal membrane|cell cortex|cell division site|cytoplasm|early endosome|intracellular membrane-bounded organelle|GTP binding|GTPase activity|protein kinase binding|protein N-terminus binding|actin filament bundle assembly|actin filament organization|establishment or maintenance of actin cytoskeleton polarity|positive regulation of collateral sprouting|regulation of actin cytoskeleton organizat…
RNFT1	50.5964908450569	85.68982251134294	15.503159178770828	0.1811673851803699	-2.4646	0.0195516370424256	0.6249348940900075	Down	0.0776877563712119	0.235618465817267	0.069140665653523	0.3257499806302547	1.9535990623845263	0.102814925658274	417638		protein_coding	GO:0005789,GO:0016021,GO:0046872,GO:0016740,GO:0016567	endoplasmic reticulum membrane|integral component of membrane|metal ion binding|transferase activity|protein ubiquitination
RPS6KA1	144.7585539659885	208.30393995526376	81.2131679767132	0.3895665674116042	-1.36006	0.0218892348197546	0.6422071083117924	Down	0.337400199055902	0.3554881011669766	0.2383174079222122	1.120062732368363	1.047711147631887	0.2698796997454892	386579	ribosomal protein S6 kinase A1	protein_coding	GO:0005829,GO:0005634,GO:0005524,GO:0043027,GO:0000287,GO:0004712,GO:0004711,GO:0035556,GO:2000491,GO:0045944	cytosol|nucleus|ATP binding|cysteine-type endopeptidase inhibitor activity involved in apoptotic process|magnesium ion binding|protein serine/threonine/tyrosine kinase activity|ribosomal protein S6 kinase activity|intracellular signal transduction|positive regulation of hepatic stellate cell activation|positive regulation of transcription by RNA polymerase II	gga04010,gga04150,gga04114,gga04914	MAPK signaling pathway|mTOR signaling pathway|Oocyte meiosis|Progesterone-mediated oocyte maturation
SCNN1A	63.77308257209639	114.1433276621247	13.402837482068009	0.1173494309894728	-3.09112	0.0141082899846579	0.5328269084720698	Down	0.121887245475249	0.1022130914440844	0.1377490706014762	0.1161548652850952	3.554855154424404	0.0576107883090964	396050	sodium channel epithelial 1 alpha subunit	protein_coding	GO:0001669,GO:0016324,GO:0060170,GO:0005737,GO:0005887,GO:0031514,GO:0034706,GO:0015280,GO:0050891,GO:0055078,GO:0035725	acrosomal vesicle|apical plasma membrane|ciliary membrane|cytoplasm|integral component of plasma membrane|motile cilium|sodium channel complex|ligand-gated sodium channel activity|multicellular organismal water homeostasis|sodium ion homeostasis|sodium ion transmembrane transport
SCRIB	3157.438781617401	2074.7712794502454	4240.106283784555	2.043789337749827	1.0312464990904375	0.012054611341198	0.4962137819746185	Up	8.208068451169908	20.76059155778592	12.147851719179537	3.721730812053576	9.419501955044208	6.629689703150114	429470		protein_coding	GO:0016323,GO:0030054,GO:0005913,GO:0005911,GO:0005737,GO:0016020,GO:0005886,GO:0014069,GO:0045202,GO:0035255,GO:0046982,GO:0090630,GO:0033564,GO:0060561,GO:0016477,GO:0008283,GO:0098609,GO:0071679,GO:0060027,GO:0035089,GO:0000132,GO:0001736,GO:0045197,GO:0097475,GO:0045930,GO:0001764,GO:0098968,GO:0098887,GO:0050918,GO:0043065,GO:0043113,GO:0097120,GO:0014021,GO:0001944	basolateral plasma membrane|cell junction|cell-cell adherens junction|cell-cell junction|cytoplasm|membrane|plasma membrane|postsynaptic density|synapse|ionotropic glutamate receptor binding|protein heterodimerization activity|activation of GTPase activity|anterior/posterior axon guidance|apoptotic process involved in morphogenesis|cell migration|cell proliferation|cell-cell adhesion|commissural …	gga04530	Tight junction
SDR42E2	25.90892870482992	39.17162043747322	12.646236972186614	0.3231391278004547	-1.62977	0.0405410736326991	0.796869396537794	Down	0.1452249776403104	0.2249617718861645	0.1077062857411623	0.2883229572829984	0.6117948380113114	0.5491321367650812	416618	short chain dehydrogenase/reductase family 42E%2C member 2	protein_coding	GO:0003854,GO:0016491,GO:0016616,GO:0006694	3-beta-hydroxy-delta5-steroid dehydrogenase activity|oxidoreductase activity|oxidoreductase activity, acting on the CH-OH group of donors, NAD or NADP as acceptor|steroid biosynthetic process
SEBOX	13.325438475694432	25.151279834191584	1.4995971171972646	0.060398401342215	-4.04935	0.0283064261097525	0.6994297061445246	Down	0	0.0311787732266915	0.0210092805813452	0.0303698827565719	0.9501079181579736	0.020083909898124	417567		protein_coding	GO:0005634,GO:0003677,GO:0009792,GO:0048477	nucleus|DNA binding|embryo development ending in birth or egg hatching|oogenesis
SEC24D	6.2846770291237535	11.916820551344388	0.6525335069031115	0.0540696652680283	-4.20904	0.0420244851038036	0.8024651026326559	Down	0.005787447135541	0.0056621593546073	0	0.0165457872089633	0.2250553911583762	0.0109418960277824	422683		protein_coding	GO:0030127,GO:0005829,GO:0005789,GO:0012507,GO:0000139,GO:0000149,GO:0008270,GO:0019886,GO:0002474,GO:0090110,GO:0048208,GO:0006888,GO:0001701,GO:0006886	COPII vesicle coat|cytosol|endoplasmic reticulum membrane|ER to Golgi transport vesicle membrane|Golgi membrane|SNARE binding|zinc ion binding|antigen processing and presentation of exogenous peptide antigen via MHC class II|antigen processing and presentation of peptide antigen via MHC class I|cargo loading into COPII-coated vesicle|COPII vesicle coating|ER to Golgi vesicle-mediated transport|in…	gga04141	Protein processing in endoplasmic reticulum
SECISBP2	334.2588659612701	196.24814819304197	472.2695837294981	2.4069018464582435	1.2671773098575947	0.0244014098858584	0.6719004141310821	Up	2.1669901189326115	1.4827544250570563	6.2445536909761135	1.095883976654328	1.6629445533904608	1.2504546859107426	426815		protein_coding	GO:0005739,GO:0005634,GO:1990904,GO:0003730,GO:0043021,GO:0003723,GO:0035368,GO:2000623,GO:0048666,GO:0001514,GO:0021756	mitochondrion|nucleus|ribonucleoprotein complex|mRNA 3'-UTR binding|ribonucleoprotein complex binding|RNA binding|selenocysteine insertion sequence binding|negative regulation of nuclear-transcribed mRNA catabolic process, nonsense-mediated decay|neuron development|selenocysteine incorporation|striatum development
SELE	51.93727560168809	100.96054603363552	2.9140051697406744	0.0287266450118526	-5.12147	0.000435758329913	0.0984867459297839	Down	0.0116306930286557	0.0113789095244346	0.0028753059954897	0.762004329448665	0.0904561236657384	0.0054973216545289	424402		protein_coding	GO:0016021,GO:0005886,GO:0005509,GO:0030246,GO:0007155	integral component of membrane|plasma membrane|calcium ion binding|carbohydrate binding|cell adhesion	gga04514	Cell adhesion molecules
SERPINB2	19.02613153545069	36.50787473105747	1.5443883398439198	0.0424682940641771	-4.55747	0.0380848678897171	0.7731553355092061	Down	0.0156018556768259	0.0610564146856886	0	1.5908864277655008	0.0404470992697464	0	420896		protein_coding	GO:0005737,GO:0005615,GO:0005634,GO:0004867,GO:0010951	cytoplasm|extracellular space|nucleus|serine-type endopeptidase inhibitor activity|negative regulation of endopeptidase activity
SFXN1	59.16207570313176	97.2358258345268	21.08832557173669	0.2158626094566796	-2.21181	0.013199887735165	0.5181792548655231	Down	0.19632400165396	0.0443247557288819	0.0746686874942904	0.6284333570418922	0.8221678020314562	0.1380010337024247	416221	sideroflexin 1	protein_coding	GO:0016021,GO:0031966,GO:0015075,GO:0030218,GO:0055072,GO:0006826	integral component of membrane|mitochondrial membrane|ion transmembrane transporter activity|erythrocyte differentiation|iron ion homeostasis|iron ion transport
SHB	102.5276116496357	6.669077493601256	198.38614580567008	29.79367124075832	4.896934001438908	0.0006207241630133	0.1103971646925156	Up	0.0402111826977392	0.0458974637284474	4.234819677501185	0.0255466954506393	0.0521228285922799	0.0570182202007742	427280		protein_coding	GO:0036464,GO:0005829,GO:0005654,GO:0005886,GO:0001784,GO:0005070,GO:0001525,GO:0006915,GO:0030154,GO:0007165,GO:0048010	cytoplasmic ribonucleoprotein granule|cytosol|nucleoplasm|plasma membrane|phosphotyrosine residue binding|SH3/SH2 adaptor activity|angiogenesis|apoptotic process|cell differentiation|signal transduction|vascular endothelial growth factor receptor signaling pathway
SKA1	48.79932614148522	93.91618636977483	3.682465913195598	0.0386641820077364	-4.69286	3.2088252059713035e-05	0.0171993031040061	Down	0.1793616900281489	0.075205214265571	0.0253378706756326	2.6859843347634844	0.4649870010356324	3.4637236570563807	107049906		protein_coding	GO:0000940,GO:0005737,GO:0005876,GO:0008017,GO:0051301,GO:0007059,GO:0000278,GO:0031110	condensed chromosome outer kinetochore|cytoplasm|spindle microtubule|microtubule binding|cell division|chromosome segregation|mitotic cell cycle|regulation of microtubule polymerization or depolymerization
SLC18A1	57.76328144827219	101.1901528311835	14.336410065360852	0.1412425461094356	-2.82375	0.0276293789458987	0.6957399357897306	Down	0.3516224495990656	0.1323117147841213	0.0936137742136938	0.2706460448526256	4.750656910933137	0.076706125830638	431330		protein_coding	GO:0030054,GO:0005737,GO:0016021,GO:0030672,GO:0043195,GO:0015238,GO:0019899,GO:0008504,GO:0005335,GO:0015842,GO:0071285,GO:0051612,GO:0006836,GO:0033603,GO:0051610	cell junction|cytoplasm|integral component of membrane|synaptic vesicle membrane|terminal bouton|drug transmembrane transporter activity|enzyme binding|monoamine transmembrane transporter activity|serotonin:sodium symporter activity|aminergic neurotransmitter loading into synaptic vesicle|cellular response to lithium ion|negative regulation of serotonin uptake|neurotransmitter transport|positive …
SLC18A2	11.991503513335472	23.68572208235733	0.2972849443136027	0.0144117077582859	-6.11661	0.0015406273088776	0.2006559081917701	Down	0	0.008375109962208	0	0.2692083646338309	0.3772728155274307	0.0242768465231795	423921		protein_coding
SLC18B1	93.214477021842	52.79930684618439	133.62964719749962	2.5289926046516324	1.3385628182395797	0.0032268522144534	0.2828264934630385	Up	2.178017407587092	1.7264690964951792	2.6882853016724053	0.8029634771978768	1.1952256424692551	0.6311980096026671	421699	solute carrier family 18 member B1	protein_coding	GO:0016021,GO:0055085	integral component of membrane|transmembrane transport
SLC24A5	33.60657640649477	66.5026556878105	0.7104971251790175	0.0103323900301156	-6.59668	0.0055584282831279	0.3569689242104673	Down	0.0231809277657989	0	0	0.0220907243520132	2.914631652642864	0	415431	solute carrier family 24 member 5	protein_coding
SLC25A22	74.82895660333615	136.41534503561954	13.242568171052712	0.0973198125615581	-3.36112	0.0182094039937317	0.6074533707195514	Down	0.007692484893076	0.1317042384759682	0.0266239913909625	0.0879684704970364	1.8646159189050533	0.0145436092847275	429678	solute carrier family 25 member 22	protein_coding	GO:0016021,GO:0005743,GO:0005739,GO:0015183,GO:0005313,GO:0015293,GO:0015810,GO:0015813,GO:0043490	integral component of membrane|mitochondrial inner membrane|mitochondrion|L-aspartate transmembrane transporter activity|L-glutamate transmembrane transporter activity|symporter activity|aspartate transmembrane transport|L-glutamate transmembrane transport|malate-aspartate shuttle
SLC25A48	12.337217481125409	24.67443496225081	0	0.0071075380676751	-7.13643	0.0015708469104788	0.2011813353753356	Down	0	0	0	0.0063923559568437	0.4173536097246614	0.1395018732670189	416308	solute carrier family 25 member 48	protein_coding	GO:0016021,GO:0005743,GO:0015227,GO:0006844	integral component of membrane|mitochondrial inner membrane|acyl carnitine transmembrane transporter activity|acyl carnitine transport
SLC32A1	259.9064744606917	35.18716519349032	484.62578372789307	13.76529755272469	3.782963890669047	0.0017503914428092	0.213977676727974	Up	0.3571152992694431	13.267872507646212	0.5473670144119644	0.3998761166230185	0.6133458959571129	0.033758567318398	419167		protein_coding	GO:0051286,GO:0044316,GO:0030659,GO:0044292,GO:0060077,GO:0016021,GO:0048786,GO:0015495,GO:0015187	cell tip|cone cell pedicle|cytoplasmic vesicle membrane|dendrite terminus|inhibitory synapse|integral component of membrane|presynaptic active zone|gamma-aminobutyric acid:proton symporter activity|glycine transmembrane transporter activity
SLC43A2	95.00343215229898	136.21459807045818	53.79226623413976	0.3939399066189607	-1.34395	0.0347683349332894	0.7515832332372291	Down	0.3459608198396349	0.1295384342589761	0.2196259788742982	0.7855581716074312	0.7141883113302767	0.3068534722602212	417557		protein_coding	GO:0016021,GO:0005886,GO:0015179,GO:0015175,GO:0015804	integral component of membrane|plasma membrane|L-amino acid transmembrane transporter activity|neutral amino acid transmembrane transporter activity|neutral amino acid transport
SLC6A4	97.06334823999904	144.37653810228284	49.75015837771521	0.3438225265104576	-1.54026	0.0102322241280232	0.4599879853165542	Down	0.2014970014520741	0.0823847573905119	0.1724885400421557	0.4442266672522177	0.7133883350907879	0.2359649120793909	404747	solute carrier family 6 member 4	protein_coding	GO:0005829,GO:0012505,GO:0010008,GO:0005887,GO:0045121,GO:0043005,GO:0005886,GO:0098793,GO:0051015,GO:0046872,GO:0050998,GO:0017137,GO:0051378,GO:0005335,GO:0048854,GO:0071310,GO:0046621,GO:0045787,GO:0010628,GO:0051259,GO:0090067,GO:0009636,GO:0051610,GO:0035176	cytosol|endomembrane system|endosome membrane|integral component of plasma membrane|membrane raft|neuron projection|plasma membrane|presynapse|actin filament binding|metal ion binding|nitric-oxide synthase binding|Rab GTPase binding|serotonin binding|serotonin:sodium symporter activity|brain morphogenesis|cellular response to organic substance|negative regulation of organ growth|positive regulati…
SLC8A1	49.45732214542876	90.46815241571022	8.446491875147315	0.0935993869088003	-3.41736	0.045467844492913	0.8106902152287299	Down	0.0058891597389776	0.0720208757978399	0.0029118017755535	0.7380031748152629	0.0229010670440597	0.0027835491213031	395760	solute carrier family 8 member A1	protein_coding	GO:0005901,GO:0016021,GO:0031226,GO:0005886,GO:0042383,GO:0005509,GO:0005432,GO:0005516,GO:0070588,GO:0006816,GO:0007154,GO:0006874,GO:0007204,GO:0051924,GO:0002028,GO:0002026,GO:0035725,GO:0006814	caveola|integral component of membrane|intrinsic component of plasma membrane|plasma membrane|sarcolemma|calcium ion binding|calcium:sodium antiporter activity|calmodulin binding|calcium ion transmembrane transport|calcium ion transport|cell communication|cellular calcium ion homeostasis|positive regulation of cytosolic calcium ion concentration|regulation of calcium ion transport|regulation of s…	gga04371,gga04020,gga04260,gga04261	Apelin signaling pathway|Calcium signaling pathway|Cardiac muscle contraction|Adrenergic signaling in cardiomyocytes
SLC9B2	35.656482298456005	69.18147322137493	2.1314913755370526	0.0303931465745327	-5.04011	0.0244353616583317	0.6719004141310821	Down	0.0306643487781438	0	0	0.0487036644330948	1.2851841315330843	0	428776		protein_coding	GO:0016324,GO:0016323,GO:0030054,GO:0010008,GO:0016021,GO:0005743,GO:0031966,GO:0005886,GO:0097228,GO:0030672,GO:0042802,GO:0010348,GO:0005451,GO:0015385,GO:0072583,GO:0030317,GO:0034220,GO:2001206,GO:0061178,GO:0006814	apical plasma membrane|basolateral plasma membrane|cell junction|endosome membrane|integral component of membrane|mitochondrial inner membrane|mitochondrial membrane|plasma membrane|sperm principal piece|synaptic vesicle membrane|identical protein binding|lithium:proton antiporter activity|monovalent cation:proton antiporter activity|sodium:proton antiporter activity|clathrin-dependent endocytosi…
SMAD9	34.17651373533228	65.58656836449306	2.7664591061714576	0.0424148390943484	-4.55929	0.0036698545072143	0.2987916830721446	Down	0.0017560490871843	0.0051541013852671	0.0086825066336379	0.0050203853002159	0.4233803766520933	0.0066400629091387	395543	SMAD family member 9	protein_coding	GO:0005737,GO:0005829,GO:0005622,GO:0005654,GO:0005634,GO:0071141,GO:0005667,GO:0003677,GO:0000981,GO:0046872,GO:0030618,GO:0030509,GO:0071773,GO:1901522,GO:0060395,GO:0007179	cytoplasm|cytosol|intracellular|nucleoplasm|nucleus|SMAD protein complex|transcription factor complex|DNA binding|DNA-binding transcription factor activity, RNA polymerase II-specific|metal ion binding|transforming growth factor beta receptor, pathway-specific cytoplasmic mediator activity|BMP signaling pathway|cellular response to BMP stimulus|positive regulation of transcription from RNA polyme…	gga04350	TGF-beta signaling pathway
SMAGP	19.9770033154012	38.75169445791872	1.202312172883662	0.031521935281542	-4.9875	0.0055090142154685	0.3560170341135799	Down	0	0.0399533004696805	0.0403827674816785	0.0583751504034582	2.858462502352522	0.0579061139479765	107055421		protein_coding
SMCO3	1187.2289080426392	1603.6354236061263	770.8223924791517	0.4807272252150142	-1.05671	0.0025624028126146	0.2501094168730664	Down	6.160687243756247	11.286361530602624	5.167661080575871	13.158409122184944	20.06712743695341	13.211754370762172	769813		protein_coding	GO:0016021	integral component of membrane
SMOC1	185.0417713629328	317.79394493254887	52.28959779331655	0.1645504930198719	-2.6034	0.0111921654008541	0.4784479049886599	Down	0.2543264644051956	0.3182591060653556	0.3977136335349938	0.3663663669009617	6.4399650937706125	0.1677335365780768	768688		protein_coding	GO:0005604,GO:0005509,GO:0050840,GO:0030154,GO:0030198,GO:0001654,GO:0060173,GO:0010811,GO:0045667	basement membrane|calcium ion binding|extracellular matrix binding|cell differentiation|extracellular matrix organization|eye development|limb development|positive regulation of cell-substrate adhesion|regulation of osteoblast differentiation
SMTNL2	252.7159808632961	343.0886495568492	162.34331216974303	0.4728064460608787	-1.08068	0.0354403444751223	0.7563501387523822	Down	1.476284679462457	0.7801938374169461	1.0036476754641217	2.763464652112431	1.5377145672984684	2.292690672408756	417687		protein_coding	GO:0031941,GO:0005815,GO:0030036	filamentous actin|microtubule organizing center|actin cytoskeleton organization
SNX19	100.38715117684146	197.31710471577637	3.4571976379065994	0.0175396285689668	-5.83324	0.0001700170766535	0.059857400679524	Down	0.0169049254614935	0.0330779286960303	0.0111444969302016	3.1199474614955447	0.0438252482558407	0.0106536285875886	419734		protein_coding	GO:0005737,GO:0030659,GO:0031901,GO:0032266,GO:0002062,GO:1990502,GO:0006887,GO:0030073	cytoplasm|cytoplasmic vesicle membrane|early endosome membrane|phosphatidylinositol-3-phosphate binding|chondrocyte differentiation|dense core granule maturation|exocytosis|insulin secretion
SPATA6	91.97812128484664	46.16683425147215	137.78940831822112	2.9811700812295427	1.575878686079407	0.0278841566399933	0.697716506188489	Up	0.6515105978446192	0.1961250983812694	0.7814966286552498	0.2534912737256654	0.2048800944922162	0.09110670490984	424626		protein_coding	GO:0005576,GO:0097224,GO:0032027,GO:0030154,GO:0044458,GO:0007275,GO:0007283	extracellular region|sperm connecting piece|myosin light chain binding|cell differentiation|motile cilium assembly|multicellular organism development|spermatogenesis
SPATS2L	10.361405915088064	18.564095008261123	2.158716821915001	0.1170052892238909	-3.09535	0.0331808760708856	0.7416492704192821	Down	0.0042363235037652	0.0124338442464639	0.0125674984345636	0.1614835363504384	0.0658948528347407	0.0120139528446637	424067	spermatogenesis associated serine rich 2 like	protein_coding	GO:0005737,GO:0005829,GO:0005730,GO:0005634,GO:0032991,GO:0003723	cytoplasm|cytosol|nucleolus|nucleus|protein-containing complex|RNA binding
SPDYA	38.77194138284093	76.34815679061279	1.1957259750690363	0.0158636495297403	-5.97813	0.0056639212276765	0.3604219462506879	Down	0	0.0547073777444852	0.0184318132170702	0.0177626899764952	5.412011868666892	0	101748777		protein_coding	GO:0005654,GO:0005634,GO:0030295,GO:0019901,GO:0006974,GO:0000082,GO:0007140,GO:0007275,GO:0008284,GO:0045737	nucleoplasm|nucleus|protein kinase activator activity|protein kinase binding|cellular response to DNA damage stimulus|G1/S transition of mitotic cell cycle|male meiotic nuclear division|multicellular organism development|positive regulation of cell proliferation|positive regulation of cyclin-dependent protein serine/threonine kinase activity	gga04114,gga04914	Oocyte meiosis|Progesterone-mediated oocyte maturation
SRC	35.463427207537606	60.59346652618743	10.333387888887769	0.170647434237517	-2.55091	0.0307146615514027	0.7193941569417613	Down	0.0571181572411069	0.111763304533557	0.0635426288037349	0.3470032318845723	1.1568454499351903	0.0202479475144795	396442	SRC proto-oncogene%2C non-receptor tyrosine kinase	protein_coding	GO:0005856,GO:0005829,GO:0010008,GO:0031234,GO:0005743,GO:0005634,GO:0048471,GO:0032991,GO:0005524,GO:0071253,GO:0070851,GO:0020037,GO:0004715,GO:0019903,GO:0004713,GO:0005102,GO:0045453,GO:0007155,GO:0007049,GO:0030154,GO:0007173,GO:2001237,GO:2001243,GO:0036035,GO:0038083,GO:0050847,GO:0007169	cytoskeleton|cytosol|endosome membrane|extrinsic component of cytoplasmic side of plasma membrane|mitochondrial inner membrane|nucleus|perinuclear region of cytoplasm|protein-containing complex|ATP binding|connexin binding|growth factor receptor binding|heme binding|non-membrane spanning protein tyrosine kinase activity|protein phosphatase binding|protein tyrosine kinase activity|signaling recept…	gga04012,gga04370,gga04144,gga04137,gga04510,gga04520,gga04530,gga04540,gga04810,gga04625,gga04912,gga05168	ErbB signaling pathway|VEGF signaling pathway|Endocytosis|Mitophagy - animal|Focal adhesion|Adherens junction|Tight junction|Gap junction|Regulation of actin cytoskeleton|C-type lectin receptor signaling pathway|GnRH signaling pathway|Herpes simplex virus 1 infection
STRIP2	34.978040135679656	57.36692626232915	12.589154009030151	0.220069081248048	-2.18397	0.0271832149805079	0.6950640464261002	Down	0.042446709392406	0.1868751664825697	0.0559656087923426	0.532597362931169	0.6969273351536375	0.0936259773411728	416676		protein_coding	GO:0005737,GO:0005829,GO:0016477,GO:0007010,GO:0008360	cytoplasm|cytosol|cell migration|cytoskeleton organization|regulation of cell shape
SULF2	14.194420615925386	25.86828964953164	2.520551582319136	0.0974800729606717	-3.35875	0.0318365675738411	0.7303093809723216	Down	0.0109428109663659	0.0107059188667848	0.0216419983927573	0.3649858974488117	0.035460922935604	0.0103443795719837	419209		protein_coding	GO:0009986,GO:0005783,GO:0005615,GO:0005795,GO:0005886,GO:0004065,GO:0005509,GO:0005539,GO:0008449,GO:0060348,GO:0051216,GO:0002063,GO:0048706,GO:0014846,GO:0035860,GO:0032836,GO:0003094,GO:0030201,GO:0060384,GO:0001822,GO:0097421,GO:0040037,GO:0090263,GO:0010575,GO:0030177,GO:2000345,GO:0009611	cell surface|endoplasmic reticulum|extracellular space|Golgi stack|plasma membrane|arylsulfatase activity|calcium ion binding|glycosaminoglycan binding|N-acetylglucosamine-6-sulfatase activity|bone development|cartilage development|chondrocyte development|embryonic skeletal system development|esophagus smooth muscle contraction|glial cell-derived neurotrophic factor receptor signaling pathway|glo…
TAS1R1	135.36652160927096	201.2351794474121	69.49786377112976	0.3454047590454155	-1.53364	0.0173259531303957	0.5914916242612185	Down	0.8120113652944521	1.2404301385547738	1.0565425289992776	1.6969787660586493	6.980076478937818	1.144673764068449	428176		protein_coding
TBCEL	1403.630004636461	925.4796617480508	1881.780347524872	2.033482922255962	1.0239528747045992	0.0254841232651259	0.6842904466720512	Up	5.688411210899704	6.294509311329932	17.229261781932564	3.490862469809928	5.994125288112192	4.501194456500148	429536		protein_coding	GO:0005737,GO:0005856	cytoplasm|cytoskeleton
TCF24	12.071528098481195	23.128687929655143	1.0143682673072456	0.0432055327009373	-4.53264	0.0487771450419033	0.8273235737487687	Down	0.0225820943641366	0	0.0111653589611454	0	0.9659603202238326	0.0213471434671562	429524		protein_coding	GO:0005634,GO:0003677,GO:0046983	nucleus|DNA binding|protein dimerization activity
TCP1	4821.547154440064	6664.111178628702	2978.983130251427	0.4470380613587777	-1.16153	0.00695874605009	0.3942157924961594	Down	31.52772297676961	62.30376250102624	61.88041666703391	58.910777535688666	217.4445792367214	83.48428138258879	421586	t-complex 1	protein_coding	GO:0005829,GO:0005524,GO:0051082,GO:0006457	cytosol|ATP binding|unfolded protein binding|protein folding
TERF1	90.58959624125217	52.93929317317093	128.23989930933337	2.424611074623489	1.2777533470062008	0.0027755223634116	0.2565126083767149	Up	0.8761836073665118	1.0300996759645618	1.0411724490445322	0.3297806450079483	0.4390228482504047	0.4106536855280373	378896	telomeric repeat binding factor 1	protein_coding
TGM6	13.234459282847205	26.468918565694395	0	0.006624923548192	-7.23788	0.0392059428951004	0.783893859664447	Down	0	0	0	0	1.16559077700626	0	771144		protein_coding	GO:0005737,GO:0046872,GO:0003810,GO:0018149	cytoplasm|metal ion binding|protein-glutamine gamma-glutamyltransferase activity|peptide cross-linking
TIAM2	36.36479954398585	63.74606943553678	8.983529652434889	0.1412036241312118	-2.82415	0.0189125435415294	0.6187656023750678	Down	0.0124869108244884	0.0317631385524319	0.027165403414824	0.083297543339593	0.482339027425247	0.0094432295794591	421648	T-cell lymphoma invasion and metastasis 2	protein_coding	GO:0005829,GO:0070062,GO:0030175,GO:0030426,GO:0030027,GO:0016020,GO:0005096,GO:0005085,GO:0005089,GO:0007186,GO:0035556,GO:0043065,GO:0019216,GO:0035023,GO:0051056	cytosol|extracellular exosome|filopodium|growth cone|lamellipodium|membrane|GTPase activator activity|guanyl-nucleotide exchange factor activity|Rho guanyl-nucleotide exchange factor activity|G protein-coupled receptor signaling pathway|intracellular signal transduction|positive regulation of apoptotic process|regulation of lipid metabolic process|regulation of Rho protein signal transduction|reg…
TLR15	187.52073749510564	313.5136377667504	61.52783722346089	0.1961315106867598	-2.35011	0.0481744780263255	0.8273235737487687	Down	0.9078094953149318	0.6824785820566258	0.1889903281699595	7.986377819704393	0.4706909426108929	0.1716327921125968	421219	toll-like receptor 15	protein_coding	GO:0005794,GO:0016021,GO:0045121,GO:0030670,GO:0071726,GO:0071727,GO:0006954,GO:0045087,GO:0002755,GO:0050729,GO:0050707,GO:0034134	Golgi apparatus|integral component of membrane|membrane raft|phagocytic vesicle membrane|cellular response to diacyl bacterial lipopeptide|cellular response to triacyl bacterial lipopeptide|inflammatory response|innate immune response|MyD88-dependent toll-like receptor signaling pathway|positive regulation of inflammatory response|regulation of cytokine secretion|toll-like receptor 2 signaling pa…
TMEM151B	28.785593819292835	47.37875961545248	10.192428023133177	0.2157339295869561	-2.21268	0.0338941389907135	0.7473872167319368	Down	0.0168181948601965	0.0460715116613904	0.0465667447014359	0.0448762495368692	0.4403640715888027	0.0731328945247495	428574		protein_coding	GO:0016021	integral component of membrane
TMEM169	61.87030367461382	21.905411788602663	101.83519556062498	4.650928393850826	2.2175187281593294	0.011128376628834	0.4781224083533078	Up	0.6440448743263976	1.3180714842789512	0.1299746079111772	0.118993378787844	0.1788918174609738	0.1428872373739168	424223		protein_coding	GO:0016021	integral component of membrane
TMEM215	96.2167354794288	131.87040138505975	60.56306957379782	0.4591458665776888	-1.12298	0.0414650899227096	0.799249644761939	Down	0.5638631612825692	0.4461927912640221	0.541186821507972	0.7269955950346918	1.0103545272905514	1.4815017346640549	427341		protein_coding	GO:0016021	integral component of membrane
TMEM221	37.552928586618464	70.06475400859861	5.041103164638272	0.0719788614157638	-3.79628	0.0262928678714379	0.6880546805703255	Down	0.0344273824466946	0.0336820917772363	0.0680882963132867	0	2.231285470559929	0.0488169693499779	100858428		protein_coding	GO:0016021	integral component of membrane
TMEM255A	55.53239880234225	85.17599246144516	25.888805143239328	0.3044789655224433	-1.71559	0.0388892804125365	0.7798000170203012	Down	0.0991353412365021	0.3741013546443741	0.1120363419965986	0.4588687959553678	1.3217340896844878	0.2476724756314449	107052097		protein_coding	GO:0016021	integral component of membrane
TPM2	40.7393958084058	73.42663398420528	8.05215763260633	0.1098193324262615	-3.1868	0.0299751166696276	0.7177546836906031	Down	0.0394743285645346	0.1235832979973154	0.0390349133314392	1.5348080120213965	0.1432695550311359	0.0074631178273264	396430	tropomyosin 2	protein_coding	GO:0015629,GO:0005884,GO:0005737,GO:0051015,GO:0042802,GO:0046982,GO:0042803,GO:0007015	actin cytoskeleton|actin filament|cytoplasm|actin filament binding|identical protein binding|protein heterodimerization activity|protein homodimerization activity|actin filament organization	gga04260,gga04261	Cardiac muscle contraction|Adrenergic signaling in cardiomyocytes
TREMB1	21.20756409759092	40.21820634843481	2.196921846747032	0.0546751426084824	-4.19297	0.0381229572170846	0.7731553355092061	Down	0.0177925587158138	0.0435184548626239	0	0.949523193740578	0.092252793968637	0	768535	triggering receptor expressed on myeloid cells B1	protein_coding	GO:0005887,GO:0005886,GO:0004888,GO:0006968,GO:0045087,GO:0050776,GO:0007165	integral component of plasma membrane|plasma membrane|transmembrane signaling receptor activity|cellular defense response|innate immune response|regulation of immune response|signal transduction
TRPC3	9.436342123278116	18.872684246556226	0	0.0092871787700335	-6.75054	0.0038620675214244	0.3023270915311725	Down	0	0	0	0.2519161365812484	0.1958032629311793	0.0071397721263178	374153	transient receptor potential cation channel subfamily C member 3	protein_coding	GO:0034703,GO:0005887,GO:0005886,GO:0005262,GO:0070679,GO:0015279,GO:0070588,GO:0006816,GO:0006828,GO:0007602,GO:0030168,GO:0010524,GO:1903244,GO:0051480,GO:0033198,GO:0051592,GO:0007338	cation channel complex|integral component of plasma membrane|plasma membrane|calcium channel activity|inositol 1,4,5 trisphosphate binding|store-operated calcium channel activity|calcium ion transmembrane transport|calcium ion transport|manganese ion transport|phototransduction|platelet activation|positive regulation of calcium ion transport into cytosol|positive regulation of cardiac muscle hype…
TRPM1	13.561938385503655	26.11609470151468	1.0077820694926205	0.0380338727874253	-4.71657	0.0350995875605177	0.7541585664421698	Down	0.0031323625907046	0.0015322762981335	0	0.0044775704791186	0.1502293823676535	0	427494		protein_coding
TTN	9.918592418810771	19.83718483762154	0	0.0088384113542767	-6.822	0.0051297873133229	0.3478626332007164	Down	0	0	0	0.0002671081199472	0.0185293102377827	0.0015897716535063	424126		protein_coding	GO:0031672,GO:0000794,GO:0031674,GO:0031430,GO:0005859,GO:0030016,GO:0030017,GO:0005865,GO:0030018,GO:0051015,GO:0042805,GO:0030506,GO:0005524,GO:0005509,GO:0005516,GO:0019899,GO:0042802,GO:0051371,GO:0002020,GO:0019901,GO:0043621,GO:0004674,GO:0004713,GO:0005200,GO:0008307,GO:0031433,GO:0007512,GO:0060048,GO:0048739,GO:0003300,GO:0055008,GO:0055003,GO:0035995,GO:0043056,GO:0007507,GO:0060419,GO:…	A band|condensed nuclear chromosome|I band|M band|muscle myosin complex|myofibril|sarcomere|striated muscle thin filament|Z disc|actin filament binding|actinin binding|ankyrin binding|ATP binding|calcium ion binding|calmodulin binding|enzyme binding|identical protein binding|muscle alpha-actinin binding|protease binding|protein kinase binding|protein self-association|protein serine/threonine kina…
TTPAL	59.646422219676616	103.6136015885795	15.679242850773711	0.1515957620773373	-2.7217	0.0169596995125562	0.5845845319001846	Down	0.0358601510384119	0.1353233964184125	0.0861194928399411	0.1659862580239435	1.733148241368914	0.0484272296592273	419197	alpha tocopherol transfer protein like	protein_coding
UACA	177.85577498791685	269.1924735823899	86.51907639344375	0.3216497531924013	-1.63644	0.0255956123467226	0.6859624108921665	Down	0.1841657567028	0.7937611026057149	0.4036077323630976	2.466548413702596	1.0839208454575462	0.489346006014237	415569		protein_coding	GO:0005856,GO:0005829,GO:0070062,GO:0005576,GO:0005634,GO:0097190,GO:1901222	cytoskeleton|cytosol|extracellular exosome|extracellular region|nucleus|apoptotic signaling pathway|regulation of NIK/NF-kappaB signaling
UGT2A1	38.9902145843396	68.44843301231948	9.531996156359718	0.1394991579583088	-2.84167	0.0453897025640177	0.8106902152287299	Down	0.022892353896542	0.0985458133795201	0.0181100189981597	0.8071817201555059	0.1008905517764641	0.0086561743131583	422660		protein_coding			gga00040,gga00053,gga00140,gga00830,gga00860,gga00980,gga00982,gga00983	Pentose and glucuronate interconversions|Ascorbate and aldarate metabolism|Steroid hormone biosynthesis|Retinol metabolism|Porphyrin metabolism|Metabolism of xenobiotics by cytochrome P450|Drug metabolism - cytochrome P450|Drug metabolism - other enzymes
VPS29L	211.11091136417943	296.7453167991913	125.47650592916744	0.4230727050659468	-1.24102	0.0033954201761955	0.2916107245796775	Down	2.152443019305612	3.407212337728712	4.017810100975858	9.357219845292326	8.025327257191456	4.618155766061108	416931	VPS29 retromer complex component like	protein_coding	GO:0005829,GO:0005769,GO:0005768,GO:0010008,GO:0005770,GO:0030904,GO:0046872,GO:0006886,GO:0042147,GO:1990126	cytosol|early endosome|endosome|endosome membrane|late endosome|retromer complex|metal ion binding|intracellular protein transport|retrograde transport, endosome to Golgi|retrograde transport, endosome to plasma membrane	gga04144	Endocytosis
VSTM2L	20.719905472259747	10.432629573105288	31.007181371414205	2.975349840232734	1.5730593097973076	0.0435320945977389	0.8073745230303889	Up	0.4458473266380809	0.4985091851634054	0.598342979851291	0.1365682636946798	0.2063997964319428	0.165575613043431	419297		protein_coding	GO:0030424,GO:0005737,GO:0005576,GO:0005886,GO:0098632,GO:0007411,GO:0070593,GO:0007156,GO:0043524	axon|cytoplasm|extracellular region|plasma membrane|cell-cell adhesion mediator activity|axon guidance|dendrite self-avoidance|homophilic cell adhesion via plasma membrane adhesion molecules|negative regulation of neuron apoptotic process
VSTM5	73.75684747160949	141.1806971604037	6.332997782815244	0.0448552901217741	-4.47858	0.004724614259853	0.3308654488709146	Down	0.0390147309486474	0.0508935099557724	0.0385804318049412	0.0185899303893721	3.472607597027706	0.0061468542691649	100859821		protein_coding	GO:0030424,GO:0030425,GO:0016021,GO:0005886,GO:0046847,GO:1904891,GO:0051260,GO:0021517	axon|dendrite|integral component of membrane|plasma membrane|filopodium assembly|positive regulation of excitatory synapse assembly|protein homooligomerization|ventral spinal cord development
VWA5A1	10.68803809152158	21.078791238729547	0.2972849443136027	0.0161965907994612	-5.94817	0.0037736756728208	0.3022410584852408	Down	0	0.0062419108095745	0	0.054719757020885	0.4134982170955146	0.0180933637193064	419937		protein_coding	GO:0005654,GO:0005634	nucleoplasm|nucleus
WDR19	166.9359385948426	245.2639177211336	88.60795946855156	0.3613490514721712	-1.46853	0.020980844359327	0.6381370146679641	Down	0.396353850639741	0.729245696744653	0.5264889448155678	1.3304526563642116	3.136264745131791	0.4194160960237417	430829		protein_coding	GO:0005929,GO:0005737,GO:0005856,GO:0030991,GO:0031514,GO:0097730,GO:0016604,GO:0005654,GO:0032391,GO:0001750,GO:0000902,GO:0060830,GO:0060271,GO:0055123,GO:0042471,GO:0031076,GO:0048701,GO:0030326,GO:0008406,GO:0001701,GO:0035721,GO:0061055,GO:0050877,GO:0061512,GO:0007224,GO:0060831	cilium|cytoplasm|cytoskeleton|intraciliary transport particle A|motile cilium|non-motile cilium|nuclear body|nucleoplasm|photoreceptor connecting cilium|photoreceptor outer segment|cell morphogenesis|ciliary receptor clustering involved in smoothened signaling pathway|cilium assembly|digestive system development|ear morphogenesis|embryonic camera-type eye development|embryonic cranial skeleton mo…
WDR89	405.1370904076573	217.9005778378029	592.3736029775117	2.719128258921688	1.443144203641506	0.0001832864179761	0.0621631191681108	Up	0.9748537087658076	1.3766389865729771	1.943919042949056	0.3461862557254819	0.8255330975105708	0.4216488038023255	423510	WD repeat domain 89	protein_coding
XRRA1	24.043451895865573	46.878005421032846	1.2088983706982874	0.0261827768214631	-5.25524	0.0024313297936044	0.2481201313511524	Down	0	0.0057661740075941	0.0174844677263355	0.0393160497701358	0.9778760103300516	0.0167143502640534	769715		protein_coding	GO:0005737,GO:0016604,GO:0005654,GO:0005634,GO:0010165	cytoplasm|nuclear body|nucleoplasm|nucleus|response to X-ray
YLEC30	16.63724008283733	1.4106009013930718	31.86387926428159	22.687142838807475	4.503803025985296	0.0281575263021765	0.6982264885180292	Up	0.4513500098725839	0	3.732906106449256	0	0.1063731195760815	0.0775758097969717	112531180	c-type lectin like 30%2C MHCY region	protein_coding	GO:0009986,GO:0009897,GO:0016021,GO:0030246,GO:0046703,GO:0004888,GO:0001765,GO:0045671,GO:2000522,GO:0043113,GO:0030833,GO:0045076,GO:0042129,GO:0050852	cell surface|external side of plasma membrane|integral component of membrane|carbohydrate binding|natural killer cell lectin-like receptor binding|transmembrane signaling receptor activity|membrane raft assembly|negative regulation of osteoclast differentiation|positive regulation of immunological synapse formation|receptor clustering|regulation of actin filament polymerization|regulation of inte…
ZFAT	646.5959229269955	414.68611812555855	878.5057277284324	2.1187261313635823	1.0831971155729427	0.0078616688590242	0.4118805158622632	Up	2.721779073259021	2.3961961442459367	5.458885552844424	1.163356707925946	2.3138793879273964	1.4915025778079318	420319		protein_coding	GO:0005829,GO:0005634,GO:0003677,GO:0003700,GO:0000981,GO:0046872,GO:0001077,GO:0002244,GO:0006355,GO:0060712	cytosol|nucleus|DNA binding|DNA-binding transcription factor activity|DNA-binding transcription factor activity, RNA polymerase II-specific|metal ion binding|proximal promoter DNA-binding transcription activator activity, RNA polymerase II-specific|hematopoietic progenitor cell differentiation|regulation of transcription, DNA-templated|spongiotrophoblast layer development
ZNF423	179.45559005153407	247.5313004211312	111.37987968193698	0.4494148756065538	-1.15388	0.0094479637476886	0.4509137766705103	Down	0.59651102325011	0.54553692119748	0.3376796945725023	1.2110605590223549	1.4343676493790667	0.6946465124073116	415738		protein_coding	GO:0005654,GO:0005634,GO:0003677,GO:0003700,GO:0000981,GO:0046872,GO:0030154,GO:0120163,GO:0045892,GO:0007399,GO:0007219,GO:0030513,GO:0045893,GO:0006355	nucleoplasm|nucleus|DNA binding|DNA-binding transcription factor activity|DNA-binding transcription factor activity, RNA polymerase II-specific|metal ion binding|cell differentiation|negative regulation of cold-induced thermogenesis|negative regulation of transcription, DNA-templated|nervous system development|Notch signaling pathway|positive regulation of BMP signaling pathway|positive regulatio…
